# Supplementary material for: Synthesis, crystal structure and thermal behavior of tetra­kis­(3-cyano­pyridine N-oxide-κO)bis­(thio­cyanato-κN)cobalt(II), which shows strong pseudo­symmetry
Source: Acta Crystallogr E Crystallogr Commun. 2023 Sep 8;79(Pt 10):867–71. doi: 10.1107/S2056989023006862 (PMC10561199; doi:10.1107/S2056989023006862)
Supplement: Supplementary file 1 [file e-79-00867-sup1.cif]

##############################################################################
#                                                                            #
# This CIF contains the data in a paper accepted for publication in          #
# Acta Crystallographica Section E. It conforms to the requirements of       #
# Notes for Authors for Acta Crystallographica Section E, and has been       #
# peer reviewed under the auspices of the IUCr Commission on Journals.       #
#                                                                            #
# Full details of the Crystallographic Information File format               #
# are given in the paper "The Crystallographic Information File (CIF):       #
# a New Standard Archive File for Crystallography" by S. R. Hall, F. H.      #
# Allen and I. D. Brown [Acta Cryst. (1991), A47, 655-685].                  #
#                                                                            #
# The current version of the core CIF dictionary is obtainable from          #
# ftp://ftp.iucr.org/pub/cif_core.dic.                                       #
#                                                                            #
# Software is freely available for graphical display of the structure(s)     #
# in this CIF. For information consult the CIF software page                 #
# http://www.iucr.org/resources/cif/software.                                #
#                                                                            #
# This file may be used for bona fide research purposes within the           #
# scientific community so long as proper attribution is given to the journal # 
# article from which it was obtained.                                        #
#                                                                            #
##############################################################################
data_I
_audit_creation_method
;
Olex2 1.3-ac4
(compiled 2020.11.27 svn.r5f609507 for Rigaku Oxford Diffraction, GUI svn.r6214)
;
_journal_date_recd_electronic     2023-06-30
_journal_date_accepted     2023-08-04
_journal_name_full     'Acta Crystallographica, Section E'
_journal_year     2023
_journal_volume     79
_journal_issue     10
_journal_page_first     0
_journal_page_last     0
_journal_paper_category     GM
_journal_paper_doi     10.1107/S2056989023006862
_journal_coeditor_code     HB8070
_publ_contact_author_name     'Christian N\"ather'
_publ_contact_author_address
;
Institut f\"ur Anorganische Chemie
Universit\"at Kiel
Germany
;
_publ_contact_author_email     'cnaether@ac.uni-kiel.de'
_publ_contact_author_fax     ?
_publ_contact_author_phone     ?
_publ_section_title
;
Synthesis, crystal structure and thermal behavior of tetrakis(3-cyanopyridine
<i>N</i>-oxide-\k<i>O</i>)bis(thiocyanato-\k<i>N</i>)cobalt(II), which shows
strong pseudosymmetry
;
_publ_section_title_footnote     .
loop_
    _publ_author_name
    _publ_author_footnote
    _publ_author_address
    'N\"ather, Christian' .
;
Institut f\"ur Anorganische Chemie
Universit\"at Kiel
Germany
;
    'Jess, Inke' .
;
Institut f\"ur Anorganische Chemie
Universit\"at Kiel
Germany
;
_publ_section_synopsis
;
The crystal structure of the title compound consists of discrete complexes in
which the Co^II^ cations are octahedrally coordinated and show strong
pseudosymmetry.
;
_chemical_name_systematic
;
Tetrakis(3-cyanopyridine <i>N</i>-oxide-\k<i>O</i>)bis(thiocyanato-\k<i>N</i>)\
cobalt(II)
;
_chemical_name_common     ?
_chemical_formula_moiety     'C26 H16 Co N10 O4 S2'
_chemical_formula_sum     'C26 H16 Co N10 O4 S2'
_chemical_formula_iupac     '[Co (N C S)2 (C6 H4 N2 O)4]'
_chemical_formula_weight     655.54
_chemical_melting_point     ?
_space_group_crystal_system     monoclinic
_space_group_name_H-M_alt     'P 1 21/n 1'
_space_group_name_Hall     '-P 2yn'
loop_
    _space_group_symop_operation_xyz
    'x, y, z'
    '-x+1/2, y+1/2, -z+1/2'
    '-x, -y, -z'
    'x-1/2, -y-1/2, z-1/2'
_cell_length_a     6.58990(10)
_cell_length_b     17.9658(2)
_cell_length_c     11.94440(10)
_cell_angle_alpha     90
_cell_angle_beta     96.1310(10)
_cell_angle_gamma     90
_cell_volume     1406.04(3)
_cell_formula_units_Z     2
_cell_measurement_reflns_used     16616
_cell_measurement_theta_min     4.4500
_cell_measurement_theta_max     76.2500
_cell_measurement_temperature     100.00(10)
_exptl_crystal_description     needle
_exptl_crystal_colour     yellow
_exptl_crystal_size_max     0.28
_exptl_crystal_size_mid     0.03
_exptl_crystal_size_min     0.03
_exptl_crystal_density_diffrn     1.548
_exptl_crystal_density_meas     ?
_exptl_crystal_density_method     ?
_exptl_crystal_F_000     666
_exptl_absorpt_coefficient_mu     6.633
_exptl_absorpt_correction_type     multi-scan
_exptl_absorpt_process_details
;
(CrysAlisPro; Rigaku OD, 2022)
;
_exptl_absorpt_correction_T_min     0.57143
_exptl_absorpt_correction_T_max     1.00000
_diffrn_ambient_temperature     100.00(10)
_diffrn_source     'micro-focus sealed X-ray tube'
_diffrn_radiation_type     'Cu K\a'
_diffrn_radiation_wavelength     1.54184
_diffrn_radiation_monochromator     mirror
_diffrn_measurement_device_type     'XtaLAB Synergy, Dualflex, HyPix'
_diffrn_measurement_device     'four-circle diffractometer'
_diffrn_measurement_method     '\w scans'
_diffrn_detector     'Hybrid Pixel Array Detector'
_diffrn_detector_area_resol_mean     10.0000
_diffrn_reflns_number     23719
_diffrn_reflns_av_R_equivalents     0.0282
_diffrn_reflns_av_unetI/netI     0.0121
_diffrn_reflns_theta_min     4.463
_diffrn_reflns_theta_max     78.262
_diffrn_reflns_theta_full     67.684
_diffrn_measured_fraction_theta_max     0.990
_diffrn_measured_fraction_theta_full     1.000
_diffrn_reflns_limit_h_min     -8
_diffrn_reflns_limit_h_max     7
_diffrn_reflns_limit_k_min     -22
_diffrn_reflns_limit_k_max     22
_diffrn_reflns_limit_l_min     -13
_diffrn_reflns_limit_l_max     15
_diffrn_radiation_probe     x-ray
_refine_special_details     ?
_reflns_number_total     2990
_reflns_number_gt     2829
_reflns_threshold_expression     'I > 2\s(I)'
_refine_ls_structure_factor_coef     Fsqd
_refine_ls_matrix_type     full
_refine_ls_R_factor_all     0.0278
_refine_ls_R_factor_gt     0.0266
_refine_ls_wR_factor_gt     0.0819
_refine_ls_wR_factor_ref     0.0827
_refine_ls_goodness_of_fit_ref     1.113
_refine_ls_restrained_S_all     1.113
_refine_ls_number_reflns     2990
_refine_ls_number_parameters     197
_refine_ls_number_restraints     0
_refine_ls_hydrogen_treatment     constr
_refine_ls_weighting_scheme     calc
_refine_ls_weighting_details
              'w=1/[\s^2^(Fo^2^)+(0.0511P)^2^+0.3714P] where P=(Fo^2^+2Fc^2^)/3'
_atom_sites_solution_hydrogens     geom
_atom_sites_solution_primary     dual
_atom_sites_solution_secondary     ?
_refine_ls_shift/su_max     0.001
_refine_ls_shift/su_mean     0.000
_refine_diff_density_max     0.242
_refine_diff_density_min     -0.338
_refine_ls_extinction_method
;
<i>SHELXL2016/6</i> (Sheldrick, 2015a)
;
_refine_ls_extinction_coef     0.0007(2)
_refine_ls_extinction_expression
                                  'Fc^*^=kFc[1+0.001xFc^2^\l^3^/sin(2\q)]^-1/4^'
loop_
    _atom_type_symbol
    _atom_type_description
    _atom_type_scat_dispersion_real
    _atom_type_scat_dispersion_imag
    _atom_type_scat_source
    'C' 'C' 0.0181 0.0091
                         'International Tables Vol C Tables 4.2.6.8 and 6.1.1.4'
    'H' 'H' 0.0000 0.0000
                         'International Tables Vol C Tables 4.2.6.8 and 6.1.1.4'
    'Co' 'Co' -2.3653 3.6143
                         'International Tables Vol C Tables 4.2.6.8 and 6.1.1.4'
    'N' 'N' 0.0311 0.0180
                         'International Tables Vol C Tables 4.2.6.8 and 6.1.1.4'
    'O' 'O' 0.0492 0.0322
                         'International Tables Vol C Tables 4.2.6.8 and 6.1.1.4'
    'S' 'S' 0.3331 0.5567
                         'International Tables Vol C Tables 4.2.6.8 and 6.1.1.4'
_computing_data_collection
;
CrysAlisPro 1.171.42.40a (Rigaku OD, 2022)
;
_computing_cell_refinement
;
CrysAlisPro 1.171.42.40a (Rigaku OD, 2022)
;
_computing_data_reduction
;
CrysAlisPro 1.171.42.40a (Rigaku OD, 2022)
;
_computing_structure_solution
;
<i>SHELXT2014/5</i> (Sheldrick, 2015b)
;
_computing_structure_refinement
;
<i>SHELXL2016/6</i> (Sheldrick, 2015a)
;
_computing_molecular_graphics
;
DIAMOND (Brandenburg & Putz, 1999)
;
_computing_publication_material
;
Publcif (Westrip, 2010)
;
loop_
    _atom_site_type_symbol
    _atom_site_label
    _atom_site_fract_x
    _atom_site_fract_y
    _atom_site_fract_z
    _atom_site_U_iso_or_equiv
    _atom_site_adp_type
    _atom_site_calc_flag
    _atom_site_occupancy
    _atom_site_disorder_assembly
    _atom_site_disorder_group
    Co Co1 0.000000 0.500000 0.500000 0.01595(11) Uani d 1 . .
    N N1 0.1137(2) 0.50708(6) 0.66710(11) 0.0204(3) Uani d 1 . .
    C C1 0.1405(2) 0.50936(7) 0.76538(13) 0.0196(3) Uani d 1 . .
    S S1 0.17656(6) 0.51232(2) 0.90206(3) 0.02903(12) Uani d 1 . .
    O O11 0.22429(14) 0.57834(6) 0.46915(8) 0.0237(2) Uani d 1 . .
    N N11 0.23654(17) 0.60259(6) 0.36497(9) 0.0198(2) Uani d 1 . .
    C C11 0.0786(2) 0.64024(8) 0.31076(11) 0.0208(3) Uani d 1 . .
    H H11 -0.037683 0.652022 0.348001 0.025 Uiso calc 1 . .
    C C12 0.0881(2) 0.66154(8) 0.19988(11) 0.0214(3) Uani d 1 . .
    C C13 0.2587(2) 0.64494(8) 0.14458(12) 0.0246(3) Uani d 1 . .
    H H13 0.264095 0.658366 0.068026 0.030 Uiso calc 1 . .
    C C14 0.4198(2) 0.60828(9) 0.20484(13) 0.0270(3) Uani d 1 . .
    H H14 0.539395 0.597242 0.170098 0.032 Uiso calc 1 . .
    C C15 0.4073(2) 0.58770(8) 0.31525(12) 0.0242(3) Uani d 1 . .
    H H15 0.518894 0.563014 0.356478 0.029 Uiso calc 1 . .
    C C16 -0.0832(2) 0.70028(8) 0.14185(12) 0.0246(3) Uani d 1 . .
    N N12 -0.2185(2) 0.73137(8) 0.09481(11) 0.0324(3) Uani d 1 . .
    O O21 0.20988(14) 0.41291(6) 0.49113(8) 0.0221(2) Uani d 1 . .
    C C21 0.0785(2) 0.34632(7) 0.33413(12) 0.0206(3) Uani d 1 . .
    H H21 -0.041400 0.335659 0.368791 0.025 Uiso calc 1 . .
    C C22 0.0971(2) 0.32231(8) 0.22576(12) 0.0218(3) Uani d 1 . .
    C C23 0.2739(2) 0.33654(8) 0.17478(12) 0.0263(3) Uani d 1 . .
    H H23 0.286155 0.320817 0.099860 0.032 Uiso calc 1 . .
    C C24 0.4310(2) 0.37428(9) 0.23672(13) 0.0279(3) Uani d 1 . .
    H H24 0.554515 0.383844 0.204898 0.034 Uiso calc 1 . .
    C C25 0.4087(2) 0.39810(8) 0.34478(12) 0.0239(3) Uani d 1 . .
    H H25 0.517252 0.423673 0.387264 0.029 Uiso calc 1 . .
    C C26 -0.0726(2) 0.28445(8) 0.16431(12) 0.0247(3) Uani d 1 . .
    N N22 -0.2080(2) 0.25501(8) 0.11394(12) 0.0323(3) Uani d 1 . .
    N N21 0.23268(17) 0.38504(6) 0.39006(9) 0.0190(2) Uani d 1 . .
loop_
    _atom_site_aniso_label
    _atom_site_aniso_U_11
    _atom_site_aniso_U_22
    _atom_site_aniso_U_33
    _atom_site_aniso_U_12
    _atom_site_aniso_U_13
    _atom_site_aniso_U_23
    Co1 0.01140(17) 0.02239(17) 0.01407(18) 0.00014(9) 0.00137(12) -0.00016(10)
    N1 0.0170(6) 0.0261(6) 0.0178(6) 0.0005(4) 0.0010(5) -0.0008(4)
    C1 0.0135(6) 0.0248(6) 0.0207(7) -0.0004(4) 0.0032(5) -0.0009(5)
    S1 0.0330(2) 0.0394(2) 0.01490(19) -0.00001(15) 0.00368(14) -0.00104(13)
    O11 0.0188(4) 0.0343(5) 0.0174(5) -0.0063(4) -0.0012(3) 0.0061(4)
    N11 0.0162(5) 0.0236(5) 0.0193(5) -0.0040(4) 0.0009(4) 0.0026(4)
    C11 0.0167(6) 0.0240(6) 0.0216(6) -0.0005(5) 0.0014(5) 0.0002(5)
    C12 0.0208(6) 0.0205(6) 0.0230(7) -0.0007(5) 0.0016(5) 0.0004(5)
    C13 0.0256(7) 0.0284(7) 0.0203(6) -0.0024(5) 0.0044(5) 0.0011(5)
    C14 0.0192(6) 0.0348(8) 0.0279(7) 0.0011(5) 0.0057(5) 0.0002(6)
    C15 0.0172(6) 0.0279(7) 0.0275(7) -0.0008(5) 0.0018(5) 0.0021(5)
    C16 0.0276(7) 0.0264(7) 0.0202(6) 0.0020(5) 0.0038(5) 0.0001(5)
    N12 0.0348(7) 0.0369(7) 0.0250(6) 0.0122(6) 0.0009(5) 0.0006(5)
    O21 0.0200(5) 0.0295(5) 0.0165(4) 0.0058(4) 0.0000(3) -0.0042(4)
    C21 0.0165(6) 0.0222(6) 0.0230(6) -0.0001(5) 0.0022(5) 0.0011(5)
    C22 0.0214(6) 0.0209(6) 0.0227(6) 0.0009(5) 0.0003(5) -0.0010(5)
    C23 0.0239(7) 0.0324(7) 0.0232(7) 0.0005(6) 0.0053(5) -0.0035(6)
    C24 0.0197(6) 0.0380(8) 0.0268(7) -0.0013(6) 0.0057(5) -0.0031(6)
    C25 0.0158(6) 0.0294(7) 0.0261(7) -0.0005(5) 0.0010(5) -0.0022(5)
    C26 0.0273(7) 0.0244(7) 0.0226(7) -0.0020(5) 0.0030(5) -0.0002(5)
    N22 0.0343(7) 0.0333(7) 0.0286(6) -0.0102(6) 0.0001(5) -0.0022(5)
    N21 0.0168(5) 0.0219(5) 0.0181(5) 0.0034(4) 0.0010(4) -0.0020(4)
_geom_special_details
;
 All esds (except the esd in the dihedral angle between two l.s. planes)
 are estimated using the full covariance matrix.  The cell esds are taken
 into account individually in the estimation of esds in distances, angles
 and torsion angles; correlations between esds in cell parameters are only
 used when they are defined by crystal symmetry.  An approximate (isotropic)
 treatment of cell esds is used for estimating esds involving l.s. planes.
;
loop_
    _geom_bond_atom_site_label_1
    _geom_bond_atom_site_label_2
    _geom_bond_site_symmetry_2
    _geom_bond_distance
    _geom_bond_publ_flag
    Co1 N1 3_566 2.0596(13) ?
    Co1 N1 . 2.0596(13) y
    Co1 O11 . 2.1019(10) y
    Co1 O11 3_566 2.1019(10) ?
    Co1 O21 3_566 2.0985(9) ?
    Co1 O21 . 2.0985(9) y
    N1 C1 . 1.169(2) ?
    C1 S1 . 1.6254(16) ?
    O11 N11 . 1.3290(14) ?
    N11 C11 . 1.3478(17) ?
    N11 C15 . 1.3540(18) ?
    C11 H11 . 0.9500 ?
    C11 C12 . 1.3864(18) ?
    C12 C13 . 1.3956(19) ?
    C12 C16 . 1.4398(19) ?
    C13 H13 . 0.9500 ?
    C13 C14 . 1.384(2) ?
    C14 H14 . 0.9500 ?
    C14 C15 . 1.381(2) ?
    C15 H15 . 0.9500 ?
    C16 N12 . 1.147(2) ?
    O21 N21 . 1.3302(14) ?
    C21 H21 . 0.9500 ?
    C21 C22 . 1.382(2) ?
    C21 N21 . 1.3480(17) ?
    C22 C23 . 1.395(2) ?
    C22 C26 . 1.4410(19) ?
    C23 H23 . 0.9500 ?
    C23 C24 . 1.384(2) ?
    C24 H24 . 0.9500 ?
    C24 C25 . 1.382(2) ?
    C25 H25 . 0.9500 ?
    C25 N21 . 1.3519(18) ?
    C26 N22 . 1.150(2) ?
loop_
    _geom_angle_atom_site_label_1
    _geom_angle_atom_site_label_2
    _geom_angle_atom_site_label_3
    _geom_angle_site_symmetry_1
    _geom_angle_site_symmetry_3
    _geom_angle
    _geom_angle_publ_flag
    N1 Co1 N1 3_566 . 180.0 n
    N1 Co1 O11 3_566 3_566 86.48(4) ?
    N1 Co1 O11 3_566 . 93.52(4) y
    N1 Co1 O11 . . 86.48(4) y
    N1 Co1 O11 . 3_566 93.52(4) ?
    N1 Co1 O21 3_566 3_566 85.49(4) ?
    N1 Co1 O21 . . 85.49(4) y
    N1 Co1 O21 3_566 . 94.51(4) ?
    N1 Co1 O21 . 3_566 94.51(4) y
    O11 Co1 O11 3_566 . 180.00(3) n
    O21 Co1 O11 . . 90.62(4) y
    O21 Co1 O11 . 3_566 89.38(4) y
    O21 Co1 O11 3_566 3_566 90.62(4) ?
    O21 Co1 O11 3_566 . 89.38(4) ?
    O21 Co1 O21 3_566 . 180.0 n
    C1 N1 Co1 . . 167.31(12) ?
    N1 C1 S1 . . 179.70(15) ?
    N11 O11 Co1 . . 119.86(7) ?
    O11 N11 C11 . . 119.56(11) ?
    O11 N11 C15 . . 118.84(11) ?
    C11 N11 C15 . . 121.60(12) ?
    N11 C11 H11 . . 120.5 ?
    N11 C11 C12 . . 119.07(12) ?
    C12 C11 H11 . . 120.5 ?
    C11 C12 C13 . . 120.94(13) ?
    C11 C12 C16 . . 118.69(12) ?
    C13 C12 C16 . . 120.36(12) ?
    C12 C13 H13 . . 121.1 ?
    C14 C13 C12 . . 117.87(13) ?
    C14 C13 H13 . . 121.1 ?
    C13 C14 H14 . . 119.9 ?
    C15 C14 C13 . . 120.24(13) ?
    C15 C14 H14 . . 119.9 ?
    N11 C15 C14 . . 120.21(13) ?
    N11 C15 H15 . . 119.9 ?
    C14 C15 H15 . . 119.9 ?
    N12 C16 C12 . . 179.29(17) ?
    N21 O21 Co1 . . 117.74(7) ?
    C22 C21 H21 . . 120.4 ?
    N21 C21 H21 . . 120.4 ?
    N21 C21 C22 . . 119.20(12) ?
    C21 C22 C23 . . 120.87(13) ?
    C21 C22 C26 . . 118.88(13) ?
    C23 C22 C26 . . 120.21(13) ?
    C22 C23 H23 . . 121.0 ?
    C24 C23 C22 . . 117.94(13) ?
    C24 C23 H23 . . 121.0 ?
    C23 C24 H24 . . 119.9 ?
    C25 C24 C23 . . 120.19(13) ?
    C25 C24 H24 . . 119.9 ?
    C24 C25 H25 . . 120.0 ?
    N21 C25 C24 . . 120.07(13) ?
    N21 C25 H25 . . 120.0 ?
    N22 C26 C22 . . 178.95(16) ?
    O21 N21 C21 . . 119.46(11) ?
    O21 N21 C25 . . 118.86(11) ?
    C21 N21 C25 . . 121.66(12) ?
loop_
    _geom_hbond_atom_site_label_D
    _geom_hbond_atom_site_label_H
    _geom_hbond_atom_site_label_A
    _geom_hbond_site_symmetry_A
    _geom_hbond_distance_DH
    _geom_hbond_distance_HA
    _geom_hbond_distance_DA
    _geom_hbond_angle_DHA
    C11 H11 O21 3_566 0.95 2.61 3.3295(17) 133
    C11 H11 N22 2_455 0.95 2.57 3.3902(19) 145
    C14 H14 S1 3_666 0.95 2.91 3.7585(15) 149
    C15 H15 O21 3_666 0.95 2.45 3.2351(16) 140
    C21 H21 N12 2_445 0.95 2.52 3.3233(19) 142
    C24 H24 S1 3_666 0.95 2.96 3.8082(15) 150
    C25 H25 O11 3_666 0.95 2.28 3.1335(16) 148
_shelx_space_group_comment
;
The symmetry employed for this shelxl refinement is uniquely defined
by the following loop, which should always be used as a source of
symmetry information in preference to the above space-group names.
They are only intended as comments.
;
_shelx_estimated_absorpt_T_min     ?
_shelx_estimated_absorpt_T_max     ?
_shelx_hkl_file
;
   0   0   1   -0.09    0.29
   0   0  -1    0.13    0.22
   0   0  -1    0.10    0.17
   0   0  -1    0.08    0.17
   0   0   2  900.54   16.19
   0   0   2  858.09   15.99
   0   0  -2  849.58   16.05
   0   0  -2  863.86   15.95
   0   0   3   -0.13    0.73
   0   0   3   -0.17    0.54
   0   0  -3   -0.18    0.59
   0   0  -3   -0.12    0.48
   0   0   4 1008.55   19.37
   0   0  -4 1026.94   19.40
   0   0  -4  996.59   19.26
   0   0   5    0.49    0.96
   0   0   5   -0.09    0.77
   0   0  -5    0.66    0.88
   0   0  -5    0.57    0.66
   0   0   6 1532.67   29.29
   0   0  -6 1582.77   29.56
   0   0  -6 1517.54   29.07
   0   0  -7    0.55    0.81
   0   0   7    0.71    0.73
   0   0   7    0.35    0.74
   0   0   7    0.65    1.31
   0   0   7    0.33    0.67
   0   0  -7    0.91    1.26
   0   0   7    1.87    1.03
   0   0  -8  710.77   15.65
   0   0   8  751.26   14.03
   0   0   8  754.90   14.03
   0   0   8  755.62   14.03
   0   0   8  776.07   15.50
   0   0  -8  723.87   15.42
   0   0   8  714.83   15.02
   0   0   9   -0.93    1.07
   0   0   9   -0.55    0.88
   0   0  -9    0.13    1.73
   0   0   9   -0.08    1.06
   0   0   9    0.42    0.99
   0   0   9   -0.29    1.76
   0   0   9   -0.50    0.99
   0   0   9    0.62    1.08
   0   0  -9   -1.30    1.70
   0   0  10  746.13   13.99
   0   0 -10  730.11   15.93
   0   0  10  725.54   13.87
   0   0  10  718.90   13.89
   0   0  10  723.82   13.81
   0   0  10  751.19   15.75
   0   0  10  738.58   13.76
   0   0  10  754.82   13.75
   0   0  10  715.59   13.81
   0   0 -10  742.42   15.68
   0   0  11    0.81    1.23
   0   0  11   -0.76    1.37
   0   0  11    1.50    1.12
   0   0  11    0.82    0.96
   0   0  11   -0.06    1.15
   0   0  11   -0.30    1.22
   0   0  11    0.17    1.39
   0   0  11    0.83    1.34
   0   0  12  404.03    7.99
   0   0  12  408.40    8.06
   0   0  12  375.49    7.79
   0   0  12  402.72    7.83
   0   0  12  390.88    8.00
   0   0  13    0.48    1.05
   0   0  13   -0.71    1.23
   0   0  13   -0.09    1.02
   0   0  13   -0.54    1.20
   0   0  14   34.49    1.30
   0   0  14   31.66    1.17
   0   0  14   32.84    1.27
   0   1   0    0.15    0.10
   0   1  -1 2248.27   42.19
   0  -1   1 2314.52   42.13
   0  -1  -1 2494.38   42.23
   0  -1  -1 2401.36   42.10
   0  -1  -1 2405.89   42.18
   0  -1   2   49.05    1.37
   0   1   2   46.07    1.21
   0   1   2   42.97    1.24
   0  -1  -2   50.39    1.25
   0   1  -2   46.03    1.33
   0  -1  -2   47.24    1.14
   0   1  -2   40.76    1.13
   0  -1  -2   45.89    1.19
   0  -1   3 1347.50   23.53
   0   1   3 1224.67   23.33
   0   1  -3 1292.63   23.47
   0  -1  -3 1303.02   23.39
   0  -1  -3 1227.58   23.22
   0   1  -3 1253.20   23.25
   0  -1  -3 1217.26   23.25
   0  -1   4   91.68    2.49
   0  -1   4   81.25    2.17
   0   1   4   84.35    2.22
   0   1  -4   87.44    2.31
   0  -1  -4   81.62    2.09
   0  -1  -4   89.21    2.34
   0  -1  -4   77.90    2.09
   0   1  -4   78.07    2.08
   0   1   5 2162.54   36.24
   0  -1   5 2117.51   36.17
   0  -1  -5 2257.70   36.40
   0   1  -5 2209.16   36.32
   0   1  -5 2116.85   36.01
   0  -1  -5 2122.21   36.03
   0  -1   6  187.21    4.36
   0  -1   6  155.22    3.98
   0   1   6  158.67    4.03
   0   1  -6  178.61    4.37
   0  -1  -6  164.03    4.16
   0  -1   6  163.71    3.59
   0   1  -6  150.84    3.75
   0  -1  -6  152.72    3.78
   0  -1  -7 2802.42   52.87
   0   1  -7 2576.98   52.00
   0  -1  -7 2631.16   52.07
   0  -1   7 2982.87   51.49
   0  -1   7 2995.36   52.77
   0  -1   7 2868.27   51.47
   0  -1   7 2699.15   52.34
   0   1   7 2680.48   52.39
   0  -1   7 2860.19   51.51
   0   1  -7 2796.12   52.73
   0  -1  -7 2824.72   52.67
   0  -1  -8    0.17    1.64
   0   1   8    0.39    0.69
   0  -1   8    0.77    0.82
   0  -1   8    0.05    1.57
   0  -1   8    0.94    0.84
   0  -1   8    1.19    0.86
   0  -1  -8    0.68    1.46
   0   1  -8    1.05    1.43
   0   1   8    0.81    1.20
   0  -1   8    1.05    1.11
   0   1   9   55.37    1.93
   0  -1  -9   52.77    3.00
   0   1   9   53.56    1.62
   0   1  -9   61.87    3.25
   0  -1   9   55.71    1.74
   0   1   9   56.89    2.54
   0  -1   9   59.87    3.08
   0  -1   9   57.54    1.83
   0  -1   9   59.68    1.77
   0   1   9   54.85    1.86
   0  -1   9   54.76    1.88
   0   1  -9   62.80    3.03
   0  -1  -9   59.73    3.05
   0   1   9   55.01    1.86
   0  -1   9   55.18    1.88
   0  -1  10    4.24    1.35
   0   1  10    4.56    1.39
   0  -1  10    3.62    1.14
   0   1  10    3.27    1.24
   0  -1  10    3.73    1.31
   0   1  10    4.14    1.32
   0   1 -10    2.14    2.00
   0  -1 -10    6.50    2.00
   0  -1  10    3.14    1.15
   0  -1  10    2.89    1.23
   0   1  10    3.32    1.23
   0  -1  10    3.84    1.20
   0  -1  10    4.91    1.17
   0  -1  10    4.69    2.02
   0   1  10    4.95    2.07
   0  -1 -10    5.09    1.90
   0   1 -10    1.39    1.85
   0   1  10    3.33    1.03
   0  -1  11   45.87    1.78
   0   1  11   47.68    1.88
   0  -1  11   44.55    1.76
   0  -1  11   43.44    1.78
   0   1  11   47.09    1.98
   0  -1  11   45.40    1.94
   0  -1  11   46.91    2.00
   0  -1  11   45.91    1.77
   0   1  11   47.54    1.95
   0   1  11   43.14    1.62
   0  -1  11   45.83    1.99
   0   1  11   47.05    1.98
   0  -1  12    4.52    1.13
   0   1  12    4.57    1.44
   0  -1  12    3.61    1.07
   0  -1  12    3.29    1.44
   0   1  12    3.65    1.32
   0  -1  12    5.44    1.43
   0   1  12    5.33    1.48
   0  -1  12    4.98    1.23
   0  -1  12    4.41    1.20
   0  -1  12    4.20    1.33
   0   1  12    3.85    1.01
   0   1  13   27.93    1.45
   0   1  13   30.94    1.61
   0  -1  13   28.77    1.56
   0  -1  13   29.98    1.42
   0  -1  13   33.14    1.37
   0   1  13   27.26    1.52
   0  -1  13   27.50    1.54
   0   1  14   -0.58    0.84
   0  -1  14    1.40    0.89
   0   1  14    0.15    0.77
   0  -1  14    0.17    0.74
   0  -1  14    0.39    0.85
   0   1  14   -0.12    0.86
   0   2   0 1393.08   27.91
   0   2   0 1705.59   27.96
   0  -2  -1    1.74    0.32
   0  -2   1    1.96    0.31
   0   2   1    1.64    0.30
   0  -2  -1    1.57    0.33
   0  -2  -2 1832.76   33.30
   0   2   2 1744.29   33.32
   0  -2   2 1801.22   33.34
   0   2  -2 1843.90   33.27
   0  -2  -2 1858.11   33.29
   0  -2  -2 1831.01   33.22
   0   2   2 1829.84   33.34
   0   2   2 1780.96   33.30
   0  -2  -3    8.65    0.83
   0  -2   3   10.46    0.93
   0   2   3    9.90    0.89
   0  -2  -3    9.16    0.70
   0   2  -3    8.57    0.67
   0   2  -3   10.33    0.86
   0   2   3   11.22    0.84
   0  -2  -3   10.38    0.78
   0   2   3   10.01    0.83
   0   2   4 1352.84   24.90
   0  -2   4 1419.55   24.92
   0   2  -4 1259.61   24.60
   0  -2  -4 1343.39   24.69
   0  -2  -4 1355.64   24.89
   0  -2  -4 1298.55   24.73
   0   2  -4 1318.59   24.91
   0   2   4 1300.72   24.77
   0  -2  -5   42.83    1.83
   0   2   5   45.33    1.85
   0   2  -5   41.04    1.49
   0  -2  -5   40.24    1.51
   0  -2  -5   42.53    1.67
   0   2  -5   44.67    1.76
   0  -2   5   41.20    1.60
   0   2   5   41.77    1.66
   0  -2  -6  116.10    3.46
   0  -2   6  128.20    3.42
   0   2   6  122.95    3.40
   0   2  -6  109.11    2.94
   0  -2  -6  107.24    2.93
   0   2  -6  119.84    3.51
   0  -2  -6  114.95    3.24
   0  -2   6  110.96    3.10
   0   2   6  111.07    3.16
   0  -2  -7  362.72    8.80
   0  -2   7  381.71    7.64
   0  -2   7  401.33    7.59
   0  -2   7  418.80    8.84
   0   2   7  429.95    8.84
   0   2   7  415.60    7.59
   0   2   7  406.00    7.58
   0  -2   7  417.90    7.59
   0  -2  -7  342.02    8.10
   0   2  -7  355.64    8.13
   0  -2  -7  384.10    8.65
   0   2  -7  412.00    8.93
   0   2   7  372.13    8.48
   0  -2   7  373.51    8.39
   0   2   8  335.25    7.95
   0  -2   8  327.45    7.76
   0  -2   8  383.92    8.33
   0   2   8  353.17    6.89
   0   2   8  357.85    8.26
   0  -2   8  356.93    6.88
   0   2   8  351.92    6.91
   0  -2   8  359.20    6.91
   0  -2  -8  340.97    8.19
   0   2  -8  342.52    8.29
   0  -2   8  353.55    6.97
   0  -2  -8  342.72    8.45
   0   2   9    5.45    1.18
   0  -2   9    5.14    1.00
   0   2  -9    4.68    1.92
   0  -2  -9    2.33    1.69
   0  -2   9    4.91    1.19
   0   2   9    3.30    1.12
   0  -2   9    5.55    1.01
   0   2   9    6.31    1.88
   0   2   9    5.61    1.08
   0  -2   9    5.23    1.03
   0   2   9    5.67    1.07
   0  -2   9    4.73    1.83
   0  -2   9    5.88    1.10
   0   2   9    6.18    1.42
   0   2   9    5.93    1.15
   0  -2  -9    4.20    1.68
   0   2  -9    3.04    1.82
   0   2   9    4.76    1.13
   0   2  10  439.79    8.87
   0   2 -10  435.95   10.72
   0  -2 -10  427.39   10.76
   0  -2 -10  438.39   10.65
   0  -2  10  440.04    8.75
   0   2  10  426.92    8.74
   0  -2  10  439.79    8.71
   0   2  10  433.75    8.77
   0  -2  10  435.19    8.77
   0   2  10  421.42    8.57
   0  -2  10  464.61   10.56
   0  -2  10  452.89    8.64
   0   2  10  437.84    8.62
   0   2  10  457.32    8.64
   0  -2  10  453.55    8.62
   0   2  10  458.49   10.59
   0   2  10  427.91    8.71
   0  -2  10  434.92    8.63
   0   2 -10  448.85   10.52
   0  -2  11   71.74    2.29
   0   2  11   71.63    2.39
   0  -2  11   69.19    2.20
   0  -2  11   71.50    2.44
   0  -2  11   75.02    2.44
   0   2  11   72.74    2.47
   0   2  11   77.13    2.41
   0   2  11   74.35    2.21
   0   2  11   74.22    2.17
   0  -2  11   77.70    2.24
   0  -2  11   72.94    2.18
   0   2  11   69.39    2.15
   0  -2  11   72.68    2.17
   0  -2  12  236.77    5.09
   0  -2  12  245.19    5.25
   0   2  12  253.23    5.34
   0  -2  12  249.81    5.35
   0  -2  12  253.09    5.16
   0   2 -12  240.76    5.09
   0   2  12  259.70    5.43
   0  -2  12  260.72    5.40
   0   2  12  249.31    5.34
   0  -2  12  247.00    5.12
   0   2  12  244.81    5.12
   0  -2  12  242.55    5.16
   0   2  12  252.53    5.15
   0   2  12  229.36    5.03
   0  -2  13  185.93    4.21
   0   2  13  182.53    4.16
   0   2  13  192.72    4.06
   0  -2  13  199.16    4.09
   0  -2  13  193.28    4.13
   0  -2  13  192.27    4.24
   0   2  13  192.49    4.25
   0   2  13  190.84    4.18
   0  -2  14    8.84    0.80
   0  -2  14    9.66    0.95
   0   2  14    8.99    0.87
   0   2  14    8.47    0.87
   0  -2  14    8.55    0.98
   0   3   0   -0.11    0.36
   0   3   0    0.29    0.35
   0  -3   1  375.74    6.97
   0   3   1  387.84    6.96
   0  -3   1  381.43    7.20
   0   3  -1  368.70    7.31
   0  -3  -1  394.80    7.22
   0  -3  -2    2.26    0.56
   0  -3  -2    2.29    0.28
   0  -3   2    2.17    0.42
   0  -3  -2    1.53    0.55
   0   3   2    2.31    0.60
   0   3   2    1.77    0.50
   0  -3   2    2.41    0.56
   0  -3  -3   19.71    1.01
   0  -3   3   17.28    0.53
   0   3   3   20.15    0.98
   0  -3   3   20.00    0.99
   0  -3  -3   20.82    0.98
   0  -3  -3   19.53    0.89
   0   3   3   20.53    1.02
   0   3  -3   20.13    1.12
   0   3   3   19.83    0.99
   0  -3  -4  178.50    4.15
   0   3   4  189.58    4.18
   0  -3   4  195.37    4.21
   0   3  -4  172.33    4.01
   0  -3  -4  180.18    4.06
   0   3  -4  193.18    4.36
   0   3   4  182.06    4.24
   0  -3  -4  177.26    4.02
   0   3   4  177.05    4.14
   0  -3  -5 3106.38   58.67
   0  -3   5 3420.68   58.70
   0   3   5 3350.70   58.67
   0  -3  -5 3189.55   58.44
   0   3  -5 3070.98   58.37
   0   3  -5 3273.55   58.73
   0  -3  -5 3035.03   58.50
   0   3   5 3064.68   58.57
   0  -3  -6   83.17    2.90
   0  -3   6   88.18    2.06
   0  -3   6   97.50    2.93
   0   3   6   96.35    2.89
   0  -3  -6   82.47    2.54
   0  -3  -6   87.80    2.78
   0   3   6   90.25    2.80
   0  -3   6   83.41    2.65
   0  -3  -7  386.92    8.68
   0  -3   7  380.75    7.40
   0  -3   7  378.83    7.30
   0  -3   7  388.70    8.47
   0  -3   7  376.33    7.31
   0   3   7  374.89    7.30
   0   3   7  398.67    7.32
   0   3   7  387.84    8.47
   0  -3  -7  352.53    7.93
   0  -3   7  385.58    7.95
   0   3  -7  403.84    8.73
   0  -3  -7  377.05    8.39
   0   3   7  363.60    8.32
   0  -3   7  360.59    8.13
   0  -3   8    4.25    0.93
   0  -3  -8    2.83    1.52
   0  -3   8    4.09    0.92
   0   3   8    4.23    1.54
   0   3   8    4.64    0.87
   0  -3   8    5.51    1.65
   0  -3   8    3.97    0.86
   0   3   8    3.79    0.90
   0  -3   8    4.38    1.20
   0   3   8    4.79    1.39
   0  -3  -8    3.58    1.43
   0   3  -8    4.41    1.71
   0   3   9   17.40    1.24
   0   3   9   16.94    1.29
   0  -3   9   18.41    1.26
   0  -3  -9   18.11    2.33
   0  -3  -9   15.49    2.23
   0   3   9   17.78    1.38
   0   3   9   19.03    1.35
   0  -3   9   16.13    1.25
   0   3   9   18.77    1.22
   0  -3   9   20.82    1.22
   0   3   9   20.83    1.25
   0   3   9   21.07    2.27
   0  -3   9   23.05    2.25
   0  -3   9   18.74    1.23
   0  -3   9   17.32    1.31
   0   3   9   17.66    1.32
   0   3  -9   19.34    2.17
   0   3  10    1.05    1.12
   0   3  10   -0.60    1.31
   0   3  10    1.07    1.25
   0  -3 -10    1.55    1.91
   0   3 -10   -0.83    1.97
   0  -3 -10    3.05    1.97
   0   3  10   -0.02    1.28
   0  -3  10    1.20    1.25
   0  -3  10   -0.02    1.12
   0  -3  10   -0.26    1.88
   0   3  10    1.30    1.16
   0  -3  10    0.22    1.09
   0   3  10   -0.21    1.08
   0   3  10   -0.07    1.85
   0  -3  10    0.63    1.15
   0  -3  10    0.31    1.28
   0   3 -10    0.87    1.90
   0   3  10    1.06    1.25
   0  -3  10   -0.36    1.09
   0  -3  11   21.67    1.37
   0   3  11   22.57    1.37
   0   3  11   22.23    1.35
   0  -3  11   20.65    1.44
   0  -3  11   21.59    1.37
   0  -3  11   22.46    1.53
   0   3  11   22.95    1.69
   0  -3  11   21.51    1.69
   0  -3  11   24.05    1.48
   0   3  11   22.96    1.41
   0   3  11   24.88    1.71
   0   3  11   25.15    1.57
   0  -3  11   23.43    1.67
   0  -3  12    2.27    1.00
   0   3 -12    3.16    0.97
   0  -3  12    3.34    1.38
   0   3  12    3.48    1.34
   0  -3  12    4.23    1.12
   0   3  12    2.84    1.28
   0   3  12    1.78    1.39
   0  -3  12    3.44    1.35
   0   3  12    2.62    1.12
   0  -3  12    2.58    1.08
   0  -3  12    3.36    1.16
   0   3  12    1.38    1.10
   0  -3  12    3.52    1.28
   0   3  12    1.93    1.07
   0  -3  13  163.16    3.72
   0   3  13  166.44    3.66
   0  -3  13  161.08    3.56
   0   3  13  160.57    3.56
   0  -3  13  164.61    3.60
   0  -3  13  168.46    3.75
   0   3  13  169.15    3.77
   0   3  13  158.58    3.67
   0   3  14   -0.65    0.70
   0  -3  14    0.92    0.87
   0   3  14    1.13    0.75
   0  -3  14    0.23    0.67
   0  -3  14    0.19    0.83
   0   4   0  171.15    3.52
   0   4   0  179.04    3.64
   0   4  -1   79.38    1.97
   0   4  -1   74.65    2.06
   0  -4   1   80.24    1.60
   0   4   1   78.10    1.57
   0  -4   1   79.18    2.00
   0  -4  -2 2714.35   49.31
   0  -4  -2 2721.16   49.25
   0   4  -2 2723.49   49.37
   0   4   2 2757.84   49.25
   0  -4   2 2620.01   48.97
   0   4   2 2712.34   48.96
   0  -4  -2 2665.49   48.86
   0  -4   2 2653.72   48.97
   0  -4  -3  295.98    6.34
   0  -4  -3  301.52    6.23
   0  -4  -3  292.31    6.24
   0   4   3  309.72    6.35
   0   4   3  309.09    6.14
   0  -4   3  320.14    6.16
   0  -4  -4   48.00    1.86
   0  -4  -4   51.88    1.82
   0   4   4   55.17    1.76
   0  -4   4   53.63    1.78
   0  -4  -4   50.25    1.75
   0   4  -4   52.47    2.00
   0   4   4   52.36    1.90
   0   4   4   52.21    1.84
   0  -4  -5   13.26    1.24
   0  -4  -5   10.59    1.32
   0  -4   5   13.78    1.24
   0   4   5   13.87    1.16
   0  -4  -5   12.60    1.10
   0  -4  -5   13.43    1.10
   0   4  -5   11.28    1.34
   0   4   5   13.74    1.25
   0   4   5   13.07    1.25
   0  -4   6  567.07   10.61
   0  -4  -6  553.01   11.73
   0  -4  -6  559.16   11.61
   0  -4   6  591.66   11.52
   0   4   6  573.00   11.50
   0  -4   6  565.10   10.49
   0  -4  -6  543.25   11.26
   0  -4  -6  534.26   11.32
   0   4   6  532.15   11.47
   0  -4   7  322.27    6.15
   0   4   7  308.76    6.16
   0  -4   7  339.18    7.39
   0   4   7  321.49    6.16
   0  -4   7  332.00    6.17
   0   4   7  322.87    7.37
   0  -4   7  323.64    7.01
   0  -4  -7  295.28    7.52
   0  -4   7  306.48    6.28
   0  -4  -7  285.02    7.33
   0  -4   7  294.82    7.03
   0   4   7  302.83    7.25
   0  -4   8  291.01    7.13
   0  -4   8  326.67    7.63
   0  -4   8  327.44    6.23
   0   4   8  311.71    6.24
   0   4   8  325.98    7.65
   0  -4   8  311.71    6.21
   0   4   8  314.18    6.22
   0   4  -8  297.49    7.66
   0  -4  -8  298.60    7.89
   0  -4   8  322.53    6.38
   0  -4  -8  316.56    7.81
   0   4   9   13.52    1.29
   0   4   9   16.01    1.42
   0  -4  -9   16.93    2.09
   0  -4  -9   17.08    2.23
   0  -4   9   16.25    1.28
   0  -4   9   14.79    1.28
   0   4   9   15.57    1.33
   0  -4   9   15.04    1.25
   0   4   9   19.04    2.15
   0  -4   9   16.79    2.12
   0   4   9   16.74    1.17
   0  -4   9   17.16    1.21
   0  -4   9   16.90    1.17
   0   4   9   15.22    1.18
   0  -4   9   15.22    1.29
   0  -4   9   15.05    1.13
   0   4   9   15.89    1.37
   0   4  -9   15.69    2.20
   0   4  10  439.28    8.88
   0   4  10  462.18    9.16
   0  -4 -10  446.42   11.02
   0  -4 -10  449.31   10.88
   0  -4  10  453.76    8.99
   0   4  10  442.86    9.01
   0  -4  10  450.37    9.00
   0   4  10  466.46    8.85
   0  -4  10  451.68    8.85
   0   4  10  468.11    8.88
   0  -4  10  451.29    8.85
   0  -4  10  466.58   10.71
   0   4  10  477.98   10.73
   0  -4  10  441.47    8.84
   0   4 -10  454.01   10.81
   0  -4  11    7.53    1.12
   0   4 -11    6.56    1.12
   0   4  11    7.33    1.45
   0  -4  11    6.50    1.52
   0  -4  11    6.47    1.29
   0  -4  11    7.02    1.37
   0   4  11    7.10    1.17
   0  -4  11    7.12    1.27
   0   4  11    7.54    1.18
   0  -4  11    8.09    1.14
   0   4  11    6.61    1.27
   0   4  11    8.18    1.49
   0  -4  12  356.96    7.07
   0  -4  12  352.95    7.17
   0   4  12  361.52    7.14
   0  -4  12  361.11    7.04
   0   4 -12  337.16    6.91
   0   4  12  337.30    6.94
   0   4  12  351.11    6.99
   0  -4  12  347.69    6.98
   0  -4  12  335.76    6.93
   0   4  12  342.50    6.98
   0  -4  12  367.06    7.23
   0   4  12  373.74    7.28
   0   4  12  354.53    7.19
   0  -4  13    1.08    0.90
   0   4  13    0.96    0.89
   0   4  13    0.26    0.89
   0   4  13   -0.51    1.04
   0  -4  13   -0.04    1.19
   0  -4  13    0.39    0.82
   0  -4  13    0.72    0.92
   0   4  13    0.71    1.09
   0  -4  13    0.36    1.12
   0  -4  14   18.76    1.04
   0   4  14   16.71    0.81
   0   4  14   19.14    0.97
   0   5   0    0.01    0.61
   0   5   0   -0.05    0.47
   0  -5   1 3457.71   63.05
   0   5   1 3398.82   63.02
   0   5   1 3492.61   63.56
   0   5  -1 3648.89   63.63
   0   5  -1 3536.01   63.54
   0  -5  -1 3680.38   63.71
   0  -5   1 3642.77   63.61
   0  -5   2  941.30   17.37
   0   5   2  944.49   17.34
   0  -5  -2  919.89   17.78
   0  -5  -2  914.51   17.87
   0   5   2  964.04   17.79
   0   5  -2  991.91   17.91
   0   5  -2  924.69   17.71
   0  -5  -2  928.22   17.41
   0   5   3 1894.33   33.05
   0  -5   3 1882.65   33.07
   0  -5  -3 1879.09   33.56
   0  -5  -3 1821.29   33.41
   0   5   3 1794.59   33.38
   0   5  -3 1847.31   33.58
   0  -5   3 1737.29   32.93
   0  -5  -3 1707.20   32.71
   0  -5   4   16.87    1.07
   0   5   4   18.68    1.04
   0  -5   4   14.57    0.57
   0  -5  -4   16.99    1.18
   0  -5  -4   15.71    1.24
   0   5   4   18.49    1.31
   0  -5  -4   16.72    1.18
   0   5   5 1188.29   22.23
   0  -5   5 1202.28   22.25
   0  -5  -5 1153.53   22.41
   0  -5  -5 1150.09   22.55
   0   5   5 1129.49   22.46
   0   5  -5 1205.70   22.55
   0  -5  -5 1150.05   22.29
   0  -5  -6  131.55    3.68
   0  -5  -6  129.76    4.03
   0  -5  -6  129.91    3.88
   0   5   6  136.44    2.90
   0  -5   6  142.99    2.90
   0  -5   6  135.59    2.91
   0   5   6  148.73    3.84
   0  -5   6  151.26    3.92
   0   5   6  142.64    2.90
   0  -5  -7   30.57    2.26
   0  -5  -7   33.35    2.07
   0  -5   7   30.92    1.31
   0  -5   7   30.07    1.78
   0  -5   7   32.76    1.13
   0   5   7   32.92    2.02
   0   5   7   33.50    1.18
   0  -5   7   31.64    1.13
   0  -5   7   34.31    2.01
   0   5   7   33.27    1.13
   0  -5   7   33.08    1.91
   0  -5   7   29.29    1.04
   0   5  -7   30.69    2.21
   0  -5   8    9.27    1.38
   0  -5   8   12.52    1.80
   0  -5   8   11.61    0.97
   0   5   8   11.71    0.98
   0  -5   8   10.86    0.97
   0   5   8   13.15    1.74
   0   5   8   12.10    0.97
   0  -5  -8   10.82    1.85
   0  -5   8   10.69    1.21
   0  -5  -8   11.97    1.91
   0   5  -9   55.54    1.89
   0  -5  -9   57.48    3.09
   0  -5  -9   53.50    3.26
   0  -5   9   56.89    1.94
   0  -5   9   57.66    1.96
   0   5   9   55.62    1.99
   0  -5   9   55.37    1.96
   0   5   9   57.90    1.81
   0   5   9   63.40    3.13
   0  -5   9   63.41    3.11
   0  -5   9   62.94    1.80
   0   5   9   62.82    1.83
   0  -5   9   61.22    1.83
   0   5   9   55.10    1.93
   0   5   9   56.17    2.05
   0  -5 -10   16.49    2.37
   0   5 -10   16.00    1.30
   0  -5  10   17.57    1.39
   0   5  10   16.56    1.50
   0  -5  10   16.18    1.48
   0  -5  10   16.26    1.30
   0  -5  10   17.04    1.22
   0   5  10   17.57    1.29
   0   5  10   17.99    1.27
   0   5  10   17.12    1.61
   0   5  10   16.03    1.41
   0   5 -11    6.24    1.08
   0  -5  11    6.71    1.29
   0   5  11    7.67    1.34
   0  -5  11    8.46    1.37
   0   5  11    7.60    1.15
   0   5  11    6.47    1.19
   0  -5  11    7.88    1.21
   0  -5  11    7.17    1.09
   0   5  11    6.14    1.38
   0   5  11    6.03    1.52
   0  -5  12   17.00    1.32
   0   5  12   15.00    1.34
   0  -5  12   16.36    1.28
   0   5  12   12.57    1.33
   0   5  12   18.70    1.22
   0  -5  12   15.99    1.14
   0  -5  12   17.33    1.51
   0   5 -12   15.10    1.08
   0  -5  13   50.31    1.51
   0   5  13   48.56    1.61
   0  -5  13   59.27    1.64
   0  -5  13   49.36    1.52
   0   5  13   52.33    1.53
   0   5  13   47.05    1.58
   0  -5  13   54.68    1.58
   0  -5  13   56.22    1.78
   0  -5  14    0.75    0.74
   0  -5  14    0.85    0.71
   0   5  14    0.61    0.69
   0   6   0  947.57   17.08
   0  -6   0  918.80   17.39
   0  -6  -1  243.05    5.35
   0   6  -1  248.80    5.20
   0   6  -1  240.56    5.20
   0   6   1  253.87    5.25
   0  -6   1  240.34    5.26
   0  -6   2  703.51   13.08
   0   6   2  718.50   13.04
   0  -6  -2  709.86   13.25
   0  -6  -2  712.26   13.72
   0   6  -2  696.31   13.67
   0   6   2  706.20   13.62
   0   6   3   43.75    1.32
   0  -6   3   45.40    1.35
   0  -6   3   39.03    1.31
   0  -6  -3   39.35    1.15
   0  -6  -3   40.06    1.74
   0  -6  -3   41.47    1.84
   0   6  -3   45.55    1.82
   0   6  -3   41.30    1.63
   0   6   3   43.17    1.71
   0  -6   4   68.55    2.05
   0   6   4   71.58    2.06
   0  -6  -4   72.69    2.37
   0   6  -4   70.70    2.50
   0   6   4   67.65    2.35
   0  -6  -4   78.78    2.60
   0  -6  -4   76.70    2.54
   0  -6   5   44.63    1.38
   0  -6  -5   44.32    2.14
   0  -6  -5   45.20    2.23
   0   6   5   48.43    1.79
   0  -6  -5   45.16    1.94
   0   6   5   45.23    2.08
   0   6  -5   40.81    1.28
   0   6  -6   13.08    0.84
   0  -6   6   13.53    0.99
   0  -6  -6   14.14    1.43
   0  -6  -6   12.69    1.68
   0   6   6   12.30    0.74
   0  -6   6   11.85    0.72
   0   6   6   12.85    0.75
   0   6   6   13.54    1.40
   0  -6   6   10.74    0.73
   0  -6   6   11.69    1.32
   0  -6  -6   12.60    1.34
   0   6   6   10.67    1.50
   0  -6   6   14.86    0.86
   0   6  -7   34.31    1.30
   0  -6  -7   33.08    2.24
   0  -6  -7   34.35    2.22
   0  -6   7   39.54    1.21
   0  -6   7   34.83    1.20
   0  -6   7   37.87    2.08
   0   6   7   35.96    1.19
   0   6   7   36.00    1.19
   0   6   7   37.30    2.08
   0  -6   7   39.23    2.12
   0   6  -7   39.72    2.40
   0  -6   7   35.23    1.23
   0   6  -8   13.97    1.15
   0  -6  -8   15.49    2.01
   0  -6   8   14.39    1.26
   0  -6  -8   14.36    2.07
   0  -6   8   13.07    1.58
   0  -6   8   13.26    1.00
   0   6   8   15.98    1.86
   0   6   8   15.60    0.99
   0  -6   8   16.33    1.90
   0   6   8   13.65    1.01
   0  -6   8   14.72    1.03
   0   6  -8   13.13    2.06
   0  -6   8   13.49    0.90
   0   6  -9   79.02    2.33
   0  -6  -9   79.85    3.78
   0  -6  -9   80.53    3.95
   0  -6   9   74.70    2.35
   0   6   9   82.92    2.40
   0  -6   9   84.44    2.38
   0   6   9   83.95    2.20
   0   6   9   84.13    3.53
   0  -6   9   79.28    3.47
   0  -6   9   81.39    2.18
   0   6   9   81.01    2.19
   0  -6   9   85.12    2.20
   0   6   9   85.52    2.56
   0   6   9   86.28    2.51
   0   6  -9   86.20    3.67
   0   6 -10  146.03    3.48
   0  -6  10  151.54    3.63
   0   6  10  151.12    3.61
   0  -6  10  149.48    3.66
   0  -6  10  148.93    3.55
   0   6  10  147.11    3.40
   0  -6  10  147.25    3.36
   0   6  10  148.83    3.41
   0  -6  10  149.39    3.42
   0   6  10  152.31    3.78
   0   6  10  155.69    3.80
   0   6  10  145.94    3.54
   0  -6  11   11.43    1.38
   0  -6  11   12.35    1.50
   0   6  11   10.41    1.35
   0  -6  11   11.44    1.38
   0  -6  11   12.01    1.21
   0   6  11   10.77    1.13
   0  -6  11   12.08    1.14
   0   6  11   13.22    1.17
   0   6 -11   10.69    1.13
   0   6  11   11.24    1.45
   0   6  12  310.34    6.36
   0  -6  12  327.50    6.40
   0  -6  12  319.92    6.40
   0   6  12  310.02    6.38
   0  -6  12  314.23    6.29
   0   6  12  314.64    6.27
   0   6 -12  309.15    6.26
   0  -6  12  335.77    6.58
   0  -6  13    1.19    0.87
   0   6  13    0.74    0.90
   0  -6  13    0.21    0.77
   0  -6  13    0.50    1.02
   0  -6  13    1.03    0.79
   0  -6  14    7.34    0.72
   0   7   0   -0.30    0.49
   0  -7   0    0.31    0.86
   0   7   0   -0.52    0.83
   0  -7   1   17.81    1.20
   0   7  -1   16.80    1.10
   0   7  -1   17.45    1.05
   0   7   1   18.69    1.20
   0   7   2   41.49    1.03
   0  -7   2   42.96    1.10
   0  -7  -2   45.73    1.46
   0   7   2   45.47    1.78
   0   7  -2   43.26    1.70
   0  -7  -2   42.36    1.85
   0   7   3   42.27    1.27
   0  -7   3   41.30    1.29
   0  -7  -3   40.23    1.25
   0  -7   3   39.72    1.43
   0   7  -3   43.96    1.88
   0   7  -3   39.05    1.68
   0   7   3   39.82    1.82
   0  -7  -3   42.74    1.90
   0   7   4  112.36    2.68
   0  -7   4  106.68    2.70
   0  -7  -4   96.38    3.20
   0  -7  -4  103.69    3.28
   0   7  -4  101.43    3.01
   0   7  -4  109.42    3.23
   0   7   4  102.97    3.14
   0  -7  -4   97.00    3.06
   0  -7  -5  168.40    4.46
   0  -7   5  173.65    4.15
   0   7   5  180.70    4.17
   0  -7   5  164.71    3.61
   0  -7  -5  174.71    4.66
   0  -7  -5  177.44    4.84
   0   7  -5  166.06    3.54
   0  -7   5  176.39    3.58
   0   7  -5  170.71    4.55
   0   7  -5  162.37    4.30
   0   7   5  172.75    4.60
   0  -7  -6    2.43    1.14
   0  -7   6    4.08    1.18
   0   7   6    3.69    0.63
   0   7   6    3.08    0.62
   0   7   6    3.12    1.19
   0  -7  -6    5.13    1.61
   0  -7   6    3.77    0.88
   0  -7  -6    4.55    1.48
   0   7  -6    2.76    0.79
   0  -7   6    3.76    0.80
   0   7  -6    5.58    1.23
   0   7   6    2.70    1.29
   0  -7   7  492.41   10.51
   0  -7   7  478.22   10.24
   0   7   7  470.10    8.97
   0   7   7  486.09   10.25
   0  -7   7  457.02    8.95
   0   7   7  461.16    8.94
   0  -7  -7  496.21   11.04
   0  -7  -7  478.94   10.81
   0  -7   7  479.54    9.22
   0   7  -7  477.76    9.15
   0  -7   7  489.92    9.04
   0   7  -7  482.51   10.62
   0   7  -7  441.41   10.07
   0   7   8  307.11    6.16
   0  -7   8  279.48    5.90
   0   7  -8  289.52    6.11
   0  -7   8  285.31    6.10
   0  -7   8  296.83    7.22
   0  -7   8  304.28    5.94
   0  -7   8  311.05    7.38
   0   7   8  312.11    5.95
   0  -7   8  305.56    5.96
   0   7   8  310.03    5.97
   0   7   8  319.36    7.40
   0  -7  -8  282.80    7.79
   0  -7  -8  297.19    8.05
   0   7   8  301.14    6.28
   0   7   8  301.31    6.31
   0   7  -8  313.38    7.74
   0   7  -9   66.87    2.06
   0  -7  -9   65.44    3.48
   0  -7  -9   65.92    3.65
   0  -7   9   67.59    2.10
   0  -7   9   66.22    2.08
   0   7   9   64.69    1.90
   0  -7   9   61.76    1.81
   0   7   9   61.79    1.88
   0  -7   9   61.69    1.86
   0   7   9   64.15    3.10
   0   7  -9   61.91    3.24
   0   7   9   67.77    2.23
   0   7   9   66.30    2.31
   0  -7  10    2.30    1.33
   0  -7  10    2.11    1.28
   0  -7  10    1.75    0.96
   0   7  10    0.78    1.04
   0   7  10    2.31    1.00
   0  -7  10    1.94    0.98
   0   7 -10    2.06    1.14
   0   7  10    1.75    1.38
   0   7  11   55.81    2.11
   0  -7  11   58.92    2.03
   0  -7  11   59.84    2.10
   0   7  11   59.90    1.97
   0  -7  11   61.33    1.99
   0   7  11   57.00    1.78
   0  -7  11   60.42    1.84
   0   7 -11   59.60    1.86
   0   7  11   61.55    2.25
   0   7  12   37.47    1.64
   0  -7  12   38.16    1.67
   0  -7  12   39.26    1.55
   0  -7  12   40.06    1.53
   0  -7  12   36.61    1.35
   0  -7  12   42.35    1.77
   0   7  12   43.28    1.75
   0   7 -12   35.64    1.32
   0  -7  13   51.61    1.51
   0  -7  13   57.16    1.71
   0  -7  13   57.52    1.55
   0  -7  13   61.21    1.73
   0   7  13   53.82    1.61
   0   7  14   68.02    1.55
   0  -7  14   67.48    1.65
   0   8   0 4340.68   80.43
   0  -8   0 4435.40   80.52
   0   8  -1  446.22    9.30
   0   8   1  441.47    9.35
   0   8  -1  472.81    9.10
   0  -8  -1  448.57    9.39
   0  -8   1  454.16    9.42
   0  -8  -2   25.92    1.58
   0  -8  -2   24.80    1.20
   0   8   2   27.28    1.54
   0   8  -2   21.90    1.37
   0   8  -2   22.10    1.30
   0  -8  -3   87.94    3.06
   0   8   3   94.64    2.13
   0   8  -3   93.03    2.78
   0   8  -3   99.91    2.93
   0   8   3   96.77    2.95
   0  -8   3   87.63    2.47
   0  -8  -3   89.73    2.32
   0  -8  -4  202.81    5.22
   0   8  -4  209.50    4.32
   0   8   4  213.81    4.58
   0  -8  -4  215.67    5.47
   0  -8   4  206.54    4.31
   0   8   4  211.37    5.30
   0   8  -4  205.87    5.10
   0   8  -4  219.44    5.33
   0  -8  -5   11.32    1.37
   0   8  -5    8.60    0.84
   0   8   5   10.72    1.07
   0  -8   5    9.16    0.87
   0  -8  -5   10.08    1.73
   0  -8   5   10.50    0.94
   0   8   5   11.24    1.48
   0   8  -5    9.01    1.28
   0  -8  -6   39.31    2.09
   0   8  -6   38.01    1.36
   0   8   6   37.66    1.82
   0  -8  -6   42.41    2.64
   0  -8  -6   39.74    2.36
   0  -8   6   36.75    1.49
   0  -8   6   37.10    1.40
   0   8   6   36.51    2.24
   0   8  -6   36.18    1.98
   0  -8   7   47.69    2.66
   0   8  -7   45.22    1.59
   0  -8  -7   44.11    2.94
   0  -8  -7   47.00    2.68
   0   8   7   51.43    2.28
   0  -8   7   45.81    1.56
   0   8  -7   45.01    2.33
   0   8  -7   50.65    2.73
   0  -8   8  360.50    7.14
   0   8  -8  353.03    7.23
   0   8   8  377.74    7.34
   0  -8   8  361.65    8.63
   0  -8   8  357.53    7.27
   0   8  -8  370.36    7.31
   0   8   8  364.20    7.08
   0   8   8  369.19    7.09
   0  -8  -8  360.63    9.14
   0  -8  -8  377.01    9.37
   0   8   8  350.37    7.12
   0   8   8  378.92    7.51
   0   8  -8  388.30    8.98
   0   8   9   14.54    1.53
   0  -8   9   16.48    1.06
   0   8  -9   15.86    1.33
   0  -8  -9   15.30    2.21
   0  -8  -9   15.26    2.45
   0  -8   9   15.70    1.39
   0   8   9   16.96    1.06
   0   8   9   16.51    1.09
   0   8  -9   18.19    2.22
   0   8   9   15.24    1.51
   0   8  10  433.10    8.49
   0  -8  10  437.44    8.58
   0  -8  10  432.88    8.47
   0   8  10  404.86    8.24
   0   8  10  437.94    8.70
   0   8 -10  426.02    8.42
   0  -8  11    1.23    1.18
   0   8  11    2.98    1.31
   0   8 -11    1.78    0.96
   0  -8  11    3.01    1.32
   0  -8  11    3.18    1.29
   0  -8  12  198.62    4.07
   0  -8  12  192.83    4.11
   0   8 -12  175.84    3.86
   0   8  12  180.48    4.07
   0   8  12  200.53    4.25
   0  -8  12  193.57    4.00
   0   8  13   50.22    1.51
   0  -8  13   48.29    1.38
   0  -8  13   53.57    1.55
   0  -8  13   51.62    1.38
   0  -8  14   10.14    0.54
   0  -8  14   11.22    0.58
   0  -9   0   -0.21    1.15
   0   9   0    0.75    1.01
   0  -9   1  151.17    4.12
   0  -9  -1  152.80    3.88
   0  -9  -1  158.59    4.15
   0   9  -1  155.64    3.99
   0   9   1  152.20    4.02
   0   9  -2   10.30    0.73
   0   9  -2   12.49    1.31
   0   9   2   12.06    1.37
   0  -9   2   11.87    0.84
   0  -9  -2   11.82    1.02
   0  -9   3   73.08    2.20
   0   9  -3   69.13    1.79
   0  -9   3   76.98    1.80
   0   9   3   68.97    1.80
   0   9   3   65.80    1.72
   0  -9   3   75.12    1.87
   0   9   3   73.75    2.65
   0   9  -3   68.81    2.51
   0  -9  -3   73.10    2.85
   0  -9   4   43.86    1.31
   0   9   4   42.66    1.37
   0   9  -4   40.01    1.36
   0   9   4   44.47    2.22
   0   9  -4   39.84    2.09
   0  -9  -4   45.42    2.37
   0  -9  -5  804.75   16.62
   0   9  -5  783.84   15.03
   0  -9   5  800.29   14.90
   0  -9  -5  769.56   16.26
   0   9   5  774.27   16.32
   0   9  -5  762.06   16.05
   0  -9  -6   77.53    3.45
   0   9  -6   70.56    2.05
   0  -9  -6   67.74    2.89
   0  -9   6   78.61    3.38
   0   9  -6   74.38    2.85
   0   9   6   74.56    3.11
   0  -9   6   72.73    2.04
   0   9  -7  594.96   11.72
   0  -9   7  628.97   11.68
   0   9   7  631.30   11.78
   0  -9   7  583.37   11.66
   0  -9   7  632.33   13.45
   0  -9  -7  619.25   13.74
   0   9  -7  610.57   11.76
   0   9   7  621.71   11.91
   0   9   7  611.70   11.67
   0   9  -7  625.27   13.28
   0   9   8  205.61    4.50
   0  -9   8  201.43    4.30
   0   9  -8  193.35    4.36
   0  -9  -8  202.25    6.32
   0  -9   8  193.33    5.74
   0  -9   8  203.37    4.41
   0  -9   8  199.00    4.35
   0   9   8  199.57    4.31
   0   9   8  214.10    4.64
   0   9  -8  209.68    4.47
   0   9  -8  215.88    5.98
   0   9  -9   10.28    1.17
   0   9   9    9.75    1.42
   0  -9   9   10.13    1.05
   0  -9   9    8.87    1.28
   0   9   9    9.39    1.03
   0   9   9   10.41    1.53
   0   9  -9    9.64    1.23
   0  -9  10    5.77    1.43
   0   9  10    5.60    1.51
   0  -9  10    6.68    1.23
   0   9  10    5.60    1.45
   0   9 -10    5.56    1.14
   0   9 -11    8.12    1.00
   0  -9  11    9.58    1.32
   0  -9  11    9.89    1.30
   0   9  11    9.37    1.40
   0  -9  11   10.19    1.16
   0   9  11   11.95    1.41
   0  -9  12   28.78    1.19
   0  -9  12   25.92    1.31
   0  -9  12   26.53    1.29
   0   9  13   24.63    1.05
   0  -9  13   24.63    1.03
   0  -9  13   24.32    0.90
   0 -10   0 2238.14   42.13
   0  10   0 2186.07   40.87
   0 -10   0 2321.24   42.11
   0  10   0 2251.87   42.06
   0  10   0 2208.43   40.94
   0 -10   0 2317.06   40.99
   0 -10  -1  195.26    3.98
   0  10  -1  186.46    3.94
   0  10   1  191.87    3.88
   0 -10   1  198.00    5.12
   0  10  -1  195.43    3.90
   0 -10  -1  190.99    4.77
   0  10   1  200.86    5.05
   0 -10  -1  204.89    5.08
   0  10  -1  203.15    4.95
   0 -10   1  190.20    3.95
   0 -10   2  333.82    6.22
   0  10  -2  316.15    6.15
   0 -10  -2  311.42    6.14
   0  10   2  296.94    6.07
   0  10  -2  311.27    6.08
   0 -10  -2  302.72    6.72
   0  10  -2  323.58    7.18
   0  10   2  328.47    7.31
   0 -10   2  320.35    6.18
   0  10  -3  101.74    2.42
   0 -10  -3   96.75    2.34
   0 -10   3  113.50    2.47
   0  10   3  105.30    2.45
   0  10  -3  104.10    2.36
   0  10   3  105.16    2.39
   0 -10   3   97.82    2.89
   0  10  -3  108.29    3.35
   0  10   3  111.57    3.55
   0 -10   3  105.02    2.50
   0  10  -4  100.81    2.40
   0  10  -4  102.10    2.49
   0 -10   4  104.05    2.43
   0  10   4  109.53    2.55
   0 -10  -4  109.31    3.90
   0  10   4  108.17    3.60
   0  10  -4   98.63    3.40
   0 -10  -5    8.75    1.59
   0 -10   5    7.04    0.78
   0  10  -5    7.33    1.01
   0 -10   5    7.33    1.07
   0 -10  -5    6.77    1.83
   0  10  -5    7.23    1.51
   0  10   5    7.82    1.55
   0 -10   6  160.12    4.97
   0 -10  -6  131.46    4.41
   0 -10  -6  148.13    4.91
   0  10  -6  143.42    3.32
   0 -10   6  146.62    3.32
   0  10   6  140.68    4.53
   0  10  -6  135.68    4.28
   0  10   7   36.75    1.67
   0 -10   7   39.17    1.57
   0  10  -7   37.22    1.63
   0 -10   7   38.86    1.49
   0 -10   7   42.77    2.78
   0 -10   7   39.30    1.54
   0 -10  -7   37.89    2.87
   0  10  -7   40.45    1.65
   0  10  -7   38.87    1.54
   0  10   7   40.24    1.59
   0  10   7   38.78    1.80
   0  10  -7   42.23    2.59
   0  10  -8  422.65    8.44
   0 -10   8  430.70    8.35
   0  10   8  442.86    8.52
   0 -10   8  415.73    8.40
   0 -10   8  401.80    9.93
   0 -10   8  426.97    8.38
   0 -10  -8  416.57   10.53
   0  10  -8  426.07    9.97
   0  10  -8  440.67    8.48
   0  10   8  440.63    8.69
   0  10   8  405.88    8.32
   0  10  -9    1.75    1.14
   0 -10   9    0.20    1.00
   0  10   9    0.22    1.46
   0 -10   9    0.48    1.01
   0 -10   9    0.57    1.12
   0  10   9    0.91    1.41
   0  10   9   -0.71    0.95
   0  10  -9    0.93    1.09
   0  10  10  129.68    3.27
   0 -10  10  132.27    3.32
   0 -10  10  129.02    3.18
   0 -10  10  129.07    3.12
   0  10  10  132.60    3.40
   0  10 -10  130.07    3.10
   0  10  11    8.93    1.33
   0 -10  11    8.28    1.17
   0 -10  11    9.47    1.26
   0  10 -11   10.36    0.97
   0  10 -11    8.16    0.87
   0  10 -11    8.08    0.91
   0 -10  11    9.82    1.07
   0 -10  12  129.44    2.78
   0  10  12  132.25    2.93
   0 -10  12  125.61    2.88
   0 -10  12  131.94    2.90
   0 -10  13   56.19    1.36
   0 -10  13   49.12    1.27
   0 -11   0    0.08    0.65
   0 -11   0   -0.60    1.37
   0  11   0    0.27    0.60
   0 -11   0   -0.39    0.85
   0  11   0   -0.11    0.70
   0  11   0    0.71    1.25
   0 -11   0    0.23    1.32
   0 -11   1  875.60   16.59
   0 -11  -1  925.62   17.67
   0 -11   1  933.04   18.11
   0  11  -1  878.59   16.54
   0 -11   1  899.84   17.98
   0 -11  -1  915.92   18.03
   0  11   1  868.59   16.54
   0 -11  -1  888.90   16.65
   0  11  -1  910.78   16.63
   0  11   1  895.30   17.89
   0  11  -1  923.23   17.91
   0 -11   2    0.89    0.85
   0 -11  -2    0.77    0.96
   0  11  -2    1.00    0.66
   0  11   2    0.41    0.62
   0 -11  -2    0.17    0.76
   0  11  -2    0.27    0.72
   0 -11   2    0.61    0.81
   0  11  -2    0.85    1.31
   0 -11  -2    2.04    1.55
   0  11   2    0.95    1.34
   0  11  -3  254.11    5.22
   0  11   3  252.38    5.25
   0  11  -3  259.59    6.44
   0  11   3  266.55    6.61
   0 -11  -3  259.19    5.23
   0  11  -3  256.26    5.31
   0  11   3  265.66    5.37
   0 -11   3  267.86    5.35
   0 -11   4   13.74    1.17
   0  11  -4   12.75    0.92
   0 -11  -4   12.89    1.73
   0 -11   4   12.44    1.00
   0 -11  -4   13.62    0.83
   0  11  -4   11.82    1.01
   0  11   4   12.31    1.07
   0  11  -4   14.39    1.65
   0  11   4   13.46    1.76
   0 -11  -5  379.96    9.32
   0 -11   5  402.84    9.43
   0 -11  -5  360.90    8.90
   0  11  -5  371.89    7.37
   0  11   5  366.57    8.90
   0  11  -5  356.98    8.64
   0  11  -5  375.76    7.46
   0 -11   5  383.64    7.33
   0  11  -6    6.46    1.76
   0  11  -6    8.20    1.62
   0  11   6    6.13    1.74
   0  11  -6    6.94    1.14
   0 -11  -6    7.15    2.10
   0 -11   6    7.31    0.95
   0 -11   6    6.59    2.09
   0 -11  -6    7.35    1.67
   0 -11   6    7.90    1.11
   0 -11   6    7.69    1.26
   0 -11   6    6.77    1.18
   0  11   6    6.43    1.18
   0  11  -6    6.26    1.16
   0  11  -6    8.04    1.01
   0  11   6    7.00    1.16
   0  11  -6    7.11    1.12
   0 -11   7  939.97   17.37
   0  11  -7  919.50   17.42
   0  11   7  917.03   17.39
   0 -11  -7  938.67   19.64
   0 -11   7  912.71   17.34
   0  11  -7  896.65   18.84
   0  11   7  930.85   17.37
   0  11   7  928.32   17.59
   0 -11   7  898.59   17.31
   0 -11   7  902.79   19.33
   0  11  -7  947.85   17.44
   0  11   8   89.73    2.46
   0 -11   8   86.69    2.45
   0 -11   8   87.73    2.42
   0 -11   8   89.10    2.46
   0  11  -8   89.87    2.50
   0  11   8   90.29    2.57
   0  11   8   95.41    2.78
   0  11  -8   90.81    2.50
   0  11  -9    6.90    1.04
   0 -11   9    8.32    1.11
   0 -11   9    8.69    1.20
   0 -11   9    8.95    1.10
   0  11  -9    6.36    1.24
   0  11   9    8.49    1.48
   0  11   9    6.32    1.11
   0  11  -9    7.69    1.14
   0 -11  10    7.11    1.35
   0 -11  10    6.92    1.18
   0  11  10    7.66    1.42
   0  11 -10    6.53    1.07
   0  11 -10    4.95    1.02
   0 -11  10    6.59    1.13
   0  11 -10    4.68    0.92
   0  11 -11   32.14    1.22
   0  11  11   32.00    1.50
   0  11 -11   28.98    1.15
   0 -11  11   32.90    1.27
   0 -11  11   32.33    1.47
   0 -11  11   30.42    1.35
   0  11  12    0.32    0.89
   0 -11  12   -0.10    0.78
   0 -11  12    0.53    0.74
   0 -11  12    0.25    0.59
   0  11  13   63.23    1.52
   0 -11  13   72.42    1.54
   0  12   0 2466.12   46.76
   0 -12   0 2463.22   45.18
   0 -12   0 2500.74   46.84
   0  12   0 2407.71   45.20
   0 -12   0 2546.22   46.69
   0 -12   0 2526.86   45.37
   0  12   0 2491.56   45.33
   0  12  -1  241.19    6.23
   0  12   1  232.87    6.21
   0  12   1  244.90    6.23
   0 -12   1  224.36    4.75
   0  12   1  234.09    4.73
   0 -12  -1  242.00    6.32
   0  12  -1  236.68    4.73
   0 -12   1  231.41    6.23
   0 -12  -1  218.99    5.76
   0  12  -1  232.64    4.82
   0 -12  -1  235.27    4.85
   0  12   2  337.82    7.99
   0  12  -2  319.68    7.84
   0 -12  -2  326.66    8.08
   0 -12   2  328.02    6.54
   0  12   2  324.60    6.44
   0  12  -2  315.12    6.41
   0 -12   2  340.92    8.24
   0 -12   2  317.47    7.37
   0 -12   2  340.43    6.60
   0 -12  -2  332.03    6.53
   0  12  -2  326.50    6.54
   0  12   3  147.12    4.53
   0  12  -3  142.92    4.46
   0 -12  -3  135.78    4.62
   0 -12   3  140.97    3.27
   0  12   3  143.56    3.17
   0  12  -3  138.88    3.11
   0 -12   3  143.18    4.82
   0  12   3  140.48    3.31
   0  12  -3  131.79    3.23
   0 -12  -3  142.15    3.16
   0 -12   3  151.15    3.27
   0  12  -4  211.63    5.82
   0  12   4  209.19    5.97
   0 -12  -4  200.73    6.00
   0 -12   4  226.50    6.47
   0 -12   4  223.16    4.67
   0 -12   4  220.58    4.59
   0 -12  -4  207.96    4.43
   0  12  -4  222.04    4.61
   0  12  -4  213.80    4.49
   0  12  -5   49.83    1.76
   0  12   5   49.65    1.69
   0  12  -5   49.43    2.66
   0  12   5   58.14    2.97
   0 -12  -5   57.32    3.29
   0 -12   5   53.94    3.28
   0 -12   5   48.68    1.65
   0 -12  -5   48.97    2.86
   0 -12   5   50.06    1.80
   0  12  -5   54.27    1.68
   0 -12   5   49.38    1.80
   0  12  -5   55.12    1.84
   0 -12   5   56.26    1.66
   0 -12   6  226.14    4.98
   0  12  -6  243.46    4.90
   0  12  -6  224.75    4.95
   0  12   6  227.99    4.81
   0 -12   6  227.56    4.86
   0 -12   6  230.15    6.85
   0 -12   6  231.79    4.96
   0  12   6  240.07    6.54
   0  12  -6  232.05    6.22
   0 -12  -6  265.60    7.12
   0 -12   6  251.33    5.02
   0  12   6  234.42    4.94
   0  12  -6  233.66    5.04
   0  12   6  243.75    5.04
   0  12  -6  235.94    5.03
   0 -12   6  219.13    4.72
   0  12  -7  127.78    3.05
   0 -12   7  126.62    3.08
   0 -12   7  129.43    3.17
   0 -12   7  128.82    3.21
   0  12  -7  124.47    3.20
   0  12   7  132.07    3.18
   0  12   7  131.92    3.21
   0  12  -7  127.13    3.17
   0 -12   8   55.62    1.84
   0 -12   8   56.10    1.91
   0  12   8   52.74    1.97
   0 -12   8   56.28    1.92
   0  12  -8   58.54    2.03
   0  12  -8   50.75    1.74
   0  12  -8   56.39    1.90
   0  12   8   50.56    1.89
   0 -12   9   36.21    1.51
   0 -12   9   37.84    1.51
   0  12  -9   39.09    1.67
   0 -12   9   35.99    1.51
   0  12   9   38.11    1.78
   0  12  -9   38.09    1.43
   0  12  -9   39.39    1.57
   0  12   9   38.38    1.49
   0 -12  10  284.74    5.86
   0 -12  10  313.51    6.09
   0  12 -10  300.52    5.87
   0  12  10  307.86    5.99
   0  12 -10  271.31    5.83
   0 -12  10  287.18    5.83
   0 -12  11   16.72    1.02
   0 -12  11   18.31    1.19
   0  12 -11   18.76    0.98
   0  12  11   19.73    1.23
   0  12 -11   15.85    0.84
   0 -12  11   18.97    0.97
   0  12  12  105.77    2.38
   0 -12  12  106.74    2.33
   0 -12  12  112.73    2.43
   0 -13   0    0.74    1.50
   0  13   0    0.88    1.03
   0 -13   0    0.18    1.09
   0 -13   0    0.12    0.78
   0  13   0    0.69    1.69
   0 -13   0    0.48    1.69
   0  13   0    0.43    0.80
   0 -13  -1   89.26    3.19
   0 -13   1   90.65    3.65
   0 -13  -1   88.37    2.39
   0  13  -1   86.98    2.37
   0 -13   1   88.24    2.27
   0  13   1   79.52    3.63
   0  13   1   92.20    3.65
   0  13  -1   91.97    3.59
   0  13  -1   89.97    2.22
   0  13   1   89.12    2.21
   0 -13  -1   83.69    3.68
   0 -13   2  199.11    5.78
   0 -13   2  183.72    4.06
   0 -13  -2  186.85    4.09
   0  13  -2  176.33    4.10
   0 -13   2  187.66    4.17
   0  13   2  186.38    5.55
   0  13  -2  191.41    5.48
   0  13  -2  189.88    3.98
   0  13   2  190.71    4.00
   0 -13  -2  189.76    5.82
   0 -13   3  374.17    7.78
   0  13  -3  386.90    7.68
   0  13   3  387.32    7.76
   0 -13   3  401.46    9.78
   0 -13  -3  386.30    7.74
   0  13   3  390.89    7.89
   0 -13   3  412.07    7.87
   0  13  -3  395.89    7.83
   0 -13   3  412.75    7.83
   0  13   3  390.60    7.80
   0  13   3  399.40    7.85
   0  13  -3  389.61    9.32
   0 -13  -3  387.76    9.63
   0  13   3  400.74    9.44
   0  13  -4  113.03    2.68
   0  13  -4  105.79    2.79
   0 -13  -4  106.40    2.62
   0 -13   4  115.05    2.77
   0  13  -4  104.09    2.79
   0  13   4  113.93    2.76
   0 -13  -4  101.24    4.19
   0 -13   4  119.11    4.56
   0 -13   4  115.64    2.90
   0  13   4  117.10    2.91
   0  13  -4  115.32    4.04
   0  13   4  110.41    4.14
   0  13   5 1165.84   21.91
   0  13  -5 1157.41   22.03
   0  13   5 1164.93   23.81
   0  13  -5 1149.09   23.58
   0 -13   5 1135.92   21.88
   0 -13  -5 1119.15   23.88
   0 -13   5 1171.82   22.02
   0  13  -5 1170.10   21.92
   0 -13   5 1195.24   22.06
   0 -13   5 1240.11   21.94
   0  13  -5 1230.11   22.08
   0 -13   6  150.10    3.74
   0  13  -6  163.48    3.59
   0 -13   6  150.15    3.45
   0  13  -6  158.04    3.72
   0  13   6  154.33    3.54
   0  13  -6  162.53    3.74
   0 -13   6  160.01    3.60
   0 -13   6  164.06    3.68
   0  13   6  160.00    3.59
   0  13  -6  154.06    3.76
   0 -13   6  166.54    3.75
   0  13   6  173.40    3.82
   0 -13  -6  176.51    5.77
   0 -13   7  182.52    4.00
   0 -13   7  180.15    4.10
   0  13  -7  186.05    4.11
   0  13  -7  170.76    3.94
   0  13   7  181.49    4.11
   0  13  -7  183.98    4.20
   0 -13   7  188.82    4.14
   0  13   7  185.50    4.08
   0 -13   8  118.51    2.93
   0 -13   8  127.68    3.05
   0  13  -8  122.37    3.04
   0  13  -8  122.74    2.89
   0  13  -8  121.42    3.16
   0 -13   8  125.59    3.06
   0  13   8  126.50    3.12
   0  13   8  128.31    3.09
   0  13   9   10.14    1.05
   0 -13   9   10.18    1.09
   0 -13   9    9.69    1.10
   0 -13   9    9.08    1.05
   0  13   9    9.67    1.33
   0  13  -9   10.36    1.25
   0 -13   9    9.18    1.10
   0  13   9    8.74    1.09
   0  13  -9   10.00    1.12
   0 -13  10   47.94    1.69
   0  13 -10   39.06    1.45
   0  13  10   40.96    1.58
   0  13 -10   40.44    1.37
   0 -13  10   45.90    1.43
   0  13 -11    9.70    0.75
   0 -13  11    9.00    0.68
   0  13  11    9.65    0.95
   0 -13  11   10.59    0.95
   0  13  12    1.91    0.56
   0 -13  12    1.72    0.49
   0 -13  12    2.58    0.58
   0  14   0  391.11    7.99
   0  14   0  399.89    7.92
   0 -14   0  408.36    9.39
   0 -14   0  388.71    7.78
   0 -14   0  422.07    8.06
   0  14   0  415.21    8.04
   0  14   0  392.67    7.82
   0  14   0  394.50    9.66
   0  14   0  387.28    9.58
   0 -14   0  394.39    7.89
   0 -14   0  400.55    7.88
   0 -14   1   45.62    1.75
   0 -14  -1   45.81    1.63
   0 -14  -1   46.24    1.73
   0  14   1   52.42    1.62
   0 -14  -1   47.79    3.11
   0  14  -1   53.24    1.65
   0  14  -1   51.84    1.84
   0  14   1   51.26    1.90
   0  14   1   48.72    1.76
   0  14  -1   51.07    1.83
   0 -14   1   52.15    2.93
   0 -14   1   51.24    1.71
   0 -14  -1   52.43    1.86
   0  14  -1   50.05    1.87
   0  14   1   51.34    1.69
   0  14  -1   51.26    2.90
   0  14   1   52.53    2.92
   0 -14   2  194.18    4.30
   0 -14  -2  198.61    4.22
   0  14   2  192.96    4.22
   0  14  -2  194.26    4.19
   0 -14  -2  196.36    6.09
   0  14  -2  182.54    4.31
   0  14  -2  201.48    4.30
   0 -14   2  211.08    6.11
   0 -14   2  197.74    4.30
   0  14  -2  200.53    4.37
   0 -14  -2  203.04    4.35
   0 -14   2  199.32    4.44
   0  14   2  200.53    4.32
   0  14  -2  192.90    5.82
   0  14   2  196.20    5.84
   0 -14   3   54.01    2.03
   0 -14  -3   64.17    3.48
   0  14  -3   62.80    1.82
   0 -14   3   61.94    3.44
   0  14   3   58.01    2.07
   0  14  -3   60.54    2.03
   0 -14   3   62.69    2.07
   0 -14  -3   61.82    1.90
   0 -14   3   60.58    2.07
   0  14   3   61.95    2.05
   0  14  -3   58.58    1.88
   0  14   3   67.14    2.10
   0  14  -3   66.06    3.25
   0  14   3   63.04    3.18
   0  14  -4  115.56    2.80
   0 -14  -4  110.12    2.77
   0 -14   4  115.34    2.96
   0  14  -4  120.44    3.02
   0  14  -4  113.72    2.97
   0  14   4  122.20    2.95
   0 -14  -4  104.64    4.38
   0 -14   4  120.33    4.69
   0 -14   4  121.15    3.08
   0 -14  -4  122.57    4.76
   0  14   4  116.59    4.34
   0  14  -4  118.94    4.33
   0  14   4  123.75    3.07
   0 -14   5   60.06    2.11
   0  14   5   59.22    1.95
   0  14  -5   60.36    2.09
   0 -14   5   58.15    1.86
   0 -14   5   62.45    2.10
   0 -14   5   58.84    1.89
   0  14  -5   60.82    2.08
   0  14  -5   62.71    1.86
   0  14   5   62.31    2.14
   0 -14   5   56.81    2.11
   0  14  -6  262.27    5.35
   0 -14   6  240.85    5.05
   0 -14   6  246.88    5.14
   0 -14   6  262.02    5.33
   0  14   6  233.98    5.10
   0  14  -6  260.59    5.41
   0  14   6  248.93    5.35
   0  14  -6  245.18    5.27
   0  14  -6  241.58    5.11
   0 -14   7    4.88    1.30
   0 -14   7    4.52    1.07
   0  14  -7    5.12    1.33
   0  14   7    4.41    1.16
   0 -14   7    4.83    1.33
   0  14   7    6.43    1.31
   0  14  -7    3.16    1.20
   0 -14   8   10.50    1.06
   0 -14   8   12.65    1.24
   0  14  -8   11.41    1.37
   0 -14   8   12.36    1.27
   0  14   8   10.70    1.25
   0  14   8   10.68    1.30
   0  14  -8   10.04    1.17
   0 -14   9   -0.89    0.90
   0  14  -9   -0.23    1.09
   0 -14   9    0.59    0.92
   0  14   9    0.04    1.07
   0  14   9   -0.24    0.89
   0  14   9   -0.49    0.92
   0  14  -9   -0.18    0.87
   0  14 -10   17.45    0.99
   0  14  10   16.93    1.08
   0  14 -10   14.80    0.85
   0 -14  10   16.21    0.87
   0  14 -10   19.02    1.06
   0 -14  10   18.63    1.20
   0  14  11   11.58    0.77
   0 -14  11   12.95    0.81
   0  15   0    0.66    1.29
   0  15   0    0.42    1.13
   0 -15   0    0.20    1.82
   0 -15   0    0.85    1.20
   0 -15   0   -0.05    0.98
   0  15   0    1.06    1.27
   0 -15   0    0.68    1.26
   0  15   0    0.64    1.78
   0  15   0    0.63    0.94
   0 -15  -1   57.59    1.95
   0 -15   1   59.20    2.03
   0 -15  -1   57.75    2.00
   0  15  -1   61.34    1.84
   0  15   1   59.77    1.89
   0 -15  -1   65.99    3.44
   0  15   1   62.77    1.96
   0  15  -1   65.32    2.12
   0  15  -1   63.42    2.06
   0  15   1   64.43    2.19
   0 -15   1   58.90    3.21
   0 -15   1   57.35    1.93
   0 -15  -1   63.44    2.10
   0  15  -1   61.03    2.13
   0  15   1   54.54    1.95
   0  15   1   66.32    3.33
   0  15  -1   61.79    3.28
   0 -15  -2   69.20    2.17
   0 -15  -2   65.93    2.05
   0 -15   2   65.79    2.21
   0  15  -2   73.60    2.02
   0  15   2   79.09    2.13
   0 -15  -2   74.65    3.79
   0  15  -2   75.48    2.18
   0  15   2   71.71    2.09
   0  15  -2   70.94    2.28
   0 -15   2   71.47    3.59
   0 -15  -2   71.49    2.25
   0  15  -2   70.95    2.27
   0 -15   2   69.07    2.35
   0 -15   2   70.86    2.15
   0  15   2   72.82    2.20
   0  15   2   76.34    3.61
   0  15  -2   71.25    3.57
   0 -15   3  102.39    2.83
   0  15   3   96.94    4.11
   0  15   3  109.92    2.83
   0  15  -3  104.45    2.67
   0 -15  -3  107.90    4.55
   0  15  -3  104.37    2.60
   0 -15  -3  105.03    2.70
   0 -15   3  107.48    2.84
   0 -15  -3  106.83    2.71
   0 -15   3  107.80    2.88
   0  15   3  100.28    2.85
   0  15  -3  105.42    2.89
   0  15   3  113.21    2.88
   0  15  -4   35.45    1.76
   0 -15  -4   33.70    1.46
   0 -15   4   33.89    1.66
   0  15  -4   36.42    1.43
   0  15  -4   37.34    1.74
   0  15   4   37.66    1.67
   0  15   4   36.82    1.81
   0 -15   4   39.45    1.79
   0 -15   5  322.39    6.47
   0  15  -5  331.11    6.67
   0 -15   5  319.56    6.66
   0 -15   5  323.89    6.59
   0  15  -5  309.55    6.41
   0  15  -5  313.87    6.61
   0  15   5  313.89    6.47
   0  15   5  328.21    6.68
   0  15  -5  326.41    6.73
   0 -15   5  326.39    6.67
   0  15   6    0.38    1.06
   0  15  -6   -0.55    1.25
   0  15  -6    0.02    1.35
   0 -15   6    0.18    1.33
   0 -15   6    0.61    0.85
   0  15  -6    0.21    1.16
   0 -15   7   21.00    1.46
   0  15  -7   21.55    1.50
   0 -15   7   20.45    1.49
   0  15  -7   21.31    1.35
   0  15   7   21.85    1.45
   0 -15   8   55.92    1.78
   0  15   8   59.08    1.87
   0  15  -8   53.13    1.73
   0 -15   8   52.64    1.82
   0  15  -8   55.44    1.91
   0  15   8   51.56    1.69
   0  15   9   17.74    1.05
   0  15  -9   19.81    1.17
   0 -15   9   15.50    1.00
   0  15   9   17.53    1.03
   0 -15   9   17.15    0.93
   0  15  -9   17.45    0.98
   0  15   9   16.65    1.03
   0 -15  10    8.51    0.91
   0  15  10    6.83    0.75
   0  15 -10    7.72    0.75
   0  15 -10    7.31    0.80
   0 -15  11  111.22    2.29
   0  16   0   20.90    1.24
   0 -16   0   23.21    1.53
   0  16   0   21.09    1.61
   0  16   0   19.68    1.48
   0 -16   0   21.68    1.66
   0  16   0   21.53    1.59
   0 -16   0   20.33    1.21
   0 -16   1    1.79    1.10
   0 -16  -1    2.07    1.28
   0 -16   1    0.61    1.36
   0  16   1    2.02    1.03
   0  16  -1    1.48    0.98
   0  16   1    1.35    1.34
   0  16  -1    1.73    1.33
   0  16   1    2.08    1.08
   0  16  -1    1.39    1.23
   0 -16  -1    1.85    1.33
   0  16   1    0.98    1.34
   0  16  -1    2.22    1.32
   0 -16   1    1.69    1.43
   0  16   1    2.21    1.16
   0  16  -2   88.28    2.56
   0  16  -2   89.74    2.47
   0  16   2   86.15    2.34
   0  16  -2   86.15    2.30
   0 -16   2   89.28    2.59
   0 -16  -2   86.78    2.50
   0  16   2   87.30    2.51
   0  16  -2   91.99    2.65
   0 -16  -2   91.84    2.53
   0 -16   2   89.98    2.62
   0 -16   2   83.65    2.48
   0  16   3   19.43    1.53
   0  16  -3   18.76    1.57
   0  16  -3   19.28    1.37
   0 -16   3   19.35    1.61
   0 -16  -3   18.65    1.38
   0  16   3   18.96    1.51
   0  16  -3   20.39    1.17
   0  16  -3   20.47    1.53
   0 -16  -3   18.28    1.37
   0 -16   3   18.45    1.47
   0 -16   3   20.73    1.53
   0  16  -4   96.94    2.79
   0  16   4  102.33    2.72
   0 -16   4   93.65    2.81
   0 -16   4  100.96    2.76
   0 -16   4   99.20    2.74
   0  16  -4  109.14    2.85
   0  16  -4   95.29    2.44
   0 -16  -4   91.88    2.49
   0 -16   4   99.20    2.64
   0  16  -4  100.82    2.78
   0  16   4   99.86    2.78
   0  16  -5   19.31    1.43
   0 -16   5   18.09    1.26
   0 -16   5   20.94    1.57
   0  16   5   22.79    1.58
   0  16   5   20.94    1.40
   0  16  -5   19.22    1.46
   0 -16   5   22.08    1.57
   0  16  -6  134.48    3.10
   0  16  -6  137.76    3.24
   0 -16   6  130.31    3.13
   0 -16   7   97.52    2.56
   0  16  -7  102.07    2.66
   0  16  -7   94.57    2.52
   0 -16   7  100.14    2.57
   0  16   7  103.17    2.66
   0  16   8  167.11    3.62
   0  16  -8  168.71    3.71
   0 -16   8  160.21    3.61
   0  16   8  174.32    3.65
   0  16  -8  160.74    3.58
   0 -16   8  172.51    3.59
   0  16  -9   53.38    1.53
   0  16   9   52.65    1.42
   0  16 -10   36.54    1.11
   0 -16  10   42.97    1.19
   0 -17   0    1.67    1.39
   0 -17   0    1.03    1.41
   0  17   0    1.74    1.40
   0  17   0    0.62    1.27
   0  17   0   -0.59    1.37
   0  17   0   -0.61    0.96
   0  17  -1    9.33    1.40
   0  17   1   12.82    1.52
   0  17  -1    8.59    1.42
   0  17   1    8.67    1.27
   0  17  -1    9.89    1.06
   0  17   1   10.17    1.13
   0  17   1    8.77    1.20
   0  17   1    9.26    1.48
   0 -17  -1    7.68    1.42
   0  17  -1    9.61    1.47
   0 -17   1   13.09    1.55
   0 -17   1    9.65    1.22
   0 -17  -1    9.11    1.40
   0 -17   1   10.26    1.49
   0  17   2  117.64    2.92
   0  17  -2  126.64    3.09
   0  17  -2  126.54    3.19
   0  17  -2  119.71    2.88
   0  17   2  127.14    3.07
   0 -17   2  118.88    2.99
   0 -17  -2  122.08    3.07
   0 -17   2  128.44    3.17
   0  17  -2  128.31    3.23
   0 -17   2  118.89    3.15
   0 -17  -2  119.90    3.05
   0 -17   3   40.13    1.85
   0 -17  -3   40.45    1.66
   0  17   3   41.83    1.76
   0  17  -3   41.15    1.79
   0  17   3   40.34    1.83
   0  17  -3   40.88    1.63
   0 -17   3   39.11    1.75
   0 -17  -3   37.27    1.60
   0  17  -3   40.89    1.84
   0 -17   3   38.78    1.74
   0  17  -3   43.84    1.91
   0 -17   4   22.77    1.61
   0 -17   4   23.38    1.66
   0  17   4   25.05    1.63
   0  17   4   22.92    1.50
   0 -17   4   20.96    1.36
   0 -17  -4   22.75    1.22
   0  17  -4   21.34    1.46
   0 -17   4   21.39    1.51
   0  17  -4   25.25    1.70
   0  17  -5   14.89    1.31
   0 -17   5   11.50    1.10
   0 -17   5   14.63    1.49
   0  17   5   17.04    1.51
   0  17   5   14.44    1.27
   0  17  -5   15.84    1.37
   0 -17   5   13.45    1.41
   0 -17   6   18.17    1.37
   0  17   6   17.79    1.48
   0  17   6   17.16    1.14
   0  17  -6   17.69    1.24
   0  17  -6   20.34    1.51
   0 -17   6   17.45    1.36
   0  17  -7  199.10    4.30
   0  17   7  206.11    4.40
   0  17  -7  215.73    4.42
   0 -17   7  204.80    4.31
   0  17  -8  191.63    3.89
   0 -17   8  171.10    3.78
   0  17   8  191.69    3.82
   0  17  -8  172.68    3.74
   0  17   8  194.60    3.83
   0 -17   9    8.28    0.79
   0  17  -9    7.45    0.72
   0  17  -9    6.01    0.75
   0 -17  10    6.02    0.46
   0 -18   0  162.23    3.66
   0  18   0  138.18    3.36
   0  18   0  164.36    3.77
   0 -18   0  157.86    3.65
   0  18   0  142.52    3.50
   0  18   0  153.51    3.67
   0  18   0  154.43    3.53
   0 -18   1  185.75    4.37
   0  18  -1  210.19    4.56
   0 -18   1  207.06    4.62
   0 -18  -1  202.71    4.54
   0  18   1  199.41    4.40
   0  18   1  211.21    4.69
   0 -18  -1  201.75    4.58
   0 -18   1  215.36    4.63
   0  18  -1  218.35    4.70
   0  18  -1  220.48    4.61
   0  18  -1  213.55    4.60
   0  18   1  226.55    4.65
   0  18   1  199.83    4.43
   0  18  -2   11.26    1.41
   0  18  -2   10.40    1.25
   0 -18   2    9.05    1.21
   0  18  -2   10.55    1.42
   0 -18   2    9.54    1.42
   0  18   2    8.79    1.18
   0 -18  -2   11.15    1.33
   0  18   2   10.53    1.07
   0 -18   2   10.04    1.38
   0 -18  -2    9.78    1.25
   0  18  -2   11.82    1.39
   0 -18  -3    1.04    1.00
   0  18  -3    1.37    1.22
   0 -18   3    2.12    1.19
   0  18  -3    2.40    1.30
   0 -18  -3    1.74    1.11
   0 -18   3    1.36    1.18
   0 -18   3    2.00    1.43
   0  18   3    2.46    1.24
   0  18  -3    1.53    1.29
   0  18  -3    2.00    1.07
   0  18   3    2.00    1.31
   0 -18   4    9.21    1.41
   0 -18   4    7.89    1.12
   0  18  -4    8.80    1.22
   0  18  -4    9.15    1.42
   0 -18   4   10.69    1.47
   0 -18   4   10.63    1.29
   0  18   4    8.76    1.33
   0  18   4    7.53    1.22
   0 -18   5    2.79    1.23
   0  18  -5    3.37    1.01
   0 -18   5    3.42    0.84
   0 -18   5    4.29    1.10
   0  18   5    3.84    1.24
   0  18   5    3.26    1.01
   0  18  -6    8.60    1.22
   0 -18   6    8.51    1.02
   0  18   6   12.13    1.16
   0  18  -6    9.19    0.99
   0 -18   6    9.69    1.13
   0  18   7  155.34    3.30
   0  18  -7  145.34    3.21
   0 -18   7  146.60    3.23
   0  18   8    8.99    0.76
   0  18  -8   11.60    0.85
   0 -18   9    2.39    0.47
   0  18  -9    1.95    0.45
   0  19   0    1.05    1.18
   0 -19   0    0.02    1.16
   0  19   0   -0.45    1.08
   0  19   0   -0.18    1.28
   0 -19   0    0.50    1.26
   0  19   1   44.55    1.77
   0  19  -1   43.92    1.70
   0 -19  -1   39.85    1.66
   0 -19   1   39.41    1.75
   0  19   1   37.48    1.41
   0  19  -1   39.85    1.59
   0  19  -1   42.91    1.65
   0  19   1   38.69    1.73
   0 -19  -1   38.73    1.65
   0  19  -1   40.00    1.67
   0 -19   1   39.55    1.65
   0  19  -2   21.54    1.32
   0 -19   2   20.89    1.53
   0 -19  -2   20.42    1.33
   0  19   2   19.94    1.24
   0 -19   2   23.19    1.50
   0  19  -2   24.35    1.44
   0 -19   2   20.35    1.36
   0 -19  -2   22.20    1.30
   0  19  -2   23.51    1.40
   0 -19   2   18.97    1.18
   0  19  -2   21.66    1.40
   0 -19   3    9.76    1.12
   0  19  -3   12.85    1.30
   0 -19  -3   12.46    1.09
   0 -19   3   11.62    1.37
   0  19   3   11.59    1.18
   0 -19   3   11.04    1.13
   0 -19  -3   10.71    0.99
   0  19  -3   11.36    1.18
   0  19   3   12.29    1.27
   0  19  -3   12.04    1.03
   0  19  -4    4.20    1.00
   0 -19   4    5.33    0.99
   0 -19   4    4.51    0.90
   0  19  -4    5.54    1.14
   0  19   4    5.99    1.09
   0  19   4    5.13    1.03
   0  19   5   24.74    1.16
   0  19   5   25.53    1.29
   0  19  -5   26.91    1.38
   0 -19   5   23.35    1.21
   0  19   5   27.90    1.38
   0 -19   5   25.15    1.31
   0  19  -5   25.76    1.17
   0  19   6    3.57    0.97
   0  19   6    2.89    0.90
   0 -19   6    3.07    0.87
   0  19  -6    3.13    0.73
   0 -19   6    2.33    0.80
   0  19   7   75.06    1.78
   0  19  -7   78.93    1.84
   0  19  -8    0.44    0.46
   0  19  -8   -0.13    0.47
   0  19   8    0.43    0.41
   0 -20   0  167.64    3.62
   0  20   0  160.36    3.58
   0  20   0  166.76    3.68
   0 -20   0  157.19    3.58
   0 -20  -1  145.74    3.39
   0 -20   1  152.27    3.48
   0 -20   1  167.71    3.53
   0  20   1  148.09    3.30
   0 -20  -1  142.36    3.38
   0  20  -1  162.72    3.54
   0 -20   1  150.77    3.42
   0  20  -1  164.51    3.42
   0  20   1  165.35    3.51
   0  20   2   10.74    1.18
   0  20  -2   10.58    1.00
   0 -20  -2   11.18    1.00
   0 -20   2   11.03    1.21
   0 -20   2   11.66    1.23
   0  20   2   10.39    0.91
   0  20  -2   11.55    1.05
   0  20   2    9.98    1.02
   0 -20   2    9.81    1.00
   0  20  -2   11.15    1.08
   0 -20  -2    9.24    0.92
   0  20  -3   59.18    1.53
   0  20   3   66.01    1.80
   0 -20   3   66.90    1.84
   0  20  -3   59.08    1.75
   0 -20   3   53.32    1.60
   0  20   3   65.32    1.79
   0  20   3   59.29    1.66
   0 -20   3   54.35    1.66
   0  20  -3   61.87    1.75
   0 -20  -3   48.21    1.51
   0  20   4   29.83    1.22
   0  20   4   31.64    1.20
   0  20  -4   31.64    1.27
   0 -20   4   26.98    1.13
   0  20   4   30.92    1.27
   0 -20   4   25.19    1.05
   0  20  -4   32.27    1.20
   0 -20   5   35.33    1.26
   0  20   5   35.38    1.22
   0  20  -5   37.47    1.29
   0  20   5   39.51    1.30
   0  20   5   33.69    1.14
   0 -20   6  177.32    3.54
   0  20   6  178.61    3.59
   0  20  -7    1.14    0.46
   0 -20   7    2.11    0.43
   0  20  -7    2.11    0.43
   0 -21   0   -0.23    0.85
   0  21   0    0.95    0.86
   0 -21   0    0.05    0.91
   0 -21   0    0.37    0.72
   0 -21  -1   48.66    1.45
   0 -21   1   51.84    1.53
   0 -21   1   41.57    1.37
   0 -21  -1   40.99    1.35
   0 -21  -1   42.23    1.38
   0  21  -1   48.27    1.41
   0  21   1   51.75    1.51
   0 -21  -2    3.20    0.73
   0 -21   2    1.87    0.89
   0  21   2    2.88    0.87
   0  21  -2    2.10    0.70
   0  21  -2    2.59    0.74
   0 -21   2    3.03    0.71
   0 -21  -2    2.25    0.66
   0  21   2    2.26    0.67
   0  21   3    9.04    0.84
   0  21   3    8.19    0.76
   0 -21   3   10.25    0.91
   0 -21  -3    8.37    0.67
   0  21   4  152.75    3.05
   0  21   4  157.43    3.06
   0  21   5  195.86    3.87
   0 -21   5  191.96    3.85
   0  22   0   14.66    0.75
   0 -22   0   15.11    0.78
   0  22  -1    0.61    0.55
   0  22   1    0.04    0.62
   0 -22   1    0.38    0.61
   0 -22  -1    0.74    0.53
   0  22   2   25.85    0.90
   0 -22   2   25.07    0.92
   0  22   3   12.05    0.64
   0 -22   3   14.83    0.68
  -1   0  15   81.81    1.79
  -1   0  14   -0.03    0.85
  -1   0  14    0.25    0.62
  -1   0  14   -0.14    0.95
  -1   0  13  297.75    6.00
  -1   0  13  295.77    6.19
  -1   0  13  313.19    6.17
  -1   0  13  292.54    6.00
  -1   0  13  296.94    6.02
  -1   0  12    0.51    1.29
  -1   0  12    0.07    1.35
  -1   0  12   -0.71    1.45
  -1   0  12    0.29    1.21
  -1   0  12    0.14    1.16
  -1   0  12    0.84    1.36
  -1   0  12   -0.73    1.00
  -1   0  12   -0.13    1.28
  -1   0  11   60.37    1.88
  -1   0  11   63.78    2.19
  -1   0  11   63.36    2.13
  -1   0  11   65.72    2.20
  -1   0  11   61.39    2.10
  -1   0  11   61.13    2.21
  -1   0  11   61.20    2.19
  -1   0  11   62.01    2.11
  -1   0  11   55.96    1.87
  -1   0  11   57.96    2.21
  -1   0  10   -0.36    1.25
  -1   0  10    0.29    1.12
   1   0 -10    0.36    1.76
  -1   0  10   -0.76    1.24
  -1   0  10    0.08    1.36
  -1   0  10    0.09    1.04
  -1   0  10    1.65    1.28
  -1   0  10    0.07    1.24
  -1   0  10   -0.08    2.12
   1   0 -10   -0.68    1.78
  -1   0  10    0.97    1.02
  -1   0  10   -0.02    1.25
  -1   0   9  219.40    4.83
  -1   0   9  221.61    4.71
  -1   0   9  209.89    4.85
  -1   0   9  220.09    4.75
   1   0  -9  217.20    6.07
  -1   0   9  245.40    6.59
  -1   0   9  230.48    4.79
  -1   0   9  235.34    4.77
   1   0  -8   -0.33    1.44
  -1   0   8    0.98    1.74
  -1   0   8    0.70    0.94
  -1   0   8    0.38    0.94
   1   0  -7  457.95    9.39
  -1   0   7  447.93    8.60
  -1   0   7  447.34    8.61
  -1   0   7  431.54    9.02
  -1   0   6    0.81    1.26
  -1   0   6    0.27    0.63
   1   0  -6    0.03    0.91
   1   0  -6    0.41    0.65
  -1   0   5 1987.30   33.87
   1   0  -5 1871.30   34.32
   1   0  -5 1928.21   34.03
  -1   0   5 1917.02   33.73
  -1   0   4   -0.10    0.71
  -1   0   4    0.53    0.87
  -1   0   4    0.39    0.41
   1   0  -4    0.03    0.34
   1   0  -4   -0.19    0.48
  -1   0   4   -0.25    0.45
  -1   0   3 3944.08   74.03
  -1   0   3 4166.39   74.24
  -1   0   2    0.07    0.52
  -1   0   2   -0.27    0.44
   1   0  -1  254.43    4.95
  -1   0   1  251.20    4.74
   1   0  -1  265.82    4.88
   1   0  -1  250.42    4.69
   1   0   0    0.09    0.26
  -1   0   0    0.12    0.32
   1   0   1 1367.08   26.13
   1   0   1 1415.00   26.15
  -1   0  -2   -0.24    0.65
   1   0   2    0.20    0.39
   1   0   3  106.48    2.32
  -1   0  -3  112.31    2.79
  -1   0  -3  108.80    2.77
   1   0   4   -0.18    0.86
  -1   0  -4   -0.11    0.89
  -1   0  -4    0.80    0.78
   1   0   5 1159.95   22.53
   1   0   5 1170.28   22.40
  -1   0  -5 1193.71   22.50
  -1   0  -5 1152.74   22.29
   1   0   6    0.17    0.63
   1   0   6    0.32    1.25
   1   0   6   -0.34    1.07
  -1   0  -6    1.10    1.30
  -1   0  -6    0.31    1.00
  -1   0  -7 3085.59   57.74
   1   0   7 3152.54   57.82
   1   0   7 3113.08   56.57
   1   0   7 3089.32   57.95
  -1   0  -7 3168.06   58.28
   1   0   7 3063.58   56.60
  -1   0  -7 3164.73   58.18
  -1   0  -8   -0.19    1.73
  -1   0  -8   -0.65    1.26
   1   0   8    0.41    1.45
   1   0   8    0.89    0.84
   1   0   8   -0.09    1.44
   1   0   8    0.72    0.86
  -1   0  -8   -1.93    1.66
   1   0   8    0.36    0.84
  -1   0  -9  549.61   12.55
   1   0   9  545.48   10.40
   1   0   9  520.82   10.48
   1   0   9  570.34   10.55
   1   0   9  547.65   10.61
   1   0   9  548.88   10.39
   1   0   9  540.57   10.37
   1   0   9  514.71   11.78
   1   0   9  536.77   10.30
   1   0   9  530.69   11.94
   1   0  10    0.33    0.99
  -1   0 -10    0.08    2.03
   1   0  10    1.67    1.22
   1   0  10    0.77    1.31
   1   0  10    0.85    1.09
   1   0  10    1.04    1.14
   1   0  10    0.90    0.97
   1   0  10   -0.11    1.17
   1   0  10   -0.06    1.55
   1   0  11  153.05    3.68
   1   0  11  141.86    3.41
   1   0  11  152.10    3.38
   1   0  11  153.61    3.61
   1   0  11  139.06    3.28
   1   0  12    0.50    1.30
   1   0  12    1.88    1.04
   1   0  12    0.26    1.07
   1   0  12    1.45    1.30
  -1   0 -13   41.90    1.39
   1   0  13   42.92    1.57
   1   0  13   42.00    1.54
   1   0  13   36.06    1.34
   1   0  13   37.48    1.39
   1   0  14   -0.47    0.65
  -1  -1  15    5.43    0.54
  -1   1  15    4.81    0.48
  -1  -1  14   43.24    1.28
  -1  -1  14   50.76    1.51
  -1   1  14   50.30    1.51
  -1   1  14   45.81    1.54
  -1  -1  14   48.48    1.56
  -1  -1  13    7.69    1.25
  -1   1  13    8.90    1.30
  -1  -1  13    7.61    1.02
  -1   1  13    8.89    1.08
  -1  -1  13    8.39    1.10
  -1   1  13    7.71    1.39
  -1   1  13    7.20    1.03
  -1  -1  13    7.62    1.42
  -1  -1  13    8.17    1.16
  -1   1  12    8.55    1.45
  -1  -1  12    9.49    1.23
  -1  -1  12    9.46    1.41
  -1   1  12    9.93    1.30
  -1  -1  12   10.75    1.50
  -1   1  12   10.08    1.28
  -1  -1  12    9.33    1.60
  -1   1  12   11.30    1.55
  -1  -1  12   11.17    1.35
  -1  -1  12    9.79    1.32
  -1   1  12    8.88    1.17
  -1   1  12    9.61    1.40
  -1  -1  12   11.34    1.41
  -1  -1  11    1.47    1.27
  -1   1  11    1.82    1.30
  -1   1  11    1.55    1.03
  -1  -1  11    1.65    1.43
  -1   1  11    0.80    1.23
  -1   1  11    0.74    1.50
  -1  -1  11    0.94    1.46
  -1  -1  11    0.33    1.29
  -1   1  11    2.24    1.20
  -1  -1  11    0.57    1.37
  -1  -1  11    1.90    1.22
  -1   1  11    2.28    1.37
  -1  -1  11    1.11    1.36
  -1   1  11    0.66    1.16
  -1  -1  11    0.68    1.17
  -1   1  10   60.99    1.89
  -1  -1  10   59.94    1.87
  -1   1  10   61.08    2.10
  -1  -1  10   59.51    2.09
  -1   1  10   67.75    3.68
  -1  -1  10   67.40    3.66
  -1  -1  10   63.78    2.04
  -1  -1  10   61.33    2.11
  -1  -1  10   58.46    1.95
  -1   1  10   62.00    2.03
  -1  -1  10   58.74    2.11
  -1   1  10   61.05    2.11
  -1   1  10   57.83    1.97
   1  -1 -10   55.22    3.18
   1   1 -10   58.20    3.31
  -1   1  10   61.62    2.17
  -1   1  10   59.23    2.07
  -1  -1  10   61.93    2.18
  -1  -1  10   58.72    2.10
   1  -1 -10   58.77    3.08
   1   1 -10   60.12    3.16
  -1   1  10   58.91    1.92
  -1  -1  10   60.47    2.09
  -1   1   9   11.15    1.19
  -1  -1   9   12.43    1.17
   1  -1  -9   10.88    1.97
  -1   1   9   11.60    1.26
   1  -1  -9   10.87    1.86
   1   1  -9   10.08    1.82
  -1  -1   9   12.43    1.21
  -1  -1   9   10.17    2.17
  -1  -1   9   11.46    1.27
  -1  -1   9   11.40    1.10
  -1   1   9   10.43    1.18
  -1   1   9   10.87    1.12
   1   1  -8  645.36   13.54
   1   1  -8  685.40   14.11
   1  -1  -8  667.85   13.87
  -1  -1   8  686.75   12.70
  -1  -1   8  651.86   12.68
  -1  -1   8  700.09   14.45
   1  -1  -7  149.42    4.05
   1  -1  -7  137.00    3.60
   1   1  -7  134.23    3.82
  -1  -1   7  137.59    3.06
  -1  -1   7  143.83    3.07
  -1  -1   7  156.32    4.45
  -1   1   7  133.45    3.47
  -1  -1   6  696.99   14.56
  -1  -1   6  743.27   13.77
  -1   1   6  731.01   13.86
   1  -1  -6  745.97   14.08
   1   1  -6  748.97   14.33
  -1  -1   6  740.12   13.70
  -1  -1   5   36.17    1.71
  -1  -1   5   41.84    1.28
  -1   1   5   42.12    1.35
   1  -1  -5   37.72    1.09
   1   1  -5   42.53    1.75
   1  -1  -5   40.95    1.62
  -1  -1   5   43.12    1.39
   1  -1  -5   40.04    1.30
   1   1  -5   38.51    1.48
  -1  -1   4  358.31    6.93
  -1  -1   4  345.64    7.10
  -1  -1   4  340.99    6.49
  -1   1   4  331.71    6.57
   1   1  -4  333.63    6.76
   1  -1  -4  323.24    6.29
  -1  -1   3   11.54    0.71
  -1  -1   3   11.51    0.91
   1   1  -3    9.57    0.54
  -1  -1   3   11.05    0.43
   1   1  -3    9.49    0.41
  -1  -1   3   11.06    0.74
  -1  -1   2  303.14    2.67
   1   1  -2  305.24    2.09
   1   1  -2  299.83    2.31
  -1   1   1   48.74    1.09
  -1  -1   1   48.47    1.15
   1   1  -1   49.79    1.25
  -1   1   1   51.40    1.10
   1  -1  -1   51.11    1.14
   1   1  -1   50.94    1.31
  -1  -1   0 3203.06   58.07
  -1   1   0 3306.90   58.01
  -1  -1   0 3216.14   58.04
  -1  -1   0 3184.80   57.89
   1   1   0 3206.15   57.97
   1   1   0 3221.80   57.96
  -1   1  -1   21.32    0.75
   1  -1   1   21.28    0.84
  -1  -1  -1   20.43    0.77
   1   1   1   20.98    0.85
   1   1   1   20.81    0.82
   1   1   1   20.40    0.79
  -1  -1  -2 5450.82   97.66
  -1   1  -2 5447.58   97.61
  -1   1  -2 5474.12   97.57
   1  -1   2 5212.27   97.44
   1   1   2 5428.11   97.65
   1   1   2 5260.99   97.38
   1   1   3    2.77    0.88
  -1  -1  -3    3.15    0.78
  -1  -1  -3    3.50    0.83
  -1   1  -3    3.47    0.76
   1  -1   3    3.25    0.44
  -1   1  -4 1761.73   32.48
  -1  -1  -4 1741.23   32.53
  -1  -1  -4 1807.38   32.61
  -1  -1  -4 1748.80   32.52
   1  -1   5    5.32    1.21
   1  -1   5    4.78    1.03
   1   1   5    5.11    1.09
  -1   1  -5    4.69    1.24
  -1  -1  -5    4.41    1.17
  -1   1  -5    4.05    1.05
  -1  -1  -5    4.77    1.03
  -1  -1  -5    3.98    1.27
  -1   1  -6   48.71    2.09
  -1  -1  -6   44.40    1.95
   1  -1   6   44.48    1.28
   1  -1   6   44.92    2.15
   1  -1   6   42.87    2.04
   1   1   6   44.60    2.09
  -1  -1  -6   45.98    2.25
   1  -1   6   43.81    1.29
  -1  -1  -6   45.93    2.22
  -1   1  -6   45.26    2.24
  -1   1  -7   45.71    2.14
  -1  -1  -7   48.72    2.23
   1  -1   7   52.36    1.44
   1  -1   7   49.72    2.38
   1   1   7   48.25    2.38
   1  -1   7   49.95    2.43
  -1  -1  -7   46.51    2.51
   1  -1   7   46.87    1.45
   1   1   7   46.19    1.38
  -1   1  -7   51.82    2.65
  -1  -1  -7   48.05    2.51
  -1   1  -8   58.36    2.52
  -1  -1  -8   60.90    2.59
  -1   1  -8   66.26    3.09
   1  -1   8   61.21    1.74
   1  -1   8   61.75    2.76
   1  -1   8   63.33    1.74
   1  -1   8   58.30    2.78
   1   1   8   61.51    2.82
   1  -1   8   60.41    1.78
   1   1   8   60.12    1.70
  -1  -1  -8   65.44    3.20
   1   1   9   48.12    1.82
   1   1   9   43.71    1.50
   1  -1   9   42.84    1.57
  -1  -1  -9   41.52    2.94
   1  -1   9   43.21    1.71
   1   1   9   42.78    1.73
   1   1   9   43.44    1.66
   1   1   9   41.37    1.55
   1  -1   9   49.74    1.63
   1  -1   9   51.76    2.67
   1  -1   9   49.05    1.61
  -1   1  -9   48.93    3.06
   1   1   9   46.27    2.63
   1  -1   9   47.19    2.59
  -1   1 -10  610.69   13.97
  -1  -1 -10  621.89   14.02
   1  -1  10  595.02   11.68
   1   1  10  602.16   11.59
   1  -1  10  611.82   11.75
   1  -1  10  625.86   11.83
   1   1  10  609.76   11.79
   1   1  10  556.06   11.56
   1  -1  10  627.51   11.66
   1  -1  10  637.24   11.67
   1   1  10  635.63   11.94
   1  -1  10  626.79   11.91
   1   1  10  590.18   13.23
   1   1  11    6.09    1.34
   1  -1  11    6.97    1.45
   1   1  11    5.49    1.03
   1  -1  11    7.35    1.18
   1  -1  11    6.88    1.21
   1  -1  11    6.27    1.42
   1   1  11    7.48    1.42
   1  -1  11    5.69    1.05
   1  -1  12  764.58   14.57
   1   1  12  750.57   14.54
   1  -1  12  750.25   14.42
   1  -1  12  768.92   14.44
   1   1  12  783.26   14.65
   1  -1  12  784.38   14.65
   1   1  13   12.01    1.13
   1  -1  13   10.97    1.18
  -1   1 -13   11.14    0.94
   1  -1  13   11.51    0.98
   1  -1  13   10.77    0.97
   1   1  13   11.14    1.15
   1  -1  13   12.13    1.18
   1  -1  14  117.53    2.45
   1  -1  14  117.26    2.42
  -1  -2  15  100.76    2.10
  -1  -2  14    0.95    0.86
  -1   2  14    0.17    0.67
  -1   2  14    0.35    0.92
  -1  -2  14    0.83    0.93
  -1  -2  14    0.19    0.66
  -1   2  13  336.44    6.77
  -1  -2  13  344.30    6.84
  -1  -2  13  342.97    6.96
  -1   2  13  345.79    6.96
  -1   2  13  339.34    6.84
  -1   2  13  358.42    6.99
  -1  -2  13  348.06    6.94
  -1  -2  13  333.27    6.76
  -1  -2  13  344.75    6.82
  -1  -2  13  357.35    6.91
  -1  -2  12  107.01    2.84
  -1   2  12  100.39    2.68
  -1  -2  12   99.64    2.74
  -1   2  12  100.46    2.92
  -1  -2  12  102.86    2.64
  -1   2  12  101.86    2.86
  -1   2  12  103.11    2.75
  -1  -2  12  103.87    2.82
  -1   2  12  108.05    2.76
  -1  -2  12  112.08    2.75
  -1   2  12   89.39    2.54
  -1   2  12   98.88    2.81
  -1  -2  12  102.96    2.71
  -1  -2  11   12.67    1.58
  -1   2  11   12.27    1.36
  -1   2  11   11.40    1.64
  -1  -2  11   11.58    1.40
  -1   2  11   11.82    1.32
  -1   2  11   13.16    1.56
  -1  -2  11   12.40    1.48
  -1  -2  11   14.64    1.45
  -1   2  11   15.03    1.42
  -1   2  11   13.20    1.54
  -1   2  11   12.35    1.20
  -1  -2  11   13.00    1.44
  -1   2  11   11.16    1.36
  -1   2  10   12.37    1.35
  -1  -2  10   13.27    1.30
  -1   2  10   13.04    1.38
  -1   2  10   12.88    1.44
  -1  -2  10   12.94    1.45
   1  -2 -10   11.39    2.04
  -1  -2  10   14.04    1.41
  -1   2  10   14.61    1.56
  -1   2  10   14.10    1.38
  -1   2  10   17.08    2.47
  -1   2  10   14.86    1.38
  -1  -2  10   15.76    1.33
  -1  -2  10   17.52    2.54
  -1  -2  10   15.11    1.43
  -1   2  10   15.82    1.39
   1   2 -10   14.57    2.17
   1  -2 -10   12.52    1.96
  -1  -2  10   15.10    1.36
  -1  -2  10   11.59    1.14
  -1   2  10   13.61    1.19
  -1   2  10   13.71    1.39
   1   2  -9   66.04    3.21
   1  -2  -9   63.38    2.93
  -1   2   9   63.82    2.07
  -1  -2   9   63.40    1.91
  -1   2   9   65.48    1.97
  -1   2   9   65.80    2.08
   1  -2  -9   66.21    3.14
  -1  -2   9   67.99    2.05
  -1   2   9   61.53    2.10
  -1  -2   9   64.93    2.08
  -1  -2   9   63.04    2.03
  -1  -2   9   64.05    2.02
  -1   2   9   65.27    2.03
  -1   2   9   68.40    2.04
  -1  -2   9   69.47    2.03
  -1  -2   9   78.12    3.61
  -1   2   9   73.43    3.53
  -1  -2   9   68.70    2.07
  -1   2   9   69.83    2.06
  -1   2   9   63.42    2.05
  -1   2   8  118.75    2.82
  -1  -2   8  134.49    4.33
  -1  -2   8  117.23    2.82
  -1   2   8  124.30    4.34
  -1  -2   8  125.11    2.83
  -1   2   8  119.17    2.84
   1   2  -8  114.77    3.59
   1  -2  -8  112.12    3.67
   1   2  -8  116.82    4.03
   1  -2  -8  112.26    3.92
   1  -2  -7  199.14    4.71
   1  -2  -7  220.24    5.20
   1   2  -7  217.25    5.19
  -1  -2   7  211.96    4.28
  -1   2   7  201.81    4.26
  -1  -2   7  222.29    5.75
  -1  -2   7  202.57    4.28
  -1   2   7  208.56    4.27
  -1   2   7  229.15    5.68
  -1  -2   6   29.53    1.86
  -1   2   6   26.55    1.81
  -1  -2   6   29.56    1.21
   1  -2  -6   31.59    1.36
   1   2  -6   30.85    1.70
   1  -2  -6   30.46    1.63
  -1  -2   6   31.52    1.38
  -1  -2   5 1069.94   22.21
  -1   2   5 1112.45   22.26
  -1  -2   5 1209.53   21.62
   1   2  -5 1164.37   22.29
   1  -2  -5 1150.95   21.86
   1  -2  -5 1140.82   21.54
   1  -2  -5 1130.43   21.39
   1   2  -5 1151.10   22.09
  -1   2   4   27.14    1.38
  -1   2   4   29.81    1.32
  -1  -2   4   29.35    1.31
  -1  -2   4   30.90    1.39
  -1  -2   4   24.21    0.86
   1  -2  -4   24.15    0.77
  -1  -2   4   30.11    1.31
   1   2  -4   24.38    1.19
   1  -2  -3   58.54    1.32
   1   2  -3   58.33    1.67
  -1  -2   3   58.10    1.60
  -1  -2   3   59.67    1.75
  -1   2   3   55.08    1.72
  -1   2   3   57.24    1.64
  -1   2   2   20.28    0.82
  -1  -2   2   20.81    0.89
  -1   2   2   20.94    0.90
  -1  -2   2   21.63    0.81
  -1   2   2   20.27    0.63
  -1   2   2   20.77    0.71
   1   2  -2   20.07    0.57
  -1  -2   2   23.00    1.00
  -1   2   1 1954.31   36.86
  -1  -2   1 1992.07   36.85
   1  -2  -1 2057.40   36.66
   1  -2  -1 2048.35   36.74
  -1   2   1 1976.55   36.80
   1   2  -1 1986.07   36.73
   1  -2  -1 2012.61   36.86
   1   2  -1 2139.17   36.96
  -1  -2   1 2004.76   36.65
  -1  -2   0   15.43    0.65
  -1   2   0   15.04    0.67
  -1  -2   0   16.42    0.75
   1   2   0   15.40    0.64
  -1  -2  -1  234.98    4.68
  -1  -2  -1  234.82    4.72
  -1   2  -1  236.29    4.62
   1   2   1  239.77    4.77
   1   2   1  225.34    4.74
  -1  -2  -2   33.75    1.29
  -1   2  -2   31.26    1.29
  -1   2  -2   35.71    1.25
   1   2   2   34.58    1.30
   1  -2   2   31.31    1.13
  -1  -2  -3  708.89   13.42
  -1   2  -3  707.52   13.37
  -1  -2  -3  709.08   13.41
   1  -2   3  665.71   13.04
  -1   2  -3  701.32   13.39
   1   2   3  680.95   13.47
   1  -2   4   31.83    0.93
  -1  -2  -4   32.73    1.64
  -1  -2  -4   34.90    1.59
  -1   2  -4   35.80    1.55
   1   2   5  827.41   16.38
   1  -2   5  847.94   16.39
   1   2   5  838.22   16.28
  -1  -2  -5  818.77   16.39
  -1   2  -5  812.45   16.13
  -1  -2  -5  823.76   16.20
   1   2   6    1.92    0.66
   1   2   6    1.91    1.21
   1  -2   6    2.78    1.24
   1  -2   6    2.96    0.66
   1  -2   6    0.93    1.03
   1   2   6    0.83    1.20
   1  -2   6    1.38    0.62
  -1  -2  -6    1.60    1.12
  -1   2  -6    0.83    0.98
  -1  -2  -6    1.91    1.40
  -1   2  -7  958.08   19.48
  -1  -2  -7  981.08   19.60
   1   2   7 1002.40   18.43
   1  -2   7 1007.37   18.42
   1  -2   7 1052.39   19.69
   1   2   7 1047.09   19.69
   1   2   7  999.31   19.83
   1  -2   7  997.38   19.79
  -1   2  -7  996.44   20.06
   1   2   7  965.25   18.39
  -1  -2  -7  993.98   20.07
   1  -2   7  992.69   18.50
  -1   2  -7  979.58   19.93
  -1  -2  -8   38.30    2.18
  -1   2  -8   36.22    2.03
   1   2   8   37.08    2.35
   1  -2   8   40.88    2.36
   1  -2   8   41.08    1.38
   1   2   8   40.39    1.37
   1   2   8   38.22    2.30
   1  -2   8   37.19    1.38
   1   2   8   40.42    1.37
   1  -2   8   39.18    2.33
  -1   2  -8   37.11    2.59
   1  -2   8   36.56    1.45
  -1  -2  -8   36.13    2.59
   1   2   8   36.43    1.27
   1   2   9  345.72    7.02
   1  -2   9  348.20    6.88
   1   2   9  331.96    6.70
  -1  -2  -9  346.13    8.88
   1  -2   9  329.05    6.84
   1   2   9  343.00    6.90
   1   2   9  333.90    8.32
   1  -2   9  332.52    8.21
   1  -2   9  357.93    6.78
   1  -2   9  337.00    6.76
   1   2   9  346.75    6.78
   1   2   9  351.25    6.77
   1   2   9  348.25    8.25
   1  -2   9  342.58    8.21
  -1   2  -9  336.15    8.75
   1   2   9  329.92    6.78
  -1  -2 -10   21.83    2.58
   1  -2  10   25.28    1.42
   1  -2  10   26.34    1.52
   1  -2  10   24.69    1.64
   1   2  10   26.52    1.50
   1   2  10   23.59    1.34
   1  -2  10   26.98    1.37
   1   2  10   27.56    1.39
   1   2  10   27.96    1.40
   1  -2  10   28.20    1.45
   1   2  10   26.68    1.67
   1  -2  10   26.95    1.68
   1   2  10   23.22    2.21
   1  -2  11   62.83    2.02
   1   2  11   66.42    2.16
   1  -2  11   63.77    2.23
   1  -2  11   62.87    1.94
   1  -2  11   65.68    2.22
   1   2  11   64.41    2.26
   1   2  11   59.73    1.89
   1  -2  11   60.94    1.93
   1   2  11   63.22    1.97
   1  -2  11   61.70    1.99
   1   2  11   61.95    1.93
   1   2  12   89.96    2.54
   1   2  12   90.40    2.57
   1  -2  12   88.83    2.52
   1  -2  12   84.59    2.26
   1   2  12   85.56    2.26
   1  -2  12   88.40    2.31
   1   2  12   88.54    2.27
   1   2  12   85.31    2.41
   1  -2  12   84.32    2.49
  -1   2 -13    8.57    0.88
   1   2  13    7.47    1.09
   1   2  13    6.63    1.11
   1  -2  13    7.36    1.10
   1  -2  13    8.74    1.11
   1   2  13    6.64    0.98
   1  -2  13    7.22    1.15
   1  -2  13    7.77    0.95
   1   2  13    5.47    0.87
   1  -2  13    6.83    0.87
   1   2  13    6.77    0.90
   1  -2  14    1.28    0.68
   1  -2  14    0.54    0.68
   1  -2  14    1.17    0.72
  -1   3  14   38.57    1.21
  -1  -3  14   42.39    1.35
  -1  -3  14   37.93    1.18
  -1   3  14   40.12    1.36
  -1   3  13   45.06    1.75
  -1   3  13   44.24    1.60
  -1  -3  13   45.17    1.71
  -1   3  13   42.66    1.45
  -1  -3  13   44.16    1.60
  -1   3  13   44.91    1.77
  -1  -3  13   45.43    1.70
  -1   3  13   41.05    1.50
  -1  -3  13   44.09    1.54
  -1  -3  12   89.59    2.58
  -1  -3  12   86.13    2.36
  -1   3  12   91.68    2.67
  -1   3  12   87.52    2.53
  -1   3  12   91.85    2.46
  -1  -3  12   94.32    2.58
  -1   3  12   93.15    2.70
  -1  -3  12   89.35    2.59
  -1   3  12   89.92    2.46
  -1  -3  12   89.33    2.50
  -1   3  12   86.51    2.40
  -1  -3  12   90.76    2.50
  -1  -3  11  217.33    4.93
  -1   3  11  225.93    4.94
  -1   3  11  225.28    4.99
  -1  -3  11  229.46    4.94
  -1   3  11  214.05    4.81
  -1   3  11  216.92    4.96
  -1  -3  11  210.75    4.85
  -1  -3  11  237.89    4.84
  -1   3  11  234.88    4.90
  -1  -3  11  214.15    4.79
  -1   3  11  219.45    4.91
  -1   3  11  201.14    4.72
  -1  -3  10  137.40    3.27
  -1   3  10  130.53    3.16
  -1   3  10  137.36    3.37
  -1  -3  10  132.04    3.30
  -1  -3  10  129.52    3.22
  -1  -3  10  140.40    5.05
  -1  -3  10  136.55    3.25
  -1   3  10  131.92    3.25
  -1   3  10  143.79    5.14
  -1   3  10  136.40    3.28
  -1   3  10  136.05    3.27
  -1   3  10  129.90    3.36
  -1   3  10  131.63    3.41
  -1  -3  10  129.60    3.14
   1  -3 -10  135.94    4.81
   1  -3 -10  126.96    4.56
  -1   3  10  133.18    3.27
  -1   3  10  133.85    3.46
  -1  -3  10  135.20    3.36
  -1  -3  10  131.06    3.35
  -1   3  10  126.98    3.33
   1   3 -10  127.71    4.66
  -1   3   9   29.08    1.38
  -1  -3   9   29.56    1.41
  -1   3   9   28.51    1.48
  -1   3   9   28.74    1.53
  -1   3   9   30.10    1.56
  -1  -3   9   30.78    1.37
  -1   3   9   30.96    1.54
   1  -3  -9   27.98    2.23
  -1  -3   9   27.56    1.48
  -1  -3   9   29.63    1.53
  -1   3   9   29.05    1.49
  -1   3   9   28.67    1.62
  -1  -3   9   26.88    1.49
  -1  -3   9   30.76    1.47
  -1   3   9   30.05    2.66
  -1   3   9   31.71    1.45
  -1  -3   9   33.11    2.67
  -1  -3   9   34.20    1.50
  -1   3   9   31.76    1.51
  -1   3   9   29.35    1.50
  -1  -3   9   26.49    1.52
   1   3  -9   30.25    2.53
   1  -3  -9   30.78    2.20
   1  -3  -8 1575.22   31.12
  -1   3   8 1612.84   29.73
  -1   3   8 1635.70   29.72
  -1  -3   8 1688.24   31.55
  -1   3   8 1678.75   31.51
  -1  -3   8 1616.31   29.71
  -1  -3   8 1593.88   29.71
   1  -3  -8 1596.29   30.82
   1   3  -8 1520.14   30.79
  -1  -3   7    1.90    0.78
  -1  -3   7    1.86    0.79
  -1   3   7    2.08    1.38
  -1   3   7    2.46    0.77
  -1  -3   7    0.73    1.38
  -1   3   7    1.56    0.76
   1  -3  -7    1.91    1.10
   1   3  -7    1.41    1.20
   1  -3  -7    2.31    1.21
  -1  -3   7    2.55    0.94
  -1  -3   6   81.52    2.87
  -1   3   6   79.93    2.83
  -1   3   6   67.88    1.79
  -1  -3   6   73.76    1.80
  -1  -3   6   72.97    1.82
  -1  -3   6   75.17    2.08
   1  -3  -6   78.60    2.09
   1  -3  -6   80.24    2.42
   1   3  -6   74.04    2.70
   1  -3  -6   84.82    2.64
  -1  -3   5   67.63    2.41
  -1   3   5   71.34    2.39
  -1  -3   5   66.17    1.77
   1  -3  -5   71.85    2.05
   1   3  -5   66.93    2.40
   1  -3  -5   68.21    1.82
   1   3  -5   59.81    2.25
  -1  -3   5   69.84    2.17
   1  -3  -5   60.74    1.55
   1  -3  -5   61.75    1.64
   1  -3  -4  274.38    5.45
   1  -3  -4  263.63    5.25
  -1  -3   4  268.16    5.72
   1   3  -4  247.73    5.71
  -1   3   4  266.66    5.66
  -1  -3   4  262.13    5.73
  -1   3   4  278.71    5.75
  -1  -3   4  260.61    5.61
  -1   3   3   59.83    1.60
   1   3  -3   60.62    1.51
   1   3  -3   59.89    1.86
  -1  -3   3   60.87    1.95
  -1  -3   3   68.38    1.89
  -1   3   3   67.61    1.83
  -1  -3   3   64.02    1.74
  -1   3   3   66.33    1.76
  -1  -3   2  316.12    6.25
   1  -3  -2  313.37    5.80
   1  -3  -2  307.43    6.02
   1  -3  -2  314.38    5.94
   1   3  -2  294.41    5.83
  -1   3   2  297.19    5.84
  -1   3   2  309.60    5.98
  -1   3   2  303.19    5.95
  -1   3   2  303.60    6.02
  -1  -3   2  312.11    6.05
  -1  -3   2  302.29    5.93
  -1  -3   1   74.51    1.67
  -1   3   1   71.29    1.67
   1  -3  -1   70.90    1.68
   1   3  -1   74.34    1.67
  -1  -3   1   71.86    1.60
  -1   3   1   71.21    1.73
   1  -3  -1   71.34    1.80
  -1  -3   0  334.75    6.71
  -1   3   0  344.87    6.33
   1  -3   0  335.89    6.74
  -1  -3  -1  123.49    2.82
  -1  -3  -1  126.10    2.90
  -1   3  -1  132.41    2.74
   1   3   1  131.44    2.95
   1   3   1  126.89    2.88
   1   3   2 1999.46   36.10
  -1   3  -2 1912.31   35.92
   1  -3   2 1991.32   35.99
  -1  -3  -2 1944.64   36.08
  -1   3  -2 1967.20   36.01
   1   3   2 1895.29   36.04
  -1  -3  -3    1.82    0.84
  -1   3  -3    1.11    0.84
  -1  -3  -3    1.05    0.78
   1  -3   3    1.92    0.58
   1   3   3    1.98    0.93
  -1   3  -3    1.68    0.80
   1   3   3    1.69    0.82
  -1   3  -4  854.89   16.60
  -1  -3  -4  887.13   16.73
   1  -3   4  851.00   16.10
  -1  -3  -4  898.70   16.77
  -1   3  -4  824.42   16.69
  -1   3  -5   33.89    1.67
  -1  -3  -5   36.50    1.84
   1  -3   5   42.01    1.94
   1   3   5   38.52    1.90
   1   3   5   35.65    1.85
  -1  -3  -5   33.69    1.93
  -1   3  -5   36.12    1.95
  -1  -3  -6   60.56    2.36
  -1   3  -6   57.45    2.25
   1   3   6   52.50    1.44
   1   3   6   59.42    2.38
   1  -3   6   62.77    2.44
   1  -3   6   57.29    1.46
   1   3   6   52.76    2.43
   1  -3   6   52.73    2.34
   1  -3   6   55.35    1.53
  -1  -3  -6   55.83    2.53
  -1   3  -6   52.01    2.42
  -1  -3  -7    5.80    1.28
  -1   3  -7    4.55    1.30
  -1  -3  -7    6.02    1.71
   1  -3   7    5.68    0.86
  -1  -3  -7    6.68    1.62
   1   3   7    6.04    0.67
   1  -3   7    5.36    1.45
   1   3   7    4.31    1.50
   1  -3   7    4.97    1.44
   1  -3   7    5.12    0.78
   1   3   7    5.76    0.78
   1   3   7    5.72    1.40
  -1   3  -8   11.48    1.53
  -1  -3  -8   11.00    1.52
  -1   3  -8   11.03    1.98
  -1  -3  -8   11.91    1.92
   1  -3   8    8.66    1.59
   1   3   8    9.27    0.99
   1   3   8    8.85    1.64
   1  -3   8    9.87    0.95
   1   3   8    9.25    0.96
   1  -3   8    9.68    0.97
   1   3   8   12.28    1.84
   1  -3   8    9.30    1.65
  -1  -3  -8   10.61    1.98
   1  -3   8    9.22    1.09
  -1  -3  -9  283.98    7.82
  -1  -3  -9  288.69    7.82
  -1   3  -9  273.97    7.66
   1  -3   9  272.51    5.86
   1  -3   9  278.74    5.84
   1   3   9  268.75    5.81
   1   3   9  268.63    5.78
   1  -3   9  300.50    7.23
   1  -3   9  294.87    5.77
   1   3   9  286.69    7.20
   1  -3   9  300.91    5.76
   1   3   9  289.82    5.76
   1   3   9  301.93    5.76
   1   3   9  278.75    6.00
   1  -3   9  291.64    7.27
   1   3   9  272.93    7.33
   1  -3  10  239.17    5.12
   1  -3  10  238.84    5.11
   1   3  10  235.06    5.13
   1  -3  10  246.06    4.99
   1  -3  10  247.60    5.02
   1   3  10  249.11    5.00
   1   3  10  243.18    5.01
   1   3  10  245.12    5.30
   1   3  10  235.86    6.53
   1  -3  11   26.12    1.47
   1  -3  11   26.98    1.72
   1   3  11   26.27    1.54
   1   3  11   27.86    1.66
   1   3  11   28.21    1.71
   1  -3  11   28.45    1.71
   1   3  11   23.72    1.40
   1   3  11   25.80    1.39
   1  -3  11   27.31    1.42
   1  -3  11   25.22    1.41
   1   3  11   28.21    1.42
   1  -3  11   23.68    1.38
   1  -3  12  334.49    6.76
   1   3  12  320.72    6.65
  -1   3 -12  320.57    6.65
   1   3  12  353.29    6.87
   1   3  12  342.09    6.81
   1  -3  12  340.05    6.79
   1  -3  12  335.67    6.58
   1   3  12  331.43    6.58
   1  -3  12  342.12    6.58
   1   3  12  338.72    6.58
   1  -3  13   53.13    1.74
   1   3  13   47.36    1.52
   1  -3  13   50.30    1.51
   1   3  13   48.31    1.51
   1  -3  13   52.18    1.55
   1   3  13   50.65    1.54
  -1   3 -13   52.52    1.51
   1  -3  13   54.05    1.69
   1   3  13   55.14    1.77
   1  -3  13   53.55    1.71
  -1   3 -13   49.11    1.46
   1  -3  14   68.01    1.68
   1  -3  14   70.24    1.71
   1   3  14   74.57    1.75
   1  -3  14   71.68    1.73
  -1  -4  14   49.33    1.44
  -1   4  14   48.30    1.33
  -1   4  14   50.74    1.42
  -1  -4  13  505.48    9.47
  -1  -4  13  493.32    9.35
  -1   4  13  494.75    9.53
  -1  -4  13  491.88    9.43
  -1  -4  13  486.79    9.51
  -1   4  13  464.70    9.35
  -1   4  13  481.05    9.45
  -1  -4  13  502.09    9.50
  -1  -4  12    2.59    1.16
  -1  -4  12    2.34    1.32
  -1  -4  12    1.95    1.28
  -1   4  12    1.39    1.09
  -1  -4  12    1.89    1.42
  -1   4  12    2.58    1.42
  -1   4  12    3.94    1.41
  -1   4  12    2.39    1.22
  -1  -4  12    2.55    1.33
  -1  -4  12    2.83    1.01
  -1   4  12    2.94    1.24
  -1  -4  12    2.90    1.18
  -1   4  12    2.62    1.15
  -1   4  11  229.76    5.10
  -1   4  11  233.00    5.18
  -1  -4  11  237.02    5.07
  -1   4  11  230.78    5.02
  -1  -4  11  228.03    5.09
  -1  -4  11  231.52    5.13
  -1   4  11  229.05    5.19
  -1  -4  11  243.70    5.02
  -1   4  11  235.67    5.01
  -1   4  11  213.78    4.99
  -1  -4  11  231.28    4.99
  -1   4  10   -0.10    1.22
  -1  -4  10    0.20    1.07
  -1   4  10    0.99    1.36
   1  -4 -10    0.50    1.78
   1   4 -10    0.07    1.83
  -1   4  10    1.01    1.22
  -1  -4  10    0.89    1.20
  -1  -4  10   -0.04    1.31
  -1   4  10   -0.28    1.42
  -1   4  10    0.34    1.26
  -1  -4  10   -0.87    1.97
  -1   4  10    1.66    2.05
  -1   4  10    1.14    1.19
  -1  -4  10    1.43    1.22
  -1  -4  10    1.11    1.19
  -1  -4  10    0.49    1.29
  -1   4  10   -0.79    1.37
  -1   4  10    0.18    1.26
  -1  -4  10    0.46    1.19
  -1   4   9   12.36    1.36
  -1   4   9   13.30    1.33
  -1  -4   9   11.30    1.02
  -1  -4   9   13.16    1.20
  -1   4   9   11.96    1.15
   1  -4  -9   11.01    2.00
  -1  -4   9   12.02    1.32
  -1   4   9   10.25    1.23
   1  -4  -9    9.18    1.71
  -1  -4   9   10.90    1.33
  -1   4   9   11.98    1.42
  -1  -4   9   11.63    1.23
  -1  -4   9   11.92    2.16
  -1   4   9   14.36    2.23
  -1   4   9   11.56    1.17
  -1  -4   9   11.63    1.21
  -1  -4   9   13.08    1.23
  -1   4   9   12.15    1.18
  -1   4   9   11.24    1.34
  -1  -4   9   10.94    1.06
  -1   4   9   12.31    1.31
   1   4  -9   13.44    2.11
  -1  -4   9   12.56    1.26
  -1   4   9   11.17    1.25
   1  -4  -8   12.07    1.75
   1  -4  -8    9.82    1.63
   1   4  -8    9.85    0.84
  -1  -4   8   11.64    1.06
  -1   4   8   11.04    1.07
  -1  -4   8   11.70    2.04
  -1   4   8    9.62    1.96
  -1  -4   8   11.22    1.11
  -1   4   8   10.68    1.11
   1   4  -8   12.16    1.71
  -1  -4   7   43.61    2.34
  -1  -4   7   35.99    1.28
  -1   4   7   40.68    2.29
  -1   4   7   36.01    1.27
  -1  -4   7   36.30    1.28
  -1   4   7   35.98    1.30
   1   4  -7   35.31    2.04
   1  -4  -7   39.09    1.86
  -1  -4   7   41.32    1.93
   1  -4  -7   37.81    1.98
  -1  -4   6  184.51    4.28
  -1   4   6  213.12    5.12
  -1  -4   6  208.82    5.10
  -1  -4   6  186.81    3.92
  -1   4   6  190.99    3.93
  -1  -4   6  195.58    3.95
  -1   4   6  192.80    3.94
  -1  -4   6  228.20    5.04
   1  -4  -6  200.63    4.77
   1   4  -6  176.86    4.96
   1  -4  -6  212.06    4.61
  -1   4   5   28.78    1.61
   1  -4  -5   27.63    1.11
  -1  -4   5   29.46    1.57
   1  -4  -5   29.76    1.40
   1  -4  -5   29.25    1.25
   1   4  -5   25.83    1.70
  -1  -4   4   25.36    1.28
  -1   4   4   27.36    1.39
  -1  -4   4   30.37    1.43
  -1   4   4   32.25    1.42
   1   4  -4   24.88    1.48
   1  -4  -4   27.82    1.08
  -1  -4   4   25.06    1.54
   1  -4  -4   26.67    1.15
   1  -4  -4   29.58    1.32
  -1   4   4   28.75    1.21
   1  -4  -4   27.24    0.91
   1  -4  -4   29.91    1.05
   1   4  -4   27.28    1.07
  -1  -4   3 5785.44  104.84
  -1   4   3 6037.53  104.89
  -1  -4   3 6148.13  105.02
  -1   4   3 6056.10  104.96
  -1  -4   3 5353.57  105.17
   1   4  -3 5470.26  105.16
   1  -4  -3 6006.79  104.94
   1  -4  -3 5931.87  105.03
   1  -4  -3 5849.17  104.72
  -1   4   3 5578.15  104.76
   1   4  -3 5465.70  104.69
   1  -4  -3 5642.66  104.56
   1  -4  -2   24.48    1.06
   1  -4  -2   25.35    0.93
  -1  -4   2   26.43    0.98
  -1  -4   2   26.94    0.91
  -1   4   2   28.67    0.93
  -1   4   2   26.36    0.91
  -1   4   2   27.37    1.04
   1   4  -2   26.00    0.92
  -1   4   1 9212.96  171.05
  -1  -4   1 9505.46  170.95
   1   4  -1 9302.98  171.00
   1  -4  -1 9279.55  171.14
   1   4  -1 9646.38  171.20
  -1  -4   1 9980.68  171.33
  -1  -4   1 9402.77  170.87
  -1   4   1 9347.59  170.88
  -1  -4   0 1002.90   18.34
   1   4   0  987.28   18.19
   1  -4   0  951.03   18.28
  -1   4   0  975.04   18.24
   1   4   0  963.55   18.17
   1   4   1 9406.86  177.72
  -1  -4  -1 9983.06  177.65
   1  -4   1 9888.99  177.76
   1   4   1 9614.83  177.49
  -1  -4  -1 9845.26  177.77
  -1   4  -1 9999.00  177.50
   1   4   1 9740.55  177.79
   1   4   2  370.84    7.15
   1  -4   2  343.37    7.01
  -1   4  -2  365.42    7.11
   1   4   2  337.26    6.57
  -1  -4  -2  337.09    6.82
  -1  -4  -2  342.03    7.16
  -1  -4  -2  345.74    7.14
  -1   4  -2  344.88    6.97
   1   4   2  362.96    7.21
   1   4   3  107.47    2.84
  -1   4  -3  103.39    2.75
  -1  -4  -3  104.45    2.88
   1  -4   3  101.07    2.50
  -1  -4  -3  100.88    2.81
  -1   4  -3   99.12    2.76
   1   4   4   99.26    2.95
   1  -4   4  105.54    2.96
  -1   4  -4  112.14    3.14
  -1   4  -4  110.99    3.01
  -1  -4  -4  106.57    3.11
  -1  -4  -4  103.63    3.05
   1  -4   4  102.27    2.49
  -1  -4  -4  110.24    3.09
   1   4   5 1551.06   29.68
   1   4   5 1643.29   29.66
   1  -4   5 1648.84   29.64
  -1   4  -5 1553.13   29.67
   1   4   5 1540.34   29.81
  -1   4  -5 1502.12   29.44
  -1  -4  -5 1528.24   29.65
  -1  -4  -5 1499.30   29.71
  -1  -4  -5 1575.11   29.75
   1   4   6    0.48    1.31
   1   4   6    0.29    0.63
   1  -4   6   -0.03    0.64
   1  -4   6   -0.04    1.15
   1   4   6    0.84    1.10
  -1   4  -6   -0.62    1.39
  -1  -4  -6    0.41    1.12
  -1  -4  -6   -0.14    1.39
  -1   4  -6    1.42    1.11
  -1  -4  -6    0.14    1.29
   1  -4   7 1300.97   25.54
   1   4   7 1298.34   25.64
   1   4   7 1287.39   25.28
   1   4   7 1339.60   24.08
   1  -4   7 1304.75   25.25
   1  -4   7 1290.41   24.06
   1  -4   7 1349.39   24.07
   1   4   7 1287.76   24.07
  -1   4  -7 1346.59   25.77
  -1  -4  -7 1285.05   25.41
  -1   4  -7 1272.29   25.29
  -1  -4  -7 1302.25   25.85
  -1  -4  -7 1289.74   25.84
   1  -4   7 1282.05   24.19
   1   4   8   19.96    2.04
   1  -4   8   15.66    1.90
   1  -4   8   19.12    1.09
   1  -4   8   19.72    1.86
   1   4   8   19.26    1.13
   1  -4   8   19.70    1.11
   1   4   8   18.85    1.89
   1   4   8   20.46    1.07
  -1   4  -8   19.22    2.17
  -1  -4  -8   21.19    2.33
   1  -4   8   18.85    1.25
  -1  -4  -8   18.62    2.12
  -1   4  -8   20.90    2.15
  -1  -4  -8   18.00    1.80
  -1  -4  -9   23.18    2.59
  -1   4  -9   26.95    2.55
  -1  -4  -9   25.60    2.56
   1  -4   9   25.60    1.48
   1  -4   9   23.19    1.31
   1   4   9   21.85    1.42
   1   4   9   21.69    1.24
   1  -4   9   22.16    1.26
   1   4   9   23.30    1.23
   1  -4   9   22.93    2.15
   1  -4   9   22.27    1.28
   1   4   9   23.91    2.16
   1   4   9   22.19    1.44
   1   4   9   22.36    2.26
   1  -4   9   19.65    2.07
   1  -4  10    9.03    1.20
   1   4  10    6.81    1.22
   1   4  10    7.40    1.46
   1   4  10    7.66    1.44
   1   4  10    6.52    1.26
   1  -4  10    5.72    1.12
   1   4  10    7.32    1.14
   1  -4  10    6.53    1.11
   1   4  10    6.77    1.16
   1  -4  10    7.10    1.29
   1   4  11   12.82    1.22
   1  -4  11   12.68    1.21
   1  -4  11   15.22    1.19
   1   4  11   14.37    1.24
   1  -4  11   12.58    1.48
   1   4  11   13.40    1.30
   1  -4  11   14.93    1.27
  -1   4 -11   13.47    1.37
   1   4  11   12.55    1.56
   1  -4  11   13.29    1.51
   1   4  11   14.78    1.52
   1   4  11   11.42    1.26
   1  -4  12    0.42    1.30
   1   4  12   -0.11    1.06
   1   4  12    0.57    1.09
  -1   4 -12    0.82    1.05
   1  -4  12    2.38    1.23
   1   4  12    2.41    1.26
   1   4  12    1.86    1.31
   1  -4  12    0.76    0.98
   1   4  12    1.48    0.92
   1   4  12    0.79    0.95
   1  -4  12    0.15    0.98
   1  -4  13   70.33    1.98
   1   4  13   66.49    1.75
   1  -4  13   62.92    1.76
  -1   4 -13   69.02    1.77
   1   4  13   73.64    2.00
   1  -4  13   70.30    1.92
  -1   4 -13   62.87    1.74
   1  -4  14   29.07    0.96
   1  -4  14   28.99    0.97
   1   4  14   31.53    1.04
   1  -4  14   29.71    1.04
  -1  -5  14    8.05    0.77
  -1  -5  14    7.76    0.82
  -1  -5  14    6.09    0.67
  -1   5  13   10.33    1.20
  -1  -5  13   10.54    1.22
  -1  -5  13   10.42    1.11
  -1  -5  13   12.33    1.18
  -1  -5  13    9.57    0.94
  -1   5  13    9.57    1.10
  -1  -5  13   10.63    1.16
  -1   5  13   11.18    1.10
  -1  -5  12  155.66    3.59
  -1   5  12  156.41    3.67
  -1  -5  12  153.54    3.61
  -1  -5  12  159.02    3.62
  -1  -5  12  152.67    3.45
  -1   5  12  152.04    3.53
  -1  -5  12  153.77    3.62
  -1   5  12  151.92    3.61
  -1  -5  12  147.10    3.35
  -1   5  11   69.89    2.30
  -1   5  11   65.60    2.32
  -1  -5  11   71.58    2.29
  -1   5  11   64.26    2.12
  -1  -5  11   65.07    2.24
  -1  -5  11   63.31    2.30
  -1   5  11   64.92    2.38
  -1   5  11   61.53    2.19
  -1  -5  11   65.18    2.12
  -1   5  11   71.02    2.12
  -1  -5  11   71.06    2.12
  -1  -5  10  241.47    5.18
  -1   5  10  239.13    5.32
  -1  -5  10  248.40    5.32
  -1   5  10  252.10    5.32
  -1   5  10  248.35    5.39
  -1  -5  10  229.72    5.01
  -1   5  10  253.61    5.42
   1  -5 -10  219.07    6.69
   1  -5 -10  248.85    7.01
  -1   5  10  241.02    5.24
  -1  -5  10  249.29    5.33
  -1  -5  10  245.80    5.31
  -1   5  10  245.31    5.40
  -1  -5  10  241.11    5.32
   1   5 -10  234.14    6.78
  -1   5  10  251.37    5.18
  -1  -5  10  248.25    5.18
  -1   5   9    8.86    1.37
  -1  -5   9    8.65    1.20
  -1  -5   9    9.33    2.07
  -1   5   9   10.20    2.18
  -1  -5   9   11.70    1.13
  -1   5   9    9.92    1.17
  -1   5   9   10.07    1.19
   1  -5  -9    7.96    1.91
  -1  -5   9   10.66    1.29
  -1   5   9    8.88    1.39
  -1   5   9    6.89    1.21
  -1  -5   9    9.28    1.26
  -1  -5   9    7.58    1.27
  -1  -5   9    8.34    1.20
  -1  -5   9    8.31    1.02
  -1   5   9    8.53    1.32
  -1   5   9   10.09    1.33
  -1   5   9    8.28    1.30
  -1  -5   9   10.16    1.07
   1   5  -9   11.64    2.20
  -1   5   9    7.94    0.98
   1   5  -8 1347.30   25.87
  -1  -5   8 1413.48   25.92
  -1   5   8 1389.06   25.91
  -1   5   8 1540.32   27.94
  -1   5   8 1444.79   25.94
  -1  -5   8 1501.99   27.78
  -1  -5   8 1421.51   25.92
   1   5  -8 1315.35   27.22
   1  -5  -8 1384.60   27.56
   1  -5  -8 1336.20   27.20
   1  -5  -7    0.92    1.27
  -1  -5   7    0.75    0.66
   1   5  -7    0.23    0.65
  -1   5   7   -0.24    1.42
  -1   5   7    0.27    0.77
  -1  -5   7    0.23    0.76
  -1   5   7    0.01    0.77
  -1  -5   7   -0.30    1.52
  -1  -5   7    0.92    0.81
   1   5  -7    0.23    1.31
  -1  -5   7   -0.08    1.16
   1  -5  -7    0.08    1.17
  -1  -5   6  905.57   16.18
   1  -5  -6  832.08   15.82
   1  -5  -6  829.73   16.10
   1   5  -6  814.19   16.15
   1  -5  -6  820.47   15.51
  -1  -5   6  825.13   14.91
  -1  -5   6  781.43   14.88
  -1   5   6  758.50   14.87
  -1  -5   6  833.27   16.10
  -1   5   6  862.49   16.19
  -1  -5   6  800.88   14.90
  -1   5   6  778.76   14.88
   1   5  -5    4.07    1.24
   1   5  -5    4.36    0.77
   1  -5  -5    5.09    0.75
   1  -5  -5    3.64    0.85
  -1  -5   5    4.61    1.21
   1  -5  -5    4.93    0.74
  -1  -5   5    5.65    1.17
  -1   5   5    5.17    1.05
   1  -5  -5    3.64    1.05
   1   5  -4   79.54    2.16
   1  -5  -4   82.23    1.97
  -1   5   4   82.28    2.26
  -1  -5   4   66.10    2.67
   1   5  -4   74.25    2.68
  -1  -5   4   90.86    2.49
  -1   5   4   92.02    2.46
   1  -5  -4   84.77    2.21
   1  -5  -4   79.56    2.51
   1  -5  -4   81.82    2.39
   1   5  -3   68.56    1.87
  -1   5   3   73.89    2.07
  -1   5   3   71.68    1.92
   1   5  -3   65.48    2.35
  -1  -5   3   73.13    1.96
  -1   5   3   77.71    2.01
  -1   5   3   75.65    1.96
  -1  -5   3   76.19    2.02
   1  -5  -3   67.54    2.15
   1  -5  -3   66.85    1.97
  -1  -5   2  199.22    3.87
  -1   5   2  198.86    3.88
   1   5  -2  182.61    3.99
  -1   5   2  183.81    4.11
  -1   5   2  181.13    3.97
   1  -5  -2  182.73    4.13
  -1  -5   1  296.73    5.75
  -1   5   1  306.40    5.78
  -1  -5   1  314.92    6.35
   1  -5  -1  301.05    6.20
   1   5  -1  299.46    6.07
  -1  -5   1  309.06    6.02
  -1   5   1  303.87    6.15
   1   5   0 8506.37  159.63
   1  -5   0 8484.47  159.71
   1   5   0 8619.30  159.58
   1  -5   1  525.91   10.67
  -1  -5  -1  550.24   10.58
   1   5   1  529.62   10.47
   1   5   1  564.45   10.77
  -1   5  -1  578.79   10.38
  -1  -5  -1  517.43   10.72
  -1  -5  -2  674.64   11.90
   1   5   2  585.42   11.64
  -1  -5  -2  644.26   12.25
   1  -5   2  657.23   12.10
   1   5   2  617.48   12.17
  -1   5  -2  565.83   11.92
   1   5   2  641.58   12.25
  -1   5  -3   10.03    1.09
  -1  -5  -3    9.74    1.15
  -1  -5  -3   11.07    1.15
   1  -5   3   11.31    1.02
   1   5   3   11.88    1.15
  -1   5  -4  367.82    7.94
   1  -5   4  356.55    7.36
  -1  -5  -4  359.24    8.01
  -1  -5  -4  375.11    7.98
   1   5   4  378.39    7.84
   1  -5   4  388.99    7.84
  -1   5  -5    3.57    1.28
   1   5   5    2.37    1.25
  -1  -5  -5    3.93    1.24
   1  -5   5    3.45    0.66
   1   5   5    3.12    1.15
   1  -5   5    3.13    1.15
   1   5   5    4.23    1.21
  -1  -5  -5    2.23    1.19
  -1  -5  -6   81.49    2.98
  -1   5  -6   76.21    3.02
   1  -5   6   76.52    1.82
   1  -5   6   77.74    2.66
   1   5   6   78.12    2.69
   1   5   6   80.62    1.85
   1  -5   6   80.89    2.02
  -1  -5  -6   85.34    3.17
   1  -5   6   74.94    1.88
   1   5   6   74.32    2.94
  -1  -5  -7   11.35    1.65
  -1   5  -7   12.09    1.94
  -1  -5  -7   12.73    1.87
   1  -5   7   13.34    1.55
   1  -5   7   14.79    0.88
   1   5   7   14.06    0.93
   1   5   7   13.31    1.60
   1  -5   7   15.31    0.91
   1   5   7   14.98    0.93
   1  -5   7   12.50    0.83
   1   5   7   15.23    1.74
   1   5   8  224.69    4.68
  -1  -5  -8  218.21    6.29
   1  -5   8  219.20    4.61
  -1   5  -8  213.61    6.11
  -1  -5  -8  208.29    5.65
   1  -5   8  214.95    4.37
   1   5   8  210.33    4.39
   1   5   8  216.23    4.37
   1  -5   8  201.84    4.36
   1  -5   8  198.67    5.54
   1   5   8  213.00    5.62
  -1   5  -8  219.79    6.14
   1  -5   8  208.05    5.82
   1   5   8  209.93    5.96
   1   5   9  152.49    3.73
   1   5   9  175.13    3.98
   1   5   9  164.08    3.93
  -1   5  -9  159.42    5.49
   1  -5   9  165.84    3.81
  -1  -5  -9  161.91    5.51
   1  -5   9  162.06    3.72
   1  -5   9  157.13    3.72
   1   5   9  166.57    3.63
   1  -5   9  171.50    3.61
   1  -5   9  167.10    3.62
   1   5   9  172.71    3.60
   1  -5   9  163.14    4.95
   1   5   9  173.17    4.97
   1  -5   9  163.50    5.07
  -1   5  -9  172.74    5.52
  -1   5  -9  158.99    3.70
  -1   5 -10   24.53    1.60
   1  -5  10   22.79    1.58
   1   5  10   27.00    1.67
   1   5  10   23.31    1.66
   1   5  10   22.03    1.52
   1  -5  10   24.57    1.32
   1  -5  10   25.91    1.35
   1   5  10   24.94    1.35
   1   5  10   26.11    1.35
   1  -5  10   25.32    1.43
   1  -5  11    5.23    1.04
   1  -5  11    4.71    1.08
   1   5  11    5.71    1.03
   1   5  11    4.21    1.02
   1  -5  11    4.78    1.46
  -1   5 -11    5.60    1.22
   1   5  11    5.49    1.23
   1   5  11    4.62    1.43
   1   5  11    5.99    1.41
   1  -5  11    5.45    1.13
   1  -5  12  231.10    4.87
  -1   5 -12  223.76    4.73
   1   5  12  212.38    4.65
   1  -5  12  234.08    4.87
   1   5  12  235.36    4.92
   1   5  12  222.26    4.61
   1  -5  12  219.19    4.60
   1  -5  12  226.90    4.63
   1   5  12  230.02    4.64
   1  -5  13    6.61    0.80
   1   5  13    6.04    0.77
   1  -5  13    4.84    1.06
  -1   5 -13    5.46    0.84
   1   5  13    4.83    0.85
   1  -5  13    5.76    0.97
   1   5  13    6.14    1.02
  -1   5 -13    4.69    0.74
   1  -5  14  101.07    2.18
   1  -5  14   96.70    2.10
   1  -5  14   97.39    2.12
   1   5  14  102.76    2.17
  -1  -6  14    6.53    0.72
  -1  -6  14    5.40    0.59
  -1  -6  14    6.03    0.73
  -1   6  14    4.61    0.64
  -1   6  13  284.02    5.69
  -1  -6  13  295.97    5.77
  -1   6  13  281.06    5.75
  -1  -6  13  271.21    5.55
  -1  -6  13  286.24    5.73
  -1  -6  13  286.37    5.75
  -1   6  13  283.21    5.72
  -1  -6  13  304.39    5.75
  -1   6  12   36.23    1.73
  -1  -6  12   37.26    1.71
  -1  -6  12   38.44    1.74
  -1   6  12   37.84    1.74
  -1  -6  12   39.80    1.71
  -1   6  12   41.68    1.75
  -1  -6  12   38.74    1.51
  -1  -6  12   40.71    1.75
  -1  -6  11  373.56    7.46
  -1  -6  11  385.19    7.62
  -1   6  11  380.60    7.66
  -1  -6  11  371.41    7.60
  -1  -6  11  379.02    7.62
  -1  -6  11  365.56    7.43
  -1   6  11  367.06    7.43
  -1   6  11  373.74    7.58
  -1   6  11  374.45    7.69
  -1  -6  10   34.35    1.45
  -1   6  10   41.23    1.96
  -1   6  10   39.34    1.83
  -1  -6  10   41.85    1.65
  -1   6  10   41.15    1.69
  -1  -6  10   37.72    1.77
  -1   6  10   37.68    1.68
  -1   6  10   38.52    1.93
  -1  -6  10   35.40    1.84
  -1  -6  10   35.75    1.85
  -1  -6  10   40.20    1.88
  -1  -6  10   38.69    1.67
  -1   6  10   36.63    1.89
   1   6  -9    8.27    0.97
   1  -6  -9    8.13    1.79
   1  -6  -9    8.26    2.01
  -1  -6   9    9.36    1.28
  -1  -6   9    9.53    1.25
  -1  -6   9    9.41    1.35
  -1   6   9    9.69    1.40
  -1   6   9    9.33    1.19
  -1   6   9    9.42    0.99
  -1   6   9    8.31    1.39
  -1  -6   9    8.37    1.00
  -1   6   9    8.57    1.37
  -1  -6   9    8.39    1.02
  -1  -6   9    9.57    1.17
  -1  -6   9    9.94    1.20
  -1   6   9    9.14    1.13
  -1  -6   9    8.06    2.05
  -1   6   9    8.24    1.96
  -1  -6   8    9.03    0.94
   1  -6  -8    9.98    1.88
   1  -6  -8   10.73    1.73
   1   6  -8    9.91    0.92
  -1  -6   8    8.38    1.02
  -1  -6   8    9.17    1.95
  -1   6   8   11.43    1.00
  -1   6   8   10.14    1.85
  -1  -6   8    9.90    1.04
  -1   6   8   10.40    1.00
   1   6  -8    9.23    1.78
   1   6  -7  658.83   12.78
  -1  -6   7  725.08   12.81
  -1  -6   7  781.17   14.47
   1  -6  -7  682.07   14.22
   1  -6  -7  722.29   14.50
  -1   6   7  667.86   12.76
  -1  -6   7  637.29   12.76
  -1  -6   7  716.96   14.36
  -1   6   7  729.60   14.35
  -1  -6   7  676.09   12.79
  -1   6   7  680.66   12.78
   1   6  -7  654.54   14.15
   1   6  -6   27.33    1.03
   1  -6  -6   31.48    1.65
   1  -6  -6   27.59    1.82
   1  -6  -6   31.87    1.97
  -1  -6   6   33.54    2.02
  -1  -6   6   31.35    1.05
  -1  -6   6   34.92    1.98
  -1   6   6   36.57    2.02
  -1   6   6   31.27    1.06
  -1  -6   6   33.16    1.08
  -1   6   6   31.22    1.09
   1   6  -6   28.28    1.98
  -1  -6   6   31.36    1.14
   1  -6  -5  795.30   15.41
   1  -6  -5  793.53   15.60
   1  -6  -5  795.08   15.11
  -1  -6   5  791.11   15.38
  -1   6   5  825.61   15.37
  -1   6   5  733.54   15.13
   1   6  -5  747.89   14.98
  -1  -6   5  804.34   15.83
   1  -6  -5  756.24   15.03
   1  -6  -4   26.89    1.57
   1  -6  -4   25.72    1.36
  -1  -6   4   27.97    1.35
  -1   6   4   28.77    1.30
  -1   6   4   26.55    1.28
   1   6  -4   24.26    1.71
   1   6  -4   23.86    1.19
  -1  -6   4   22.32    1.77
   1  -6  -3  230.26    4.84
  -1   6   3  218.43    4.57
  -1  -6   3  226.29    4.53
  -1  -6   3  192.95    4.46
  -1   6   3  230.22    4.62
   1   6  -3  240.38    4.63
  -1   6   3  230.83    4.80
  -1  -6   3  200.04    3.98
   1   6  -3  225.62    5.23
   1  -6  -2   12.14    1.02
  -1  -6   2   12.71    1.34
  -1  -6   2   13.89    0.72
  -1   6   2   15.46    0.75
   1  -6  -2   13.89    1.12
   1   6  -2   12.70    0.93
  -1   6   2   14.76    1.05
  -1   6   2   13.29    0.89
  -1   6   1  845.05   15.26
  -1  -6   1  820.98   15.22
   1   6  -1  774.47   16.01
  -1  -6   1  821.29   15.66
   1   6  -1  820.06   15.70
   1  -6  -1  809.48   15.84
  -1   6   1  804.58   15.76
  -1  -6   0   55.27    1.29
  -1   6   0   57.47    1.32
   1   6   0   55.18    1.86
  -1  -6   0   62.07    1.99
   1   6   0   55.89    1.81
   1  -6   0   56.61    1.92
  -1   6  -1  272.42    5.41
   1   6   1  268.96    5.87
  -1  -6  -1  280.18    5.75
   1   6   1  264.87    5.64
  -1  -6  -2   87.58    2.24
   1  -6   2   87.11    2.43
   1  -6   3  240.44    5.10
   1   6   3  224.08    5.05
  -1  -6  -3  230.77    4.82
  -1  -6  -3  237.02    5.42
   1  -6   3  245.14    5.20
  -1  -6  -4   23.96    1.66
   1  -6   4   23.45    1.15
  -1  -6  -4   21.96    1.63
   1  -6   4   31.59    1.47
   1   6   4   29.76    1.45
  -1   6  -4   29.43    1.68
   1   6   4   26.32    1.77
   1  -6   5   75.30    1.96
  -1  -6  -5   74.24    2.97
   1  -6   5   76.21    1.95
  -1  -6  -5   76.67    2.83
   1  -6   5   90.64    2.63
   1   6   5   87.42    2.63
   1   6   5   81.08    2.94
   1   6   5   84.67    3.07
  -1   6  -5   84.85    2.95
  -1  -6  -6   83.28    3.50
   1  -6   6   83.89    2.22
  -1  -6  -6   80.18    3.36
   1  -6   6   85.93    2.09
  -1  -6  -6   81.44    3.15
   1  -6   6   89.69    2.02
   1   6   6   87.32    2.03
   1  -6   6   89.80    2.92
   1   6   6   94.83    2.89
   1  -6   6   89.19    2.03
   1   6   6   94.94    2.03
   1   6   6   85.80    3.26
  -1   6  -6   93.69    3.34
   1   6   6   87.68    3.44
   1  -6   7  828.78   15.60
  -1  -6  -7  820.66   17.35
  -1  -6  -7  839.05   17.51
  -1  -6  -7  818.17   16.97
  -1   6  -7  845.34   17.16
   1  -6   7  800.34   16.52
   1  -6   7  841.18   15.40
   1  -6   7  837.29   15.39
   1   6   7  821.12   16.57
   1   6   7  821.56   15.40
   1   6   7  836.39   15.41
   1  -6   7  809.13   15.41
   1  -6   8   74.08    1.97
  -1   6  -8   75.17    2.18
  -1   6  -8   75.81    2.36
  -1  -6  -8   76.86    3.72
  -1  -6  -8   70.82    3.64
  -1   6  -8   87.60    3.68
   1  -6   8   80.76    2.18
   1   6   8   85.21    2.38
   1   6   8   77.44    2.37
   1  -6   8   84.00    2.08
   1   6   8   87.39    2.08
   1  -6   8   88.21    2.07
   1   6   8   83.19    2.07
   1  -6   8   85.31    3.13
   1   6   8   83.80    3.12
   1  -6   8   83.56    3.46
   1   6   9  210.54    4.41
  -1   6  -9  206.07    4.52
   1  -6   9  203.92    4.48
  -1  -6  -9  198.18    6.44
  -1   6  -9  196.86    6.14
  -1  -6  -9  207.55    6.32
  -1   6  -9  203.98    6.07
   1   6   9  200.64    4.23
   1  -6   9  198.46    4.21
   1  -6   9  197.35    4.21
   1   6   9  199.17    4.21
   1  -6   9  193.06    5.56
   1   6   9  183.82    5.53
   1  -6   9  191.28    4.32
   1  -6   9  195.57    5.72
   1   6   9  207.84    4.62
   1   6   9  206.96    4.59
  -1   6  -9  197.90    4.36
   1   6  10   14.96    1.42
   1  -6  10   17.05    1.49
  -1   6 -10   16.12    1.23
   1  -6  10   15.72    1.30
   1   6  10   17.24    1.15
   1  -6  10   16.29    1.18
   1  -6  10   18.38    1.16
   1   6  10   17.53    1.15
   1  -6  10   16.84    1.30
  -1   6 -10   16.02    1.51
   1   6  10   18.02    1.56
   1   6  10   16.25    1.58
  -1   6 -11   36.90    1.65
   1  -6  11   37.36    1.82
   1  -6  11   31.98    1.36
   1   6  11   29.83    1.40
   1  -6  11   32.06    1.40
   1   6  11   34.02    1.40
   1  -6  11   34.00    1.44
   1   6  11   37.28    1.82
   1   6  11   38.22    1.63
  -1   6 -12   25.68    1.26
   1  -6  12   23.93    1.13
   1  -6  12   23.63    1.11
   1   6  12   25.94    1.13
   1  -6  12   26.27    1.17
   1   6  12   26.98    1.17
   1   6  12   25.25    1.39
   1  -6  12   26.10    1.44
   1   6  12   28.47    1.52
   1  -6  12   28.89    1.59
   1   6  13   11.05    0.92
   1  -6  13   11.16    0.98
   1   6  13   10.40    1.00
   1  -6  13   11.24    1.06
   1  -6  14  181.88    3.43
   1  -6  14  198.49    3.51
  -1   7  14    6.14    0.57
  -1  -7  14    6.19    0.61
  -1  -7  14    5.38    0.57
  -1  -7  14    4.36    0.50
  -1  -7  13   22.36    1.18
  -1   7  13   21.93    1.22
  -1  -7  13   24.63    1.18
  -1  -7  13   23.18    1.16
  -1  -7  13   21.59    1.19
  -1  -7  12   37.92    1.65
  -1  -7  12   40.02    1.67
  -1   7  12   39.62    1.65
  -1  -7  12   35.41    1.61
  -1  -7  12   37.82    1.42
  -1  -7  12   39.60    1.68
  -1   7  12   37.74    1.67
  -1   7  12   40.72    1.72
  -1  -7  11   29.11    1.69
  -1  -7  11   26.90    1.42
  -1  -7  11   24.08    1.58
  -1   7  11   26.33    1.68
  -1  -7  11   26.69    1.64
  -1   7  11   28.02    1.65
  -1  -7  10  465.43    9.04
  -1  -7  10  448.97    9.04
  -1   7  10  457.37    9.08
  -1  -7  10  448.85    8.98
  -1  -7  10  450.86    8.86
  -1  -7  10  461.27    9.02
  -1   7  10  447.19    8.81
  -1  -7  10  440.42    8.82
  -1   7  10  449.61    9.11
   1   7  -9   13.78    1.08
   1  -7  -9   12.27    2.08
   1  -7  -9   16.52    2.06
  -1   7   9   14.89    1.26
  -1  -7   9   15.72    1.41
  -1  -7   9   15.59    1.44
  -1  -7   9   15.82    1.47
  -1   7   9   16.57    1.53
  -1   7   9   17.03    1.56
  -1  -7   9   15.96    1.25
  -1  -7   9   14.09    1.19
  -1  -7   9   16.71    1.22
  -1   7   9   16.68    1.21
  -1   7   9   14.37    1.96
  -1   7   9   15.97    1.52
  -1   7   8  829.14   15.04
  -1  -7   8  800.13   15.01
  -1  -7   8  792.81   16.64
  -1   7   8  780.23   16.57
   1   7  -8  777.69   15.02
   1  -7  -8  807.71   16.99
   1  -7  -8  782.73   16.73
  -1   7   8  785.11   15.16
  -1  -7   8  807.57   15.18
  -1  -7   8  820.83   16.52
  -1   7   8  808.01   15.25
  -1  -7   8  817.24   15.02
  -1   7   8  805.96   15.22
  -1   7   8  803.90   15.29
  -1   7   8  796.42   15.30
  -1  -7   8  783.60   15.07
  -1  -7   8  793.69   15.07
   1   7  -8  750.37   16.49
  -1  -7   7  225.29    4.79
   1   7  -7  217.02    4.72
   1  -7  -7  233.86    6.30
   1  -7  -7  230.89    6.10
   1   7  -7  229.69    6.11
  -1  -7   7  259.76    6.45
  -1   7   7  238.48    4.70
  -1  -7   7  243.37    6.05
  -1   7   7  243.79    6.03
  -1  -7   7  236.53    4.72
   1   7  -6  616.74   12.32
   1  -7  -6  650.99   13.57
   1  -7  -6  679.85   13.87
  -1  -7   6  698.37   12.41
  -1  -7   6  705.58   13.99
  -1   7   6  642.79   12.26
  -1  -7   6  654.46   13.42
  -1   7   6  694.35   13.46
  -1  -7   5   22.75    1.09
   1   7  -5   22.06    0.92
   1  -7  -5   25.72    1.77
   1  -7  -5   26.62    1.61
   1   7  -5   24.66    1.78
  -1   7   5   21.53    1.39
   1   7  -5   24.00    1.37
  -1  -7   5   26.38    1.54
  -1   7   5   26.45    1.50
  -1  -7   5   23.58    2.07
   1  -7  -5   22.72    1.40
  -1  -7   4   14.38    1.65
   1  -7  -4   15.77    1.36
  -1   7   4   15.38    1.03
  -1  -7   4   14.37    1.08
   1   7  -4   15.45    1.55
  -1   7   4   16.76    1.16
   1   7  -4   16.04    1.14
  -1  -7   4   15.45    0.88
  -1  -7   3    5.78    0.48
   1   7  -3    6.50    0.89
  -1   7   3    6.96    1.07
   1   7  -3    6.71    1.23
  -1   7   3    7.00    0.90
   1  -7  -3    5.92    1.04
  -1   7   2  450.59    8.58
   1   7  -2  447.72    8.65
  -1   7   2  454.69    8.77
   1  -7  -2  439.04    8.86
  -1  -7   2  420.29    9.13
  -1  -7   1   18.92    1.16
  -1   7   1   18.91    1.23
   1   7  -1   18.50    1.17
   1  -7  -1   19.25    1.30
  -1   7   1   20.87    0.66
  -1  -7   1   18.54    1.46
   1  -7   0 1779.44   32.75
  -1   7   0 1704.06   31.82
  -1  -7   0 1787.27   32.57
   1   7   0 1795.46   32.61
  -1  -7  -1   97.87    2.73
  -1   7  -1  101.93    2.86
  -1   7  -1  100.29    2.33
   1   7   1   99.87    2.88
   1   7   2  142.36    3.04
   1  -7   2  138.48    3.04
   1  -7   2  142.74    3.45
  -1  -7  -2  137.13    3.24
  -1   7  -2  133.51    3.56
   1   7   3    3.26    0.77
   1  -7   3    2.52    0.71
  -1  -7  -3    3.11    1.18
   1  -7   3    3.05    0.96
  -1  -7  -3    2.55    0.69
  -1   7  -3    3.14    0.96
   1  -7   4  365.83    7.18
   1  -7   4  366.42    7.14
  -1   7  -4  370.89    7.17
   1  -7   4  371.89    7.66
   1   7   4  388.87    7.69
  -1  -7  -4  377.50    8.31
   1   7   4  373.23    8.36
  -1   7  -4  377.20    8.12
   1  -7   5  167.83    3.61
   1  -7   5  166.96    3.62
  -1  -7  -5  165.96    4.84
  -1   7  -5  164.03    3.64
   1   7   5  184.81    4.24
   1  -7   5  183.61    4.25
  -1  -7  -5  170.28    4.77
   1   7   5  185.13    5.01
  -1   7  -5  188.51    4.80
   1  -7   6   49.37    1.49
  -1  -7  -6   50.74    2.71
  -1  -7  -6   49.11    2.84
   1  -7   6   52.02    1.64
  -1   7  -6   50.51    1.63
   1  -7   6   49.22    2.10
   1   7   6   47.88    2.10
   1   7   6   48.44    1.35
   1   7   6   50.78    1.35
  -1  -7  -6   52.95    2.57
  -1   7  -6   53.52    2.59
   1   7   6   47.23    2.62
   1  -7   7    1.39    0.85
  -1   7  -7    0.89    1.06
  -1  -7  -7    1.24    1.68
  -1  -7  -7    1.43    1.90
   1  -7   7    0.49    1.10
  -1  -7  -7    1.26    1.41
  -1   7  -7    2.34    1.63
   1  -7   7    0.64    0.71
   1  -7   7    0.87    0.72
   1   7   7    1.51    0.75
   1   7   7    1.79    0.69
   1   7   7    2.69    1.21
   1  -7   7    2.17    1.25
   1  -7   8  480.08    9.08
   1  -7   8  453.34    8.89
  -1   7  -8  458.10    9.08
  -1   7  -8  494.24    9.25
   1  -7   8  472.36    9.21
  -1  -7  -8  478.06   11.28
  -1  -7  -8  470.17   11.14
  -1   7  -8  448.23   10.72
   1  -7   8  463.32    9.07
   1   7   8  490.62    9.28
   1   7   8  454.83    9.23
   1   7   8  462.31    8.89
   1  -7   8  447.65    8.87
   1  -7   8  450.51   10.12
   1  -7   8  461.05    8.87
   1   7   8  469.00    8.89
   1   7   8  480.74   10.29
   1  -7   8  453.41   10.63
  -1   7  -9   31.10    1.51
  -1   7  -9   30.44    1.67
  -1  -7  -9   33.70    2.89
  -1  -7  -9   32.52    2.76
  -1   7  -9   26.08    2.59
  -1   7  -9   34.02    2.76
   1  -7   9   31.97    1.33
   1   7   9   33.06    1.36
   1  -7   9   33.49    1.33
   1   7   9   33.25    1.35
   1  -7   9   31.73    1.48
   1   7   9   33.35    1.75
  -1   7  -9   32.56    1.53
  -1   7 -10  219.24    4.76
   1  -7  10  224.22    4.83
   1   7  10  223.07    4.63
   1  -7  10  213.34    4.59
   1  -7  10  229.37    4.63
   1   7  10  224.45    4.61
   1  -7  10  216.50    4.70
  -1   7 -10  233.11    4.93
   1   7  10  233.80    5.03
  -1   7 -11   52.17    1.84
   1  -7  11   47.63    1.69
   1  -7  11   48.52    1.56
   1   7  11   48.89    1.57
   1  -7  11   51.06    1.57
   1   7  11   49.35    1.56
   1  -7  11   49.83    1.63
   1   7  11   46.55    1.83
   1   7  11   53.72    2.02
   1  -7  12  213.06    4.46
   1  -7  12  195.80    4.18
  -1   7 -12  201.40    4.30
   1  -7  12  213.70    4.45
   1   7  12  214.26    4.50
   1   7  12  210.06    4.35
   1  -7  13   24.22    1.15
   1  -7  13   25.79    1.07
   1   7  13   24.51    1.10
   1   7  13   22.54    1.02
   1  -7  14    5.70    0.48
  -1   8  14    0.41    0.45
  -1  -8  14    0.53    0.42
  -1  -8  13  436.01    8.11
  -1  -8  13  429.63    8.13
  -1  -8  13  409.19    8.09
  -1   8  13  414.91    8.13
  -1  -8  13  433.22    8.15
  -1  -8  12   75.77    2.13
  -1  -8  12   76.81    2.21
  -1  -8  12   80.27    2.21
  -1  -8  12   74.35    1.94
  -1   8  12   76.98    2.25
  -1  -8  11  103.58    2.74
  -1  -8  11   98.17    2.50
  -1  -8  11  101.66    2.77
  -1  -8  11   97.59    2.64
  -1   8  11   97.41    2.67
  -1   8  11   93.27    2.79
  -1  -8  10  259.45    5.56
  -1  -8  10  252.68    5.48
  -1   8  10  263.29    5.59
  -1  -8  10  251.74    5.57
  -1  -8  10  250.96    5.37
  -1  -8  10  269.91    5.57
  -1   8  10  255.82    5.56
  -1   8  10  259.90    5.65
  -1   8   9   10.13    1.07
  -1   8   9   10.34    1.59
  -1  -8   9   10.07    1.03
   1   8  -9    9.90    1.04
   1  -8  -9   11.06    2.16
  -1  -8   9   10.25    1.43
  -1   8   9   10.60    1.43
  -1  -8   9   11.34    1.40
  -1  -8   9   11.75    1.17
  -1  -8   9   10.26    1.19
   1   8  -9    9.20    2.20
  -1   8   9   11.58    1.48
  -1  -8   8    2.07    1.03
  -1   8   8    3.00    1.36
   1   8  -8    2.10    0.92
   1  -8  -8    1.55    1.84
   1  -8  -8    2.57    1.67
  -1  -8   8    1.84    1.11
  -1  -8   8    0.81    1.67
  -1   8   8    2.64    1.23
  -1   8   8    1.62    0.89
  -1   8   8    1.99    0.97
  -1   8   8    2.04    0.93
  -1  -8   8    1.63    1.06
  -1  -8   8    2.18    1.01
  -1  -8   7   52.47    1.66
   1  -8  -7   47.13    2.54
   1  -8  -7   43.19    2.71
   1   8  -7   46.62    1.51
  -1   8   7   48.14    2.33
  -1  -8   7   53.63    2.92
   1   8  -6  179.26    3.92
  -1  -8   6  196.00    4.04
  -1  -8   6  211.33    5.65
   1  -8  -6  184.90    5.31
  -1   8   6  198.50    4.82
   1   8  -6  182.85    5.26
   1   8  -5 2159.34   40.31
  -1  -8   5 2238.18   40.26
  -1  -8   5 2402.41   42.22
   1  -8  -5 2198.11   41.26
  -1  -8   5 2321.94   40.42
   1  -8  -5 2268.41   41.70
  -1   8   5 2096.84   40.94
   1   8  -5 2091.11   41.08
  -1   8   5 2086.41   41.17
   1   8  -5 2149.90   41.65
  -1  -8   4   38.94    2.41
  -1  -8   4   38.67    1.33
   1  -8  -4   40.74    2.00
  -1   8   4   41.70    1.28
  -1   8   4   40.85    1.23
   1   8  -4   37.97    1.16
   1   8  -4   42.54    2.17
   1   8  -4   40.21    1.77
  -1   8   4   43.84    1.81
  -1   8   3  136.25    2.76
   1   8  -3  127.61    3.78
  -1   8   3  141.86    3.62
   1  -8  -3  135.02    3.71
   1   8  -3  136.73    3.45
  -1   8   3  139.51    3.42
   1  -8  -3  145.77    3.73
  -1   8   2   22.32    1.30
   1   8  -2   23.77    1.54
   1  -8  -2   24.41    1.58
   1   8  -2   22.89    1.33
  -1   8   2   26.79    1.51
  -1  -8   2   20.70    1.75
  -1  -8   1 1106.89   21.15
   1  -8  -1 1060.39   21.36
  -1   8   1 1122.62   21.28
   1   8  -1 1134.29   21.25
   1   8  -1 1079.47   21.19
  -1  -8   1 1179.40   21.60
   1  -8   0  222.55    5.47
  -1  -8   0  244.46    5.60
  -1  -8   0  242.78    5.35
   1   8   0  227.51    5.30
  -1  -8  -1   39.78    1.73
  -1   8  -1   37.36    1.79
  -1   8  -1   38.83    1.21
   1  -8   2  290.30    6.56
  -1   8  -2  282.84    6.25
   1   8   3  228.42    4.72
   1  -8   3  231.57    5.31
  -1  -8  -3  227.79    5.66
  -1  -8  -3  219.67    4.95
   1   8   3  232.34    5.72
  -1   8  -3  212.96    5.20
  -1   8  -3  229.67    5.57
   1   8   3  235.88    4.60
   1  -8   4  336.90    6.68
  -1   8  -4  336.95    6.72
   1  -8   4  330.19    6.73
  -1  -8  -4  328.85    7.91
  -1   8  -4  367.24    7.72
  -1   8  -4  357.89    7.86
   1   8   4  365.95    8.14
   1   8   4  375.09    7.11
   1  -8   5  369.28    7.32
  -1  -8  -5  388.34    8.92
  -1   8  -5  378.51    7.37
   1  -8   5  374.72    7.31
  -1  -8  -5  369.16    8.62
   1   8   5  396.26    8.93
  -1   8  -5  385.63    8.47
   1   8   5  362.77    7.79
   1  -8   6   78.33    2.17
  -1  -8  -6   82.89    3.61
  -1  -8  -6   79.70    3.22
  -1   8  -6   75.43    2.15
   1  -8   6   77.57    2.05
   1   8   6   85.40    3.56
  -1   8  -6   87.42    3.23
   1   8   6   81.45    2.64
  -1   8  -7  284.38    5.93
   1  -8   7  292.68    5.81
  -1   8  -7  306.22    6.02
  -1  -8  -7  301.87    7.91
   1  -8   7  295.78    6.02
  -1  -8  -7  278.45    7.34
   1  -8   7  277.61    5.90
  -1   8  -7  298.68    7.39
   1   8   7  282.12    6.02
   1  -8   8  325.48    6.73
   1  -8   8  326.82    6.59
  -1   8  -8  320.34    6.75
   1   8   8  343.67    6.80
  -1  -8  -8  333.03    8.92
   1  -8   8  331.95    6.86
  -1   8  -8  343.36    8.27
  -1   8  -8  344.79    8.43
   1  -8   8  330.19    6.74
   1   8   8  339.14    6.52
   1   8   8  347.56    6.53
   1  -8   8  333.98    8.31
  -1   8  -8  332.93    6.87
   1   8   8  319.48    6.57
   1   8   8  356.08    6.98
   1  -8   9  161.01    3.79
   1   8   9  151.63    3.39
   1   8   9  157.03    3.40
  -1   8  -9  168.76    3.81
   1   8   9  167.57    3.89
   1  -8   9  150.94    3.40
   1   8   9  164.37    3.75
  -1   8  -9  160.23    3.67
  -1   8 -10   54.52    1.86
   1   8  10   50.85    1.61
   1   8  10   53.76    1.63
   1  -8  10   53.69    1.91
   1   8  10   57.65    2.10
   1  -8  10   55.03    1.76
  -1   8 -10   54.04    1.97
  -1   8 -11    9.74    1.05
   1   8  11    9.89    1.36
  -1   8 -11   10.39    1.21
   1  -8  11    9.95    1.13
   1   8  12    7.17    1.06
  -1   8 -12    6.91    0.88
   1   8  12    7.27    1.08
   1  -8  12    6.60    1.07
   1  -8  13   32.41    1.13
   1   8  13   32.50    1.10
  -1  -9  13   11.96    0.84
  -1  -9  13   12.37    0.82
  -1  -9  13   11.59    0.85
  -1  -9  12   47.57    1.61
  -1  -9  12   50.61    1.71
  -1  -9  12   53.33    1.69
  -1  -9  11   53.17    1.98
  -1  -9  11   54.56    1.86
  -1   9  11   54.80    2.02
  -1  -9  11   56.02    1.96
  -1  -9  11   52.78    1.67
  -1   9  11   51.97    2.02
  -1  -9  10   45.45    1.84
  -1   9  10   45.52    1.86
  -1  -9  10   43.05    1.97
  -1   9  10   45.55    2.00
  -1  -9  10   47.19    1.89
  -1  -9  10   44.58    1.67
  -1  -9  10   46.66    1.94
  -1   9   9  122.35    3.12
  -1  -9   9  124.76    3.04
   1   9  -9  115.53    2.82
  -1   9   9  120.51    3.20
  -1  -9   9  112.07    2.81
  -1  -9   9  114.27    2.87
  -1  -9   9  119.47    2.90
  -1   9   9  113.33    2.78
  -1  -9   9  124.87    3.11
  -1  -9   8  893.20   16.47
  -1  -9   8  865.88   18.15
  -1   9   8  868.36   16.49
   1  -9  -8  844.01   18.27
   1   9  -8  856.27   16.32
  -1  -9   8  854.32   16.36
  -1  -9   8  863.09   16.34
  -1   9   8  821.25   16.30
  -1   9   8  913.35   16.52
  -1  -9   8  897.20   16.36
   1   9  -7   44.34    1.54
  -1   9   7   48.31    1.87
  -1  -9   7   48.29    1.71
  -1  -9   7   51.65    3.04
  -1  -9   7   47.03    1.71
   1  -9  -7   45.34    2.75
  -1   9   7   48.44    1.67
   1   9  -7   43.64    2.69
   1   9  -6  675.05   13.12
  -1  -9   6  773.38   15.24
  -1  -9   6  750.91   13.27
   1  -9  -6  694.39   14.76
  -1   9   6  623.10   14.05
   1   9  -6  659.62   14.52
   1   9  -5  545.19   10.79
  -1  -9   5  574.72   10.76
  -1  -9   5  615.90   12.82
   1  -9  -5  539.49   11.80
  -1  -9   5  587.93   10.94
   1  -9  -5  577.32   12.26
   1   9  -5  571.98   11.73
  -1   9   5  562.57   11.75
   1   9  -5  601.77   12.24
   1   9  -4   13.20    0.83
  -1   9   4   14.90    0.88
  -1  -9   4   14.59    0.88
  -1   9   4   11.35    0.90
  -1  -9   4   13.86    2.06
  -1   9   4   11.55    1.25
   1   9  -4   13.28    1.34
   1  -9  -4   12.00    1.73
   1  -9  -4   14.81    1.57
  -1   9   3    3.80    0.66
   1   9  -3    3.01    0.62
  -1  -9   3    4.23    0.76
  -1  -9   3    3.13    0.82
  -1  -9   3    4.30    1.66
   1  -9  -3    3.05    1.37
   1   9  -3    5.00    1.29
  -1   9   3    4.77    1.02
   1   9  -3    5.04    1.13
  -1   9   3    3.77    1.25
  -1   9   3    5.13    0.72
  -1  -9   2   97.35    2.34
  -1   9   2  104.37    2.22
  -1  -9   2   89.01    2.25
  -1   9   2   97.91    2.21
   1   9  -2  103.36    3.07
   1   9  -2  105.94    3.05
  -1   9   2  105.90    3.19
  -1   9   2  101.63    2.93
   1  -9  -2   98.72    3.19
  -1  -9   2   95.30    3.44
   1  -9  -1  237.64    5.75
  -1   9   1  235.45    4.67
  -1  -9   1  232.47    5.45
  -1  -9   1  229.62    5.78
  -1   9   1  237.90    5.63
   1   9  -1  244.94    5.47
   1   9  -1  236.79    5.52
  -1   9   0  206.75    3.98
   1  -9   0  187.47    5.02
  -1  -9   0  224.56    5.18
  -1  -9   0  177.45    4.00
   1   9   0  200.77    4.50
  -1  -9   0  200.76    4.83
   1   9   0  205.21    4.85
  -1   9  -1  452.87    8.33
  -1  -9  -1  455.63    9.26
  -1  -9  -1  462.61    9.36
  -1   9  -1  456.99    9.36
  -1   9  -1  430.28    8.32
  -1  -9  -1  434.33    8.37
   1   9   1  417.44    8.31
   1   9   2 4684.35   85.09
  -1  -9  -2 4911.08   85.08
   1  -9   2 4752.23   85.15
  -1  -9  -2 4424.18   85.74
   1  -9   2 4759.12   86.02
  -1   9  -2 4345.53   85.48
  -1   9  -2 4669.74   86.15
   1   9   2 4474.28   86.28
  -1   9  -2 4676.68   85.08
   1   9   3  947.47   18.14
  -1  -9  -3  941.45   18.03
  -1  -9  -3  931.05   19.42
   1  -9   3  983.06   19.00
   1  -9   3 1006.29   18.16
   1  -9   3  982.06   18.06
   1   9   3 1039.56   19.62
  -1   9  -3 1018.80   18.90
  -1   9  -3 1023.10   19.40
  -1   9  -4   37.28    1.34
   1   9   4   38.00    1.13
  -1  -9  -4   36.19    2.20
  -1  -9  -4   35.12    2.31
   1  -9   4   35.84    1.25
  -1   9  -4   39.22    1.96
  -1   9  -4   37.26    2.21
   1   9   4   35.32    2.30
  -1  -9  -5   74.10    3.14
   1  -9   5   76.23    2.05
  -1   9  -5   75.07    2.10
   1  -9   5   72.78    2.04
  -1  -9  -5   74.07    3.39
  -1   9  -5   78.59    3.10
  -1   9  -5   78.97    2.97
   1   9   5   82.71    3.32
  -1  -9  -6   43.39    2.58
  -1   9  -6   46.66    1.69
   1  -9   6   44.80    1.56
   1   9   6   45.90    2.78
  -1   9  -6   44.11    2.58
  -1   9  -6   46.29    2.53
   1  -9   6   41.97    1.64
  -1  -9  -6   40.43    2.83
   1  -9   7   31.78    1.55
  -1  -9  -7   36.76    2.76
  -1  -9  -7   31.12    2.35
   1  -9   7   34.01    1.49
  -1   9  -7   33.64    1.60
   1  -9   7   32.61    1.41
  -1   9  -7   31.33    1.52
   1   9   7   32.78    1.61
   1   9   7   31.69    1.38
  -1   9  -7   33.39    2.40
  -1   9  -7   30.97    2.40
   1  -9   8    9.04    1.20
  -1  -9  -8    8.47    2.32
   1  -9   8    8.87    1.35
   1  -9   8    6.88    1.82
   1  -9   8   11.31    1.28
   1   9   8    7.68    1.40
   1  -9   8    9.07    1.11
  -1   9  -8    9.42    1.28
   1   9   8    8.03    1.06
   1   9   8   10.93    1.39
  -1   9  -8    7.82    1.37
  -1   9  -8   11.05    1.97
  -1   9  -8    9.16    1.83
  -1   9  -9    0.61    1.21
   1   9   9    0.86    1.40
   1  -9   9   -0.46    0.93
   1  -9   9    0.59    1.11
   1   9   9    0.44    0.90
   1   9   9    0.34    1.31
  -1   9  -9    1.41    1.28
   1  -9  10  129.25    3.15
   1   9  10  129.21    3.32
  -1   9 -10  133.57    3.20
  -1   9 -10  130.93    3.12
   1  -9  11    5.97    1.05
   1  -9  11    5.19    1.28
  -1   9 -11    6.90    0.99
   1   9  11    5.96    1.24
  -1   9 -11    5.26    1.01
  -1   9 -12  324.43    6.62
   1  -9  12  363.16    6.76
   1   9  12  352.15    6.78
  -1   9 -12  328.84    6.62
   1  -9  12  353.91    6.75
   1   9  13   25.35    0.94
   1  -9  13   26.14    0.92
  -1   9 -13   24.16    0.91
   1  -9  13   26.69    0.97
  -1 -10  13   63.87    1.58
  -1 -10  13   61.89    1.58
  -1 -10  12  194.13    4.21
  -1  10  12  198.77    4.23
  -1  10  11   10.48    1.36
  -1 -10  11    8.58    1.26
  -1 -10  11   11.15    1.35
  -1 -10  11    9.87    1.13
  -1 -10  10    2.48    1.40
  -1 -10  10    2.70    1.14
  -1  10  10    2.48    1.46
  -1 -10  10    3.15    1.34
  -1 -10  10    2.55    1.03
  -1 -10  10    3.54    1.34
  -1 -10   9   52.58    2.00
  -1 -10   9   46.98    1.81
  -1 -10   9   50.16    1.73
  -1  10   9   44.12    1.66
  -1 -10   9   50.44    1.71
  -1  10   9   53.89    2.10
  -1 -10   9   50.43    1.70
  -1  10   9   42.35    1.63
   1  10  -9   49.35    1.65
   1  10  -8    8.30    1.05
   1 -10  -8    8.01    1.90
  -1 -10   8    8.27    1.38
  -1 -10   8    4.75    1.87
  -1 -10   8    7.55    1.15
  -1 -10   8    8.59    1.30
   1  10  -8    6.94    1.11
  -1  10   8    8.23    1.52
   1 -10  -8    8.52    2.11
  -1  10   8    7.29    1.19
   1  10  -7   93.14    2.41
   1 -10  -7   93.28    3.90
  -1 -10   7  108.66    4.27
  -1 -10   7   95.91    2.55
  -1  10   7   98.19    2.42
  -1  10   7   97.03    2.64
  -1 -10   7  103.56    2.62
  -1  10   7   95.69    2.72
  -1  10   7   96.65    2.55
   1  10  -7   85.16    2.38
   1  10  -6   11.86    0.97
  -1 -10   6   11.11    2.09
  -1 -10   6   12.23    1.27
   1 -10  -6   11.73    1.91
   1  10  -6   11.59    1.85
   1 -10  -6   12.84    2.15
   1  10  -5  187.58    4.13
  -1 -10   5  204.49    4.10
  -1 -10   5  210.46    6.06
   1 -10  -5  179.93    5.09
  -1 -10   5  210.83    4.31
   1 -10  -5  197.32    5.70
  -1  10   5  185.59    5.02
   1  10  -5  193.66    5.43
   1 -10  -5  200.93    5.59
  -1  10   4  117.16    2.67
  -1  10   4  111.90    3.42
   1  10  -4  111.43    3.53
   1 -10  -4  121.51    4.02
   1  10  -4  119.67    3.78
  -1 -10   4  121.69    2.69
  -1  10   4  110.35    2.62
   1  10  -4  107.69    2.58
   1  10  -3  529.89   10.25
  -1  10   3  554.45   10.28
  -1 -10   3  570.26   10.37
  -1 -10   3  512.05   10.31
  -1 -10   3  526.37   12.01
   1  10  -3  544.19   11.30
   1 -10  -3  530.33   11.66
  -1  10   3  551.39   11.51
   1  10  -3  561.30   11.41
  -1  10   3  540.02   11.19
  -1  10   3  531.61   10.27
   1  10  -2   16.40    0.86
  -1  10   2   18.50    0.91
  -1 -10   2   16.66    1.07
  -1 -10   2   16.92    0.99
  -1 -10   2   16.39    1.94
  -1  10   2   19.55    1.48
   1  10  -2   20.70    1.49
  -1  10   2   20.78    1.76
   1  10  -2   18.55    1.57
   1 -10  -2   19.96    1.82
  -1  10   2   19.12    0.92
   1  10  -1  289.68    5.71
  -1  10   1  294.40    5.73
  -1 -10   1  282.99    5.70
  -1 -10   1  296.20    7.05
  -1  10   1  298.71    6.86
   1  10  -1  290.94    6.70
   1  10  -1  306.33    6.45
  -1  10   1  290.37    5.71
   1 -10  -1  277.31    6.88
  -1 -10   1  290.82    6.66
  -1 -10   0  132.24    3.12
  -1  10   0  141.76    3.05
   1  10   0  140.90    3.04
   1 -10   0  145.56    3.07
  -1 -10   0  135.89    2.98
  -1 -10   0  159.03    4.33
   1  10   0  145.82    3.44
   1  10   0  150.39    4.10
  -1  10   0  150.19    3.06
  -1 -10   0  155.72    4.06
  -1 -10  -1   12.42    0.92
  -1  10  -1   13.06    0.81
   1  10   1   12.24    0.85
   1 -10   1   12.97    0.92
  -1 -10  -1   11.74    1.47
  -1 -10  -1   12.04    1.54
  -1  10  -1   13.68    1.50
  -1  10  -1   12.25    0.83
  -1 -10  -2  350.68    6.83
   1  10   2  338.89    6.84
   1 -10   2  361.38    6.87
  -1 -10  -2  337.73    7.56
   1 -10   2  335.17    7.72
  -1  10  -2  366.28    8.05
   1  10   2  369.97    8.26
   1  10   2  335.66    6.70
  -1  10  -2  369.49    6.83
   1 -10   3 1004.96   19.00
   1  10   3 1033.43   19.14
  -1 -10  -3 1034.75   19.03
   1 -10   3 1062.46   19.15
  -1  10  -3 1024.74   19.09
   1  10   3 1036.29   20.65
  -1  10  -3 1013.37   20.36
   1 -10   3  990.08   20.02
  -1 -10  -3 1015.71   20.61
  -1 -10  -4    8.41    1.65
  -1  10  -4    8.89    0.94
  -1 -10  -4   10.16    1.83
   1 -10   4    8.12    0.89
   1  10   4    8.82    1.78
  -1  10  -4   11.00    1.38
  -1  10  -4    7.95    1.61
  -1 -10  -5  295.48    7.80
  -1  10  -5  319.61    6.33
   1 -10   5  305.52    6.11
   1 -10   5  316.83    6.28
   1  10   5  305.21    7.94
  -1  10  -5  310.34    7.66
  -1  10  -5  319.86    7.39
  -1 -10  -5  313.74    8.07
   1 -10   5  308.56    6.25
   1 -10   6    8.64    1.13
  -1 -10  -6    8.15    2.12
  -1 -10  -6   10.24    1.87
   1 -10   6    9.53    1.14
  -1  10  -6    8.45    1.15
  -1  10  -6    8.08    1.17
   1 -10   6    8.84    1.13
   1  10   6   10.63    1.13
   1  10   6    9.97    1.13
  -1  10  -6   11.60    1.86
  -1  10  -6   11.70    1.71
   1  10   6    9.15    2.10
  -1 -10  -7   26.83    2.68
  -1 -10  -7   26.80    2.28
   1 -10   7   24.82    1.45
  -1  10  -7   26.00    2.33
  -1  10  -7   29.05    2.30
  -1  10  -7   28.33    1.58
   1  10   7   28.40    1.40
   1  10   7   27.95    1.58
  -1  10  -7   24.65    1.45
   1  10   7   27.97    1.54
   1 -10   7   33.25    1.42
  -1  10  -8    4.69    1.28
   1  10   8    4.81    1.38
   1 -10   8    5.47    1.08
   1 -10   8    3.36    1.24
  -1  10  -8    5.15    1.35
   1  10   8    7.22    1.37
   1  10   8    5.36    1.08
   1 -10   8    6.02    1.27
   1 -10   9  368.35    7.35
  -1  10  -9  381.76    7.57
   1  10   9  388.41    7.57
   1 -10   9  388.41    7.48
  -1  10  -9  401.91    7.68
   1  10   9  347.24    7.33
   1  10   9  373.83    7.68
  -1  10 -10   99.62    2.59
   1 -10  10   97.34    2.62
  -1  10 -10   96.29    2.59
   1  10  10   99.42    2.75
   1  10  10   97.14    2.60
  -1  10 -11  180.68    3.78
   1 -10  11  187.43    3.95
   1 -10  11  174.28    3.81
   1  10  11  186.32    3.93
  -1  10 -11  176.22    3.84
   1  10  11  181.86    3.98
  -1  10 -11  169.13    3.80
   1 -10  12   -0.16    0.81
   1  10  12    0.12    0.89
   1 -10  12    0.88    0.86
   1 -10  13   19.71    0.67
  -1  10 -13   17.69    0.69
   1 -10  13   19.43    0.72
  -1 -11  13    0.02    0.46
  -1  11  13    0.27    0.54
  -1 -11  13    0.67    0.45
  -1 -11  13    0.50    0.40
  -1  11  12   41.28    1.49
  -1 -11  12   44.13    1.47
  -1  11  11  212.47    4.69
  -1 -11  11  217.99    4.71
  -1 -11  10   11.15    1.16
  -1 -11  10   10.62    1.47
  -1 -11  10   12.61    1.37
  -1 -11  10    9.56    1.32
  -1  11  10   11.81    1.52
  -1  11   9   28.26    1.69
  -1 -11   9   25.15    1.36
   1  11  -9   25.68    1.41
  -1 -11   9   24.59    1.38
  -1 -11   9   25.62    1.58
  -1 -11   9   23.91    1.32
  -1 -11   9   25.42    1.34
  -1  11   9   24.54    1.32
   1  11  -9   23.28    1.23
  -1  11   9   25.48    1.35
  -1 -11   8  275.81    5.62
  -1  11   8  271.72    5.71
   1  11  -8  264.50    5.56
  -1 -11   8  271.79    5.67
  -1 -11   8  270.87    5.52
  -1 -11   8  263.25    5.53
  -1  11   8  262.80    5.57
  -1  11   8  263.13    5.59
   1  11  -8  256.13    5.47
  -1  11   7   93.17    2.47
  -1  11   7  105.84    2.74
   1  11  -7   95.68    2.52
   1 -11  -7   94.03    4.04
  -1 -11   7   98.78    2.67
  -1 -11   7   99.58    4.33
   1 -11  -7  103.12    4.34
  -1 -11   7   95.83    2.45
  -1  11   7  103.02    2.71
  -1 -11   7  103.52    2.73
   1  11  -7   97.56    2.56
  -1  11   6   18.06    1.38
  -1 -11   6   20.47    1.41
  -1 -11   6   18.90    1.00
   1  11  -6   19.79    1.20
  -1 -11   6   23.31    2.71
  -1 -11   6   18.97    1.34
  -1 -11   6   18.91    1.13
  -1  11   6   19.66    1.43
   1  11  -6   17.99    1.23
  -1  11   6   18.31    1.11
   1 -11  -6   25.80    2.48
  -1 -11   6   16.78    1.25
  -1  11   6   18.07    1.10
  -1 -11   5    0.49    0.88
   1  11  -5    0.74    0.90
   1  11  -5    1.39    1.44
   1 -11  -5   -0.52    1.94
  -1 -11   5    2.40    2.09
  -1 -11   4  193.92    4.13
   1  11  -4  185.96    3.98
   1 -11  -4  177.32    3.87
  -1 -11   4  199.67    4.07
  -1  11   4  189.08    4.03
   1  11  -4  183.96    5.13
   1 -11  -4  195.64    5.57
   1  11  -4  179.90    5.04
  -1  11   4  183.65    4.92
  -1  11   4  184.76    4.05
  -1 -11   3    0.44    1.83
  -1 -11   3    2.18    1.00
  -1 -11   3    2.15    0.91
   1  11  -3    2.13    0.75
  -1  11   3    2.49    0.81
   1  11  -3    1.43    1.22
   1  11  -3    1.41    1.32
   1 -11  -3    3.04    1.64
  -1  11   3    2.28    1.23
  -1  11   3    2.65    0.82
  -1 -11   2   85.68    3.51
  -1 -11   2   78.27    2.14
   1  11  -2   80.42    2.08
  -1  11   2   85.77    2.11
  -1 -11   2   81.67    2.23
   1  11  -2   85.16    3.13
   1  11  -2   87.23    2.86
  -1  11   2   83.63    2.92
  -1  11   2   91.53    3.22
  -1  11   2   86.30    2.11
   1 -11  -2   86.12    3.36
  -1 -11   1  206.81    5.63
  -1 -11   1  181.31    3.92
   1 -11  -1  180.13    3.80
  -1  11   1  189.33    3.95
   1  11  -1  176.82    3.91
  -1  11   1  194.63    5.20
   1  11  -1  190.23    5.07
   1  11  -1  192.92    4.52
  -1  11   1  196.97    3.93
  -1 -11   1  196.68    5.01
   1 -11  -1  197.25    5.33
  -1 -11   0  311.42    6.37
   1 -11   0  331.22    6.41
  -1 -11   0  333.73    6.55
   1  11   0  329.68    6.45
  -1  11   0  333.33    6.47
  -1  11   0  325.00    6.45
  -1 -11   0  340.03    7.67
  -1 -11   0  345.20    7.90
   1 -11   1   27.30    1.91
  -1 -11  -1   29.72    1.95
   1 -11   1   29.33    1.20
  -1 -11  -1   29.95    1.26
   1  11   1   28.00    1.17
  -1  11  -1   26.86    1.17
  -1  11  -1   29.86    2.08
  -1 -11  -1   32.91    2.14
   1  11   1   30.24    2.16
  -1  11  -1   30.44    1.18
  -1 -11  -2  482.95   10.53
   1 -11   2  491.60   10.74
   1 -11   2  516.10    9.71
   1  11   2  511.40    9.72
  -1 -11  -2  513.44    9.71
  -1  11  -2  508.12   11.01
  -1 -11  -2  536.56   11.17
   1  11   2  515.52   11.30
   1  11   2  484.90    9.56
  -1  11  -2  511.11    9.68
   1 -11   3    4.16    1.22
  -1 -11  -3    4.11    1.60
   1 -11   3    4.93    1.02
  -1 -11  -3    3.97    0.83
   1  11   3    5.07    0.94
   1  11   3    3.31    1.63
  -1  11  -3    3.42    1.52
  -1  11  -3    3.71    0.86
  -1 -11  -4  715.26   15.34
  -1 -11  -4  688.90   13.43
  -1  11  -4  747.69   13.66
   1 -11   4  744.07   13.62
  -1  11  -4  696.73   15.00
   1  11   4  727.42   15.42
  -1  11  -4  709.84   13.60
  -1  11  -5   84.82    2.35
  -1 -11  -5   88.85    3.96
  -1 -11  -5   84.11    3.63
   1 -11   5   83.99    2.30
  -1  11  -5   87.08    2.38
   1 -11   5   79.72    2.13
  -1  11  -5   85.87    2.40
   1 -11   5   86.49    2.37
   1  11   5   89.81    2.36
  -1  11  -5   81.81    2.29
   1  11   5   89.08    3.82
  -1  11  -5   81.94    3.47
  -1 -11  -6   21.23    2.42
  -1 -11  -6   19.91    2.22
   1 -11   6   22.78    1.41
  -1  11  -6   21.85    1.46
   1  11   6   22.85    1.42
   1 -11   6   22.35    1.45
  -1  11  -6   24.81    1.46
   1  11   6   23.27    1.43
   1  11   6   23.90    1.41
   1  11   6   25.88    2.50
  -1  11  -6   23.40    2.29
   1 -11   7  111.94    2.89
   1 -11   7  108.57    2.78
   1  11   7  118.21    2.87
  -1  11  -7  105.82    2.93
  -1 -11  -7  111.62    4.60
  -1  11  -7  112.24    2.98
   1  11   7  109.31    2.82
   1  11   7  112.19    3.00
  -1  11  -8  454.19    9.23
   1 -11   8  463.38    9.09
   1  11   8  467.34    9.20
   1 -11   8  476.13    9.22
   1 -11   8  463.09    9.21
  -1  11  -8  498.05    9.34
   1  11   8  453.45    9.10
   1  11   8  472.50    9.34
  -1  11  -9  194.87    4.34
   1  11   9  196.42    4.35
   1 -11   9  188.59    4.13
   1 -11   9  196.34    4.24
  -1  11  -9  203.33    4.41
   1  11   9  209.75    4.53
   1  11   9  189.85    4.14
   1 -11  10  214.74    4.53
  -1  11 -10  212.81    4.53
  -1  11 -10  203.10    4.47
  -1  11 -10  207.49    4.51
   1  11  10  219.93    4.56
   1 -11  11    7.99    1.07
   1 -11  11    6.74    0.90
  -1  11 -11    6.43    0.87
  -1  11 -11    7.33    0.84
   1  11  11    8.13    1.08
  -1  11 -11    6.18    0.88
   1 -11  12   54.12    1.45
   1  11  12   55.25    1.49
   1 -11  12   53.09    1.45
  -1 -12  12   16.71    0.89
  -1 -12  12   16.62    0.83
  -1  12  12   14.91    0.92
  -1 -12  12   15.72    0.91
  -1  12  11   59.03    1.85
  -1 -12  11   60.67    1.86
  -1 -12  11   61.69    1.75
  -1 -12  10   96.09    2.62
  -1 -12  10   90.47    2.50
  -1  12  10   94.17    2.58
  -1 -12  10   99.24    2.52
  -1 -12   9   79.24    2.21
  -1  12   9   85.13    2.48
   1  12  -9   84.62    2.25
  -1 -12   9   88.55    2.44
  -1  12   9   73.95    2.18
  -1 -12   9   77.31    2.14
  -1  12   9   74.92    2.19
  -1 -12   8   67.72    2.01
  -1  12   8   68.32    2.10
  -1 -12   8   65.13    2.03
  -1 -12   8   64.51    2.21
  -1  12   8   66.20    2.24
   1  12  -8   65.31    2.11
  -1 -12   8   67.85    2.16
  -1  12   8   65.11    2.14
   1  12  -8   62.20    1.94
   1  12  -7   10.83    1.17
  -1  12   7   10.66    1.06
  -1 -12   7   14.49    1.39
  -1 -12   7   11.74    1.20
   1  12  -7   13.50    1.15
  -1  12   7   13.10    1.45
  -1  12   7   13.94    1.11
  -1  12   7   14.40    1.44
  -1 -12   7   13.49    1.49
  -1 -12   6  105.85    2.74
  -1  12   6   95.15    2.54
  -1 -12   6   87.05    2.29
   1  12  -6   92.35    2.46
  -1 -12   6  104.24    4.56
  -1 -12   6   93.34    2.59
  -1 -12   6   94.69    2.47
  -1  12   6   94.81    2.70
  -1 -12   6   87.86    2.52
  -1  12   6   90.84    2.43
   1 -12  -6  104.07    4.30
   1  12  -6   92.26    2.51
  -1  12   6   94.33    2.42
   1  12  -5   95.68    2.60
  -1  12   5   98.31    2.60
  -1 -12   5  104.33    2.65
  -1 -12   5  105.69    2.68
  -1  12   5  104.02    2.57
   1  12  -5  107.20    2.63
  -1 -12   5  105.57    2.58
   1 -12  -5  101.60    4.25
  -1 -12   4   57.67    1.77
   1  12  -4   52.14    1.68
  -1  12   4   49.03    1.76
   1 -12  -4   51.28    1.59
  -1 -12   4   52.67    3.28
  -1  12   4   55.60    1.77
   1  12  -4   51.00    1.73
  -1 -12   4   53.09    1.94
  -1  12   4   49.38    1.88
   1  12  -4   52.55    2.59
   1 -12  -4   53.49    3.14
  -1  12   4   50.06    2.43
   1  12  -4   54.19    2.65
  -1 -12   3  578.63   13.11
  -1  12   3  586.11   11.11
   1  12  -3  574.70   11.06
  -1 -12   3  575.28   11.14
   1  12  -3  557.12   12.40
   1  12  -3  550.69   12.06
  -1  12   3  527.15   12.10
  -1  12   3  568.15   11.06
   1 -12  -3  565.55   12.77
  -1 -12   2   30.48    2.68
   1  12  -2   26.66    1.20
  -1 -12   2   27.08    1.38
  -1  12   2   29.28    1.29
  -1 -12   2   26.49    1.34
   1  12  -2   26.93    1.67
   1  12  -2   27.00    2.10
  -1  12   2   28.70    2.27
  -1  12   2   27.94    1.90
   1 -12  -2   25.16    2.24
  -1  12   2   30.43    1.22
   1  12  -1  263.80    5.26
  -1  12   1  261.57    5.29
   1 -12  -1  249.32    5.10
  -1 -12   1  255.19    5.24
  -1  12   1  261.26    6.66
   1  12  -1  251.15    6.56
  -1  12   1  257.75    5.25
  -1 -12   1  254.34    6.45
  -1  12   0   36.13    1.38
   1  12   0   35.52    1.38
  -1 -12   0   37.34    1.53
   1 -12   0   35.41    1.27
  -1 -12   0   32.63    1.28
  -1  12   0   37.75    1.36
  -1 -12   0   38.01    2.39
  -1 -12   0   37.21    2.46
  -1 -12  -1  116.33    3.69
   1 -12   1  105.02    3.61
  -1  12  -1  114.50    2.72
  -1 -12  -1  110.79    2.75
   1  12   1  109.12    2.72
   1 -12   1  109.92    2.66
  -1  12  -1  105.54    3.85
   1  12   1  112.84    4.00
  -1 -12  -1  115.28    3.90
  -1  12  -1  116.14    2.66
   1 -12   2   35.91    2.11
   1  12   2   39.65    1.50
  -1 -12  -2   39.49    1.49
   1 -12   2   38.84    1.49
  -1  12  -2   42.20    2.60
  -1 -12  -2   37.40    2.55
   1  12   2   42.72    2.63
  -1  12  -2   38.80    1.46
   1 -12   3   48.00    2.38
  -1 -12  -3   47.89    2.91
   1 -12   3   52.79    1.77
  -1 -12  -3   49.83    1.61
   1  12   3   53.63    1.80
   1  12   3   54.79    2.93
  -1  12  -3   49.96    2.78
  -1 -12  -3   49.97    2.83
  -1  12  -3   52.61    1.70
   1 -12   4   61.87    1.98
  -1  12  -4   70.35    1.99
  -1  12  -4   62.56    2.03
  -1 -12  -4   61.49    3.24
  -1  12  -4   63.35    2.07
   1 -12   4   65.63    1.89
  -1 -12  -4   61.14    1.75
   1 -12   4   66.20    2.05
   1  12   4   72.02    2.07
  -1 -12  -4   69.68    3.34
  -1  12  -4   63.61    3.13
   1  12   4   67.02    3.33
  -1  12  -5  120.23    2.85
   1  12   5  104.08    2.65
  -1 -12  -5  112.96    4.37
   1 -12   5  109.60    2.87
   1  12   5  118.88    4.43
  -1  12  -5  112.23    4.13
  -1  12  -5  116.25    2.96
   1 -12   5  114.88    2.68
  -1  12  -5  111.07    2.87
   1  12   5  114.12    2.88
  -1  12  -5  113.48    2.95
   1  12   5  116.56    2.76
  -1  12  -6  119.65    3.06
   1  12   6  119.22    2.93
   1 -12   6  123.23    2.99
  -1 -12  -6  105.16    4.30
   1 -12   6  116.60    3.00
   1  12   6  126.03    4.75
  -1  12  -6  114.21    4.23
  -1  12  -6  124.72    2.99
   1 -12   6  109.05    2.68
  -1  12  -6  120.15    3.07
   1  12   6  118.62    3.00
   1 -12   7 1986.09   36.60
   1  12   7 2013.14   36.59
  -1  12  -7 1931.45   36.70
   1 -12   7 1955.73   36.66
  -1  12  -7 2024.38   36.70
  -1  12  -7 2033.17   36.76
   1  12   7 1966.58   36.61
   1 -12   8   45.89    1.67
   1  12   8   46.11    1.80
  -1  12  -8   42.28    1.89
   1 -12   8   43.92    1.86
  -1  12  -8   48.45    1.78
   1 -12   8   45.62    1.86
  -1  12  -8   47.78    1.87
   1  12   8   47.60    1.70
   1 -12   9   17.34    1.25
  -1  12  -9   17.79    1.34
  -1  12  -9   16.32    1.23
   1  12   9   16.62    1.13
   1 -12   9   16.07    1.15
   1  12   9   17.35    1.43
  -1  12  -9   17.04    1.34
   1 -12  10   14.44    1.20
  -1  12 -10   13.95    1.07
  -1  12 -10   14.03    1.03
  -1  12 -10   14.87    1.21
   1  12  10   15.32    1.28
  -1  12 -11   20.79    0.97
   1  12  11   23.08    1.18
   1 -12  11   22.85    1.03
   1 -12  11   22.52    1.10
  -1  12 -11   24.33    1.01
   1 -12  12   26.60    0.90
   1  12  12   26.75    0.93
   1 -12  12   24.42    0.86
  -1 -13  12   10.23    0.64
  -1 -13  12    8.94    0.52
  -1  13  12    8.56    0.66
  -1 -13  12   10.15    0.66
  -1  13  11   99.41    2.46
  -1 -13  11  106.11    2.52
  -1 -13  10   54.70    1.75
  -1 -13  10   54.46    1.87
  -1 -13  10   56.67    1.77
  -1  13  10   57.12    1.84
  -1  13   9   74.10    2.13
   1  13  -9   80.73    2.21
  -1  13   9   76.29    2.32
  -1 -13   9   74.45    2.15
  -1  13   9   79.91    2.16
  -1 -13   9   84.05    2.31
  -1 -13   8  172.27    3.82
  -1 -13   8  155.96    3.54
   1  13  -8  154.77    3.59
   1  13  -8  163.23    3.75
  -1  13   8  168.53    3.79
  -1 -13   8  166.78    3.78
  -1  13   8  161.55    3.77
  -1  13   8  159.90    3.76
  -1 -13   8  160.86    3.57
  -1 -13   8  165.75    3.66
  -1  13   7  130.08    3.09
   1  13  -7  131.66    3.21
  -1 -13   7  135.37    3.28
  -1 -13   7  134.03    3.15
   1  13  -7  127.13    3.15
  -1  13   7  145.17    3.38
   1  13  -7  137.88    3.37
  -1  13   7  123.86    3.25
  -1 -13   7  141.47    3.43
  -1 -13   6   16.36    1.59
  -1  13   6   15.51    1.23
   1  13  -6   14.28    1.37
  -1 -13   6   15.16    1.41
  -1 -13   6   15.69    1.32
  -1  13   6   16.39    1.57
   1  13  -6   15.16    1.24
  -1 -13   6   15.05    1.06
  -1 -13   6   14.70    1.42
  -1  13   6   14.24    1.18
   1 -13  -6   18.69    2.51
  -1  13   5    5.31    1.21
   1  13  -5    6.27    1.15
  -1 -13   5    6.14    1.17
  -1 -13   5    5.90    1.29
  -1 -13   5    7.14    1.49
  -1 -13   5    6.08    1.10
   1  13  -5    6.07    1.05
   1 -13  -5    5.74    2.22
  -1  13   5    6.70    1.03
  -1  13   4    9.32    1.11
  -1  13   4   12.74    1.22
  -1 -13   4    8.71    1.19
  -1 -13   4    7.52    2.52
  -1 -13   4    9.15    1.24
  -1 -13   4   10.84    1.39
   1  13  -4    9.79    1.10
  -1 -13   4    9.68    1.24
  -1  13   4   11.00    1.17
   1 -13  -4    6.77    1.00
  -1  13   4    8.86    1.32
   1  13  -4   10.07    1.23
  -1  13   4   10.26    1.27
   1 -13  -4    9.89    2.20
  -1  13   3    5.96    1.08
   1  13  -3    5.00    1.10
  -1  13   3    6.82    1.24
  -1 -13   3    6.50    2.28
  -1 -13   3    6.18    1.11
  -1 -13   3    6.85    1.29
   1 -13  -3    5.69    0.99
   1  13  -3    5.50    1.03
  -1 -13   3    4.62    1.24
  -1  13   3    5.38    1.02
  -1  13   3    6.79    1.23
  -1  13   3    6.07    1.46
   1  13  -3    4.01    1.66
   1 -13  -3    7.48    2.05
  -1 -13   2   21.37    2.53
  -1 -13   2   18.31    1.33
  -1 -13   2   21.08    1.43
  -1  13   2   19.82    1.26
   1  13  -2   18.68    1.24
   1 -13  -2   19.40    1.22
  -1  13   2   19.83    1.21
   1 -13  -2   21.15    2.44
   1  13  -2   19.82    2.10
  -1  13   2   20.15    2.21
  -1  13   2   20.23    1.84
  -1 -13   2   19.31    1.28
   1  13  -2   18.91    1.27
  -1 -13   1  477.43   11.05
   1 -13  -1  475.52   10.40
  -1  13   1  469.28    9.21
   1  13  -1  464.53    9.19
  -1 -13   1  441.87    9.12
  -1  13   1  488.43   10.58
  -1  13   1  462.89   10.79
   1  13  -1  498.87   10.84
  -1  13   1  500.12    9.19
  -1 -13   0  957.51   19.32
  -1 -13   0  960.56   17.75
   1  13   0  949.97   17.66
  -1  13   0  967.55   17.67
   1 -13   0  938.48   17.52
  -1 -13   0  899.50   17.52
   1  13   0  924.83   19.49
  -1  13   0  936.32   17.61
  -1 -13   0  939.97   19.15
   1 -13   1   12.35    1.83
  -1 -13  -1   10.21    1.73
   1 -13   1   10.89    1.11
  -1 -13  -1   12.29    1.23
   1  13   1   12.00    1.17
  -1  13  -1   12.15    1.11
  -1 -13  -1   13.73    2.01
   1  13   1   12.09    2.02
  -1  13  -1   12.65    1.97
  -1  13  -1   13.77    1.06
   1 -13   2   39.95    1.61
  -1  13  -2   40.04    1.53
  -1  13  -2   38.82    1.68
   1 -13   2   40.38    2.31
   1 -13   2   41.02    1.59
   1  13   2   42.67    1.64
  -1 -13  -2   44.27    1.61
   1  13   2   39.55    1.60
  -1 -13  -2   38.93    2.75
  -1  13  -2   42.02    2.62
   1  13   2   41.57    2.91
   1  13   3   58.50    1.83
   1 -13   3   53.37    1.94
  -1 -13  -3   58.72    1.79
  -1  13  -3   62.35    1.87
  -1  13  -3   61.31    2.00
  -1 -13  -3   55.90    3.27
  -1  13  -3   58.61    2.04
   1 -13   3   60.05    2.01
  -1 -13  -3   55.52    1.83
   1 -13   3   57.35    1.88
   1  13   3   60.02    1.98
  -1  13  -3   60.34    3.15
   1  13   3   63.62    3.38
  -1 -13  -3   65.25    3.33
   1 -13   4  477.66    9.47
  -1 -13  -4  490.83    9.34
  -1  13  -4  476.32    9.43
   1  13   4  469.78    9.36
  -1 -13  -4  448.33   11.36
  -1  13  -4  497.84    9.53
  -1 -13  -4  468.03    9.28
   1 -13   4  484.11    9.38
  -1  13  -4  480.58    9.57
   1 -13   4  506.14    9.48
   1  13   4  507.01    9.51
  -1  13  -4  466.22    9.48
  -1 -13  -4  492.20   11.47
  -1  13  -4  471.61   11.09
   1  13   4  484.71   11.46
  -1 -13  -5  141.84    5.20
   1 -13   5  149.33    3.59
   1  13   5  142.11    3.41
  -1  13  -5  155.15    3.70
   1 -13   5  150.53    3.43
  -1  13  -5  165.54    3.59
   1  13   5  160.69    5.44
  -1 -13  -5  169.47    5.51
  -1  13  -5  151.27    5.06
   1 -13   6  391.92    7.92
  -1  13  -6  418.47    8.28
   1 -13   6  402.74    8.19
  -1  13  -6  426.97    8.18
   1  13   6  382.87    7.91
   1  13   6  415.42    8.19
   1 -13   6  417.44    8.16
   1  13   6  431.78    8.06
  -1  13  -6  411.81    8.27
  -1  13  -7    0.95    1.40
   1  13   7    1.58    1.24
   1 -13   7    1.06    1.26
   1 -13   7    1.14    1.32
  -1  13  -7    0.34    1.09
  -1  13  -7    0.74    1.28
   1  13   7    0.91    1.26
  -1  13  -8   14.23    1.45
   1  13   8   14.75    1.35
   1 -13   8   13.60    1.28
   1 -13   8   14.41    1.39
   1 -13   8   14.20    1.37
  -1  13  -8   14.16    1.33
   1  13   8   14.94    1.31
  -1  13  -8   11.70    1.19
  -1  13  -9  195.49    4.17
  -1  13  -9  195.66    4.06
   1  13   9  188.22    4.10
   1 -13   9  178.26    3.98
  -1  13  -9  192.69    4.14
   1  13   9  189.18    4.00
   1 -13  10  127.33    2.87
   1 -13  10  127.71    2.83
  -1  13 -10  125.76    2.82
  -1  13 -10  130.62    2.86
   1  13  10  121.94    2.84
   1 -13  11   10.66    0.72
   1 -13  11   10.36    0.75
  -1  13 -11   11.16    0.75
   1  13  11   11.01    0.86
  -1  13 -12  126.73    2.51
  -1  14  11   20.47    0.88
  -1 -14  11   18.11    0.80
  -1 -14  11   19.90    0.98
  -1 -14  10   80.05    2.12
  -1 -14  10   76.38    1.94
   1  14 -10   70.94    1.84
  -1  14  10   78.04    2.02
  -1 -14  10   85.60    2.02
   1  14  -9    6.83    1.09
  -1  14   9    7.19    1.14
  -1  14   9    6.61    1.01
  -1 -14   9    5.48    0.97
  -1 -14   9    6.37    1.12
  -1 -14   8    0.49    1.20
  -1 -14   8    0.31    1.11
   1  14  -8    0.40    0.89
   1  14  -8   -0.88    1.25
  -1  14   8   -0.26    1.16
  -1  14   8    1.15    1.22
  -1  14   8    1.28    1.24
  -1 -14   8    0.20    1.00
   1  14  -7   12.20    1.28
  -1  14   7   12.61    1.13
  -1 -14   7   12.41    1.35
  -1 -14   7   11.13    1.23
   1  14  -7   10.73    1.48
  -1  14   7    9.78    1.28
  -1 -14   7   10.55    1.46
   1  14  -7   10.66    1.15
  -1  14   7   11.46    1.46
  -1  14   6  283.09    5.75
   1  14  -6  287.71    5.89
  -1 -14   6  293.90    5.88
  -1 -14   6  295.30    5.82
   1  14  -6  280.22    5.80
  -1  14   6  269.84    5.70
  -1 -14   6  286.99    5.91
  -1 -14   5  119.67    2.93
  -1 -14   5  123.86    3.19
   1  14  -5  117.56    2.92
  -1 -14   5  112.64    2.86
  -1  14   5  114.11    3.12
  -1  14   5  104.01    2.89
   1  14  -5  108.17    2.91
  -1 -14   5  116.81    2.98
  -1  14   5  113.64    2.82
  -1  14   4    1.52    1.05
  -1 -14   4    1.66    1.21
   1  14  -4    1.98    1.12
   1 -14  -4    0.69    1.02
  -1  14   4    1.99    1.27
   1  14  -4    1.01    1.18
  -1 -14   4    2.79    1.15
  -1 -14   4    2.54    2.30
  -1 -14   4    0.55    1.36
  -1 -14   4    1.52    1.31
   1 -14  -4    0.08    2.05
  -1  14   4    0.78    1.31
  -1 -14   3   73.34    2.33
   1  14  -3   73.41    2.21
  -1  14   3   75.48    2.22
   1 -14  -3   72.19    2.15
  -1  14   3   73.41    2.35
   1  14  -3   71.03    2.21
  -1 -14   3   74.56    3.92
   1 -14  -3   70.33    3.73
  -1  14   3   77.12    2.24
  -1 -14   3   77.49    2.38
  -1  14   3   74.67    2.32
   1  14  -3   67.74    3.29
  -1 -14   3   76.17    2.24
  -1 -14   2    5.24    1.22
   1  14  -2    5.68    1.24
  -1  14   2    5.31    1.18
   1 -14  -2    4.94    1.20
   1  14  -2    5.26    1.16
  -1 -14   2    6.14    1.39
  -1  14   2    5.19    1.35
  -1 -14   2    7.76    2.23
  -1  14   2    4.66    1.04
  -1 -14   2    6.95    1.21
  -1  14   2    4.07    1.57
   1  14  -2    7.04    1.88
  -1  14   2    6.35    1.20
  -1 -14   1  521.68    9.97
  -1  14   1  522.15    9.87
   1  14  -1  521.05    9.88
   1 -14  -1  508.49    9.85
   1  14  -1  482.09    9.81
  -1  14   1  516.47    9.91
  -1  14   1  486.58    9.76
  -1 -14   1  510.05   11.81
  -1  14   1  506.95    9.80
  -1 -14   1  514.69    9.78
  -1  14   1  477.00    9.74
  -1  14   1  492.14   11.24
   1 -14  -1  493.69    9.75
  -1 -14   1  504.34    9.81
  -1 -14   1  505.79    9.80
   1  14   0  206.64    4.73
  -1 -14   0  204.18    4.59
   1 -14   0  202.72    4.60
  -1  14   0  233.14    4.65
  -1 -14   0  226.37    6.27
  -1  14   0  221.07    4.76
  -1  14   0  214.45    4.67
   1  14   0  226.72    4.66
   1 -14   0  210.55    6.09
   1 -14   0  211.82    6.02
  -1 -14   0  221.11    6.23
  -1 -14   0  206.71    4.51
   1 -14   0  212.72    4.50
  -1 -14   0  222.40    4.83
  -1  14   0  218.25    4.70
   1  14   0  218.36    4.70
   1 -14   0  221.20    4.71
   1  14   0  210.82    4.52
   1  14   0  234.83    6.57
   1  14   1   17.11    1.28
   1 -14   1    9.44    1.18
  -1 -14  -1   10.25    1.16
  -1  14  -1    9.47    1.11
  -1  14  -1   10.75    1.27
  -1  14  -1    9.64    1.26
   1  14   1    8.60    1.17
   1 -14   1    6.79    1.79
   1 -14   1   11.28    2.03
   1 -14   1    9.85    1.13
  -1 -14  -1   10.14    1.29
   1  14   1   10.19    1.28
  -1  14  -1   10.06    1.30
   1  14   1   10.64    1.16
  -1 -14  -1    7.60    2.06
   1  14   1   11.60    2.20
  -1  14  -1   10.70    2.05
   1 -14   2   20.61    1.43
  -1 -14  -2   21.25    1.27
   1  14   2   20.48    1.39
  -1  14  -2   21.47    1.30
  -1 -14  -2   21.16    2.45
  -1  14  -2   22.31    1.38
  -1  14  -2   21.67    1.50
   1  14   2   20.96    1.28
   1 -14   2   17.84    1.90
  -1  14  -2   21.31    1.52
   1 -14   2   24.31    1.38
   1  14   2   22.88    1.53
  -1 -14  -2   21.94    1.37
   1 -14   2   17.40    1.41
   1  14   2   21.63    1.43
  -1  14  -2   20.47    2.43
   1  14   2   23.43    2.56
   1  14   3   54.41    1.90
  -1 -14  -3   56.49    1.85
   1 -14   3   52.18    1.99
  -1  14  -3   58.48    1.90
  -1  14  -3   56.53    2.01
  -1 -14  -3   50.65    3.28
  -1  14  -3   55.90    2.06
   1 -14   3   57.76    2.01
  -1 -14  -3   52.12    1.87
   1 -14   3   55.10    1.93
   1  14   3   63.80    2.02
   1  14   3   61.63    3.45
  -1 -14  -3   57.68    3.26
  -1  14  -3   59.54    3.23
   1 -14   4  271.57    6.09
  -1 -14  -4  284.91    5.91
   1  14   4  272.93    5.96
  -1  14  -4  323.40    6.10
   1  14   4  301.71    5.99
  -1 -14  -4  273.16    7.91
  -1  14  -4  289.28    6.19
   1 -14   4  304.76    6.12
  -1 -14  -4  267.59    5.87
  -1  14  -4  308.12    6.16
   1 -14   4  287.95    5.99
   1  14   4  306.86    6.15
  -1 -14  -4  322.06    8.21
  -1  14  -4  300.22    7.85
   1  14   4  303.16    8.16
   1 -14   5  280.82    6.02
  -1  14  -5  292.20    6.00
   1  14   5  278.28    5.85
   1 -14   5  289.42    5.90
  -1  14  -5  302.99    6.13
   1 -14   5  298.19    6.06
   1 -14   6    9.28    0.96
  -1  14  -6   11.50    1.47
   1 -14   6   13.27    1.50
  -1  14  -6   12.36    1.25
   1  14   6   11.09    1.07
  -1  14  -6   11.65    1.54
   1  14   6   11.12    1.39
  -1  14  -7  306.34    6.22
  -1  14  -7  303.96    6.37
   1  14   7  291.29    6.13
   1 -14   7  310.03    6.22
   1 -14   7  305.71    6.27
   1  14   7  302.01    6.27
  -1  14  -7  317.57    6.35
  -1  14  -8   62.20    2.06
   1 -14   8   61.00    1.95
   1  14   8   60.92    1.93
   1 -14   8   66.07    2.03
   1  14   8   66.28    1.99
  -1  14  -8   69.49    1.93
   1 -14   8   63.29    2.03
  -1  14  -8   64.89    2.03
  -1  14  -9   53.46    1.68
  -1  14  -9   52.97    1.54
   1  14   9   51.77    1.65
  -1  14  -9   54.92    1.75
   1 -14   9   47.34    1.55
   1  14   9   51.88    1.57
  -1  14  -9   54.70    1.75
   1 -14  10    8.96    0.90
   1  14  10    7.99    0.88
  -1  14 -10    9.59    0.91
  -1  14 -10    7.64    0.78
   1  14  11   39.36    1.00
  -1  14 -11   35.01    0.94
  -1 -15  11   13.08    0.68
   1  15 -10   24.39    0.93
  -1  15  10   27.12    1.03
  -1  15   9   36.52    1.31
  -1  15   9   33.46    1.29
   1  15  -9   34.31    1.35
  -1 -15   9   31.53    1.28
  -1 -15   9   35.88    1.31
  -1 -15   8   78.68    2.14
  -1 -15   8   74.97    2.12
  -1  15   8   77.30    2.05
   1  15  -8   82.10    2.25
   1  15  -8   70.20    1.96
  -1  15   8   73.32    2.15
  -1  15   8   75.57    2.19
  -1 -15   8   77.70    2.01
  -1 -15   7    0.65    1.15
  -1 -15   7   -0.04    1.08
   1  15  -7    0.65    1.15
  -1  15   7    0.46    0.96
   1  15  -7    0.68    0.96
  -1 -15   7   -0.47    1.28
  -1  15   7    0.36    1.31
  -1  15   7    0.42    1.33
   1  15  -7   -0.19    1.32
  -1 -15   6   30.37    1.56
  -1 -15   6   26.49    1.49
  -1 -15   6   27.22    1.62
  -1  15   6   27.93    1.31
  -1 -15   6   22.65    1.21
   1  15  -6   26.54    1.42
   1  15  -6   24.79    1.56
  -1  15   6   25.26    1.45
   1  15  -5   46.13    1.93
  -1  15   5   49.41    1.90
  -1 -15   5   48.55    2.09
  -1 -15   5   49.38    1.85
  -1  15   5   48.60    2.08
   1  15  -5   45.56    1.80
  -1 -15   5   47.50    1.70
  -1  15   5   43.21    1.67
  -1 -15   5   46.01    1.92
  -1  15   4   19.74    1.56
   1  15  -4   19.91    1.49
  -1 -15   4   21.07    1.47
  -1 -15   4   19.51    1.69
  -1  15   4   20.21    1.62
  -1 -15   4   20.56    1.42
   1  15  -4   20.91    1.46
   1 -15  -4   20.68    1.29
  -1  15   4   20.02    1.35
  -1 -15   4   19.62    1.58
  -1 -15   3   11.53    1.45
  -1  15   3    9.46    1.37
   1  15  -3   11.70    1.29
   1 -15  -3   10.91    1.26
  -1  15   3   11.71    1.45
   1  15  -3   11.45    1.40
   1 -15  -3   13.65    2.54
  -1  15   3   12.90    1.32
  -1 -15   3   11.00    1.45
  -1  15   3   11.19    1.22
  -1  15   3   12.17    1.48
  -1  15   2  119.52    3.06
   1  15  -2  106.33    2.95
  -1 -15   2  112.59    4.63
  -1  15   2  117.56    2.91
  -1 -15   2  115.36    2.94
  -1  15   2  116.86    2.94
   1  15  -2  113.90    2.97
  -1  15   2  111.50    2.95
  -1 -15   2  114.52    3.09
   1 -15  -2  109.50    2.91
  -1 -15   1  108.82    3.11
  -1  15   1  117.78    3.00
   1  15  -1  117.34    2.96
   1 -15  -1  113.59    3.00
   1  15  -1  113.64    2.95
  -1  15   1  117.99    2.87
  -1  15   1  119.96    3.08
  -1 -15   1  110.86    4.52
  -1  15   1  126.37    2.94
  -1 -15   1  111.75    2.85
  -1  15   1  114.03    2.84
   1  15  -1  119.80    4.70
  -1  15   1  117.15    4.18
  -1 -15   1  110.27    2.95
   1  15  -1  106.98    2.99
   1 -15  -1  109.98    2.87
  -1 -15   1  110.41    2.93
   1  15   0  306.06    6.46
   1 -15   0  310.29    6.30
  -1 -15   0  305.13    6.36
  -1 -15   0  314.59    6.35
  -1  15   0  316.16    6.33
  -1  15   0  310.86    6.43
   1  15   0  308.09    6.35
  -1  15   0  303.78    6.36
   1 -15   0  286.28    7.76
  -1 -15   0  282.74    7.84
   1 -15   0  279.25    7.81
   1 -15   0  302.35    6.16
  -1  15   0  322.99    6.35
  -1 -15   0  293.80    6.17
  -1  15   0  321.32    6.43
   1  15   0  314.89    6.43
   1 -15   0  311.27    6.41
  -1 -15   0  313.34    6.48
   1  15   0  298.35    6.18
   1  15   0  314.08    8.34
  -1  15   0  296.76    8.12
  -1  15   0  286.54    7.78
   1  15   1    7.42    1.33
  -1 -15  -1    7.41    1.26
  -1  15  -1    8.04    1.11
  -1  15  -1    8.36    1.29
  -1  15  -1    9.30    1.30
   1  15   1    7.94    1.24
   1 -15   1    8.92    1.81
   1 -15   1    8.08    2.01
   1 -15   1    7.26    1.18
  -1  15  -1    6.90    1.30
   1 -15   1    6.84    1.30
  -1 -15  -1    6.81    1.31
  -1  15  -1    7.03    1.31
   1  15   1    6.50    1.38
   1  15   1    7.86    1.21
   1  15   1    9.13    2.21
  -1 -15  -1    8.62    1.99
  -1  15  -1    7.35    2.07
   1 -15   2   27.48    1.63
  -1 -15  -2   31.08    1.52
   1  15   2   30.50    1.63
  -1  15  -2   27.99    1.46
  -1 -15  -2   31.00    2.75
  -1 -15  -2   29.15    1.58
   1  15   2   31.72    1.70
   1 -15   2   26.78    1.64
  -1  15  -2   28.87    1.65
   1  15   2   29.61    1.44
  -1  15  -2   27.61    1.46
   1 -15   2   28.92    2.69
   1  15   2   29.34    1.57
  -1  15  -2   25.07    2.60
   1  15   2   25.45    2.64
   1 -15   2   27.30    1.56
  -1  15  -2   28.63    1.71
  -1 -15  -3   19.88    1.30
   1 -15   3   18.89    1.49
  -1 -15  -3   19.94    1.35
   1  15   3   19.35    1.40
   1 -15   3   17.67    1.56
  -1  15  -3   22.62    1.34
   1 -15   3   19.87    1.56
   1 -15   3   18.47    1.51
  -1  15  -3   18.80    1.58
   1  15   3   23.23    1.54
  -1  15  -3   20.16    1.57
   1  15   3   20.60    1.50
  -1  15  -4   12.08    1.48
  -1 -15  -4   10.19    1.07
   1 -15   4   11.87    1.29
   1  15   4   11.48    1.33
  -1  15  -4   11.64    1.25
   1 -15   4   11.82    1.42
   1  15   4   11.66    1.18
  -1 -15  -4   13.38    1.22
   1  15   4   11.94    1.45
  -1  15  -4   10.46    1.53
   1 -15   4   10.92    1.38
  -1  15  -5   11.52    1.45
   1 -15   5    9.40    1.15
  -1  15  -5   10.89    1.19
   1  15   5   10.61    1.14
   1  15   5   10.62    1.50
   1 -15   5    9.41    1.48
   1 -15   6  506.61    9.66
  -1  15  -6  510.83    9.58
   1  15   6  467.38    9.39
   1 -15   6  452.59    9.36
  -1  15  -6  529.31    9.72
  -1  15  -6  518.07    9.73
   1 -15   7    1.03    1.15
  -1  15  -7    1.40    1.25
   1  15   7    0.19    0.98
   1 -15   7    0.45    1.26
  -1  15  -7    0.56    0.93
  -1  15  -7    1.20    1.11
   1  15   7   -0.14    1.22
   1 -15   8    7.55    1.05
  -1  15  -8    5.63    1.25
   1  15   8    6.63    1.00
   1 -15   8    6.29    1.10
   1 -15   8    7.39    1.12
  -1  15  -8    6.99    1.04
   1  15   8    6.72    1.07
  -1  15  -8    6.81    0.89
  -1  15  -9   17.52    0.99
  -1  15  -9   14.74    0.84
   1  15   9   17.34    0.98
  -1  15  -9   16.04    1.10
   1  15   9   17.72    0.97
   1 -15   9   15.42    0.94
  -1  15 -10   14.46    0.83
   1 -15  10   15.27    0.79
   1  16 -10    7.36    0.60
  -1 -16  10    9.24    0.57
  -1 -16   9   11.01    0.79
  -1 -16   9   11.77    1.04
  -1  16   9   11.68    0.86
  -1 -16   9   13.11    0.89
  -1 -16   9   10.07    0.82
   1  16  -9   10.91    0.88
  -1 -16   8   41.37    1.30
  -1  16   8   45.50    1.59
  -1 -16   8   39.41    1.48
   1  16  -8   43.27    1.56
  -1 -16   8   42.78    1.47
   1  16  -7  103.02    2.60
  -1 -16   7   91.85    2.54
  -1  16   7   90.42    2.32
  -1 -16   7   98.75    2.46
  -1 -16   7   94.31    2.40
   1  16  -7   90.15    2.36
  -1  16   7  100.04    2.64
  -1  16   7  102.90    2.58
  -1  16   6   52.38    1.77
   1  16  -6   52.91    1.90
  -1 -16   6   52.85    1.81
  -1 -16   6   52.98    1.80
   1  16  -6   49.48    1.72
  -1 -16   6   48.95    1.98
   1  16  -6   55.06    2.04
  -1 -16   6   50.54    1.96
  -1  16   5   34.49    1.63
   1  16  -5   33.94    1.75
  -1 -16   5   37.97    1.67
  -1 -16   5   36.72    1.66
  -1  16   5   35.89    1.89
  -1 -16   5   38.02    1.88
  -1 -16   5   36.93    1.74
  -1  16   5   35.21    1.48
  -1 -16   5   32.29    1.50
   1  16  -5   35.03    1.59
  -1 -16   4    1.32    1.43
  -1 -16   4    2.24    1.48
  -1 -16   4    2.06    1.18
  -1 -16   4    2.82    1.23
   1 -16  -4    2.77    1.03
   1  16  -4    2.37    1.14
   1  16  -4    1.85    1.10
   1  16  -4    2.36    1.34
  -1  16   4    2.66    1.38
  -1  16   4    2.54    1.40
  -1  16   4    2.33    1.09
   1  16  -3   56.75    2.02
  -1 -16   3   58.02    1.98
  -1 -16   3   59.20    2.19
  -1  16   3   58.09    2.13
   1 -16  -3   62.15    2.01
  -1  16   3   63.18    2.13
   1  16  -3   64.38    2.08
  -1 -16   3   59.22    2.18
  -1  16   3   60.15    2.02
  -1 -16   2    1.03    1.31
  -1 -16   2    0.22    1.30
  -1  16   2    1.68    1.11
   1  16  -2    1.20    1.26
  -1  16   2    0.46    1.36
  -1 -16   2    0.55    1.42
   1  16  -2    0.81    1.24
  -1  16   2    0.34    1.28
   1 -16  -2    0.03    1.19
  -1  16   2    1.45    1.28
   1 -16  -1  360.40    7.26
  -1 -16   1  374.84    7.35
  -1  16   1  325.49    7.19
  -1  16   1  367.25    7.41
  -1  16   1  339.73    7.21
   1  16  -1  364.77    7.35
  -1  16   1  361.99    7.29
  -1 -16   1  350.73    7.21
   1  16  -1  377.04    7.41
  -1  16   1  383.80    7.43
  -1 -16   1  375.28    7.46
   1 -16  -1  360.04    7.37
  -1 -16   0  389.35    7.92
  -1  16   0  405.37    7.90
   1  16   0  389.92    7.89
   1 -16   0  389.21    7.87
  -1  16   0  382.57    7.79
  -1  16   0  413.17    7.88
   1  16   0  392.41    7.80
  -1  16   0  418.75    7.79
   1 -16   0  366.99    7.73
  -1 -16   0  386.12    7.80
  -1 -16   0  388.91    7.79
  -1  16   0  378.36    7.71
   1 -16   0  362.94    7.56
   1  16   0  379.25    7.59
  -1  16   0  374.31    7.68
   1  16   1   15.28    1.52
  -1 -16  -1   13.99    1.52
  -1  16  -1   10.69    1.38
  -1  16  -1   12.88    1.46
  -1  16  -1   11.42    1.43
   1  16   1   13.78    1.36
  -1  16  -1   12.34    1.26
  -1 -16  -1   15.29    1.40
  -1 -16  -1   13.69    1.52
   1 -16   1   14.13    1.43
   1 -16   1   12.98    1.24
  -1  16  -1   12.61    1.33
   1  16   1   12.03    1.26
   1 -16   2    0.20    1.29
  -1 -16  -2    0.02    1.15
   1  16   2    0.02    1.38
  -1 -16  -2    0.16    1.21
  -1  16  -2   -0.34    1.05
  -1  16  -2    0.02    1.12
   1  16   2    0.74    1.35
   1  16   2    1.54    1.04
  -1  16  -2   -0.34    1.32
   1  16   2    0.32    1.27
  -1  16  -2    1.51    1.33
   1 -16   2   -0.57    1.24
   1 -16   2    0.70    1.35
  -1 -16  -3    7.43    1.18
   1 -16   3    7.95    1.34
  -1 -16  -3    8.27    1.25
  -1  16  -3    8.61    1.18
   1 -16   3    8.39    1.37
  -1  16  -3    8.77    1.43
   1  16   3    8.03    1.38
  -1  16  -3    7.86    1.10
   1  16   3   10.48    1.39
  -1  16  -3    8.44    1.40
   1 -16   3    7.88    1.43
   1 -16   3    7.70    1.35
  -1  16  -4  163.50    3.87
  -1 -16  -4  140.58    3.49
   1 -16   4  162.50    3.68
  -1 -16  -4  152.09    3.58
   1 -16   4  160.78    3.79
   1  16   4  164.04    3.68
   1 -16   4  161.79    3.72
  -1  16  -4  159.83    3.88
   1  16   4  167.71    3.82
  -1  16  -4  176.06    3.71
   1 -16   5  347.48    7.16
  -1  16  -5  375.92    7.40
  -1  16  -5  369.54    7.25
   1  16   5  349.62    7.18
   1  16   5  377.08    7.36
   1 -16   5  367.99    7.32
  -1  16  -5  360.38    7.42
   1 -16   6   43.47    1.81
  -1  16  -6   43.85    1.55
  -1  16  -6   43.41    1.76
   1  16   6   43.68    1.50
   1 -16   7   15.43    1.19
  -1  16  -7   17.32    1.44
   1 -16   7   17.23    1.35
  -1  16  -7   13.23    1.00
   1  16   7   15.04    1.29
  -1  16  -7   17.15    1.24
   1 -16   8   16.87    1.08
  -1  16  -8   20.45    1.25
   1 -16   8   20.12    1.17
   1  16   8   20.27    1.13
  -1  16  -8   16.52    0.89
   1 -16   8   16.23    1.08
  -1  16  -8   19.52    1.07
  -1  16  -9    6.73    0.85
  -1  16  -9    7.67    0.86
   1  16   9    6.56    0.72
  -1  16 -10   23.71    0.77
   1 -16  10   19.77    0.70
  -1 -17  10   16.97    0.62
  -1 -17   9   28.63    1.06
  -1 -17   9   28.49    0.90
  -1  17   8  167.78    3.48
   1  17  -8  169.83    3.51
  -1 -17   8  162.83    3.35
  -1 -17   7   28.15    1.20
   1  17  -7   30.59    1.46
  -1  17   7   28.44    1.41
  -1 -17   7   26.93    1.15
  -1 -17   6  130.41    3.24
   1  17  -6  145.73    3.36
  -1  17   6  131.26    3.09
  -1 -17   6  136.76    3.11
  -1 -17   6  138.20    3.16
   1  17  -6  130.86    3.10
   1  17  -6  138.60    3.22
  -1  17   6  139.78    3.31
  -1 -17   5  156.24    3.68
  -1  17   5  159.55    3.61
   1  17  -5  169.23    3.70
  -1 -17   5  160.88    3.54
  -1 -17   5  159.67    3.62
  -1  17   5  168.11    3.73
   1  17  -5  147.96    3.53
  -1  17   5  163.54    3.83
  -1 -17   5  154.91    3.71
  -1 -17   4    7.82    1.50
   1  17  -4    7.66    1.40
  -1  17   4    6.54    1.34
   1  17  -4    6.93    1.09
  -1 -17   4    6.75    1.38
   1 -17  -4    7.29    1.01
  -1 -17   4    7.57    1.21
   1  17  -4    7.43    1.17
  -1  17   4    7.89    1.37
  -1  17   4    8.29    1.46
  -1 -17   4    7.49    1.24
  -1  17   4    7.81    1.13
   1  17  -3    1.53    1.20
  -1 -17   3    0.74    1.18
  -1  17   3    0.87    1.30
  -1 -17   3    1.33    1.30
   1 -17  -3    0.85    1.13
   1  17  -3    2.56    1.22
  -1 -17   3   -0.12    1.34
  -1  17   3    1.85    1.14
  -1 -17   2   26.05    1.71
  -1  17   2   24.31    1.51
  -1  17   2   28.15    1.47
  -1  17   2   26.12    1.73
   1  17  -2   27.64    1.62
   1  17  -2   25.15    1.61
   1 -17  -2   23.65    1.54
   1  17  -2   23.86    1.54
  -1 -17   2   26.16    1.67
  -1  17   2   26.30    1.56
  -1 -17   2   24.67    1.49
   1  17  -1   44.31    1.87
   1 -17  -1   42.43    1.87
  -1  17   1   44.55    1.92
  -1 -17   1   45.99    1.98
  -1 -17   1   41.71    1.99
   1 -17  -1   43.47    1.78
  -1  17   1   40.66    1.65
   1  17  -1   48.11    1.95
  -1  17   1   46.85    1.95
   1  17  -1   45.08    1.91
  -1  17   1   46.69    1.74
  -1 -17   1   36.86    1.62
  -1  17   1   43.39    1.66
  -1  17   1   42.38    1.81
   1  17   0   59.96    2.10
  -1 -17   0   52.05    2.13
  -1  17   0   58.39    2.09
   1 -17   0   54.91    2.10
   1  17   0   52.76    2.02
  -1  17   0   55.02    2.05
   1  17   0   52.34    2.09
  -1  17   0   55.46    1.89
  -1 -17   0   56.65    2.06
   1 -17   0   55.66    2.00
  -1  17   0   52.36    1.83
  -1  17   0   50.88    1.95
  -1 -17  -1   12.10    1.45
  -1  17  -1   12.24    1.43
   1  17   1   13.37    1.50
  -1 -17  -1   12.87    1.40
  -1 -17  -1   12.65    1.46
  -1  17  -1   12.98    1.24
  -1  17  -1   13.29    1.40
   1  17   1   13.88    1.52
   1  17   1   13.54    1.34
   1  17   1   13.08    1.28
  -1  17  -1   12.86    1.40
   1 -17   1   11.73    1.46
   1 -17   1   11.03    1.15
  -1  17  -1   13.35    1.38
   1 -17   2  110.97    2.92
  -1 -17  -2  106.78    2.84
  -1 -17  -2  112.22    2.86
   1 -17   2  114.49    2.95
  -1 -17  -2  113.56    2.94
  -1  17  -2  113.90    2.81
   1 -17   2  111.47    2.98
   1  17   2  106.36    2.75
  -1  17  -2  103.57    2.80
   1  17   2  115.80    2.93
   1  17   2  111.37    2.87
   1 -17   2  106.22    2.79
  -1  17  -2  110.14    2.95
  -1 -17  -3   29.89    1.50
   1 -17   3   33.01    1.65
   1 -17   3   33.54    1.75
  -1 -17  -3   33.37    1.57
  -1 -17  -3   36.51    1.70
  -1  17  -3   41.94    1.56
   1 -17   3   37.09    1.76
  -1  17  -3   36.74    1.44
   1  17   3   36.91    1.73
   1  17   3   38.66    1.70
  -1  17  -3   36.55    1.81
   1 -17   3   34.71    1.65
  -1  17  -4  257.31    5.26
   1 -17   4  244.16    5.07
  -1 -17  -4  255.19    5.10
  -1 -17  -4  242.94    5.02
  -1  17  -4  245.11    5.06
   1 -17   4  245.14    5.23
  -1  17  -4  256.70    5.29
   1 -17   4  249.67    5.16
   1  17   4  252.25    5.19
   1  17   4  243.19    5.10
  -1  17  -5  187.73    4.09
   1  17   5  181.74    3.87
   1 -17   5  176.18    4.00
  -1  17  -5  181.61    4.09
  -1  17  -5  186.23    3.91
   1  17   5  192.98    4.11
  -1 -17  -5  182.77    3.88
   1 -17   6   59.85    1.92
   1 -17   6   69.00    2.06
  -1  17  -6   59.46    1.73
   1  17   6   61.85    2.02
  -1  17  -6   66.73    1.97
  -1  17  -7   11.42    1.20
   1 -17   7   10.13    1.12
   1  17   7   10.74    1.07
  -1  17  -7   10.57    1.00
   1 -17   7   10.55    1.12
  -1  17  -7    9.44    0.77
  -1  17  -8    8.78    0.95
   1 -17   8    7.69    0.80
   1  17   8    7.02    0.85
   1  17   8   10.09    0.84
  -1  17  -8    9.84    0.93
  -1  17  -8    7.32    0.77
  -1  17  -9   76.01    1.77
   1 -17   9   77.01    1.74
   1  18  -9   21.57    0.70
  -1 -18   9   20.80    0.73
  -1 -18   8   16.47    0.86
  -1  18   8   16.55    0.86
  -1 -18   8   13.64    0.72
   1  18  -8   16.22    0.88
  -1  18   7  144.88    3.14
  -1 -18   7  141.22    2.93
  -1  18   6    1.10    0.89
  -1 -18   6    1.79    0.83
  -1 -18   6    1.66    0.94
  -1 -18   6    1.55    0.96
   1  18  -6    0.59    0.77
  -1  18   6    0.29    1.10
  -1  18   6    1.33    1.02
   1  18  -6    0.76    1.16
  -1 -18   5   68.59    2.06
  -1  18   5   72.21    2.03
  -1 -18   5   72.87    1.96
  -1 -18   5   76.31    2.10
   1  18  -5   69.56    1.98
  -1  18   5   75.48    2.17
   1  18  -5   72.95    2.18
  -1  18   5   79.59    2.29
  -1 -18   5   73.36    2.18
   1  18  -4   -0.08    1.23
  -1  18   4    0.17    1.20
   1  18  -4    0.24    0.92
  -1 -18   4    0.87    1.06
  -1 -18   4    2.60    1.26
  -1 -18   4   -0.02    1.15
   1 -18  -4    0.68    0.86
  -1 -18   4   -0.67    0.98
   1  18  -4    0.05    1.02
  -1  18   4   -0.40    1.23
  -1  18   4   -0.12    1.35
  -1 -18   4   -0.60    1.34
  -1 -18   3   33.84    1.59
  -1 -18   3   35.43    1.51
   1 -18  -3   31.60    1.46
  -1 -18   3   36.64    1.61
   1  18  -3   36.62    1.59
  -1  18   3   32.16    1.63
   1  18  -3   32.27    1.50
  -1  18   3   37.44    1.73
  -1  18   3   34.88    1.49
  -1 -18   2   56.62    1.93
   1  18  -2   65.57    2.13
   1  18  -2   67.33    2.08
  -1  18   2   68.00    2.19
  -1 -18   2   62.73    1.97
  -1  18   2   63.70    2.08
  -1  18   2   62.04    1.94
  -1 -18   2   59.09    2.22
  -1  18   2   58.81    1.99
   1 -18  -2   66.28    2.01
   1  18  -2   60.88    2.08
  -1  18   2   64.40    2.08
   1 -18  -1   31.49    1.57
   1  18  -1   33.24    1.65
  -1  18   1   29.74    1.60
  -1 -18   1   30.83    1.69
   1  18  -1   32.37    1.63
  -1  18   1   29.70    1.72
   1  18  -1   29.36    1.58
  -1  18   1   31.31    1.50
  -1 -18   1   31.88    1.77
   1 -18  -1   30.20    1.51
  -1 -18   1   25.25    1.35
  -1  18   1   29.04    1.49
   1 -18   0   34.00    1.65
  -1 -18   0   34.51    1.80
  -1  18   0   34.68    1.51
   1 -18   0   32.48    1.71
  -1 -18   0   33.48    1.70
   1  18   0   36.08    1.68
  -1  18   0   34.09    1.68
  -1  18   0   34.89    1.74
   1  18   0   35.85    1.58
   1  18   0   34.60    1.69
  -1  18  -1   78.52    2.25
   1  18   1   78.62    2.37
   1  18   1   75.43    2.16
   1 -18   1   71.81    2.28
  -1 -18  -1   79.16    2.34
   1 -18   1   78.30    2.33
   1 -18   1   66.33    2.01
  -1  18  -1   71.09    2.19
  -1  18  -1   76.30    2.14
  -1 -18  -1   70.15    2.25
  -1  18  -1   77.39    2.37
   1  18   1   74.87    2.11
   1 -18   2    1.71    1.21
  -1 -18  -2    1.57    1.10
   1  18   2    2.62    1.02
  -1  18  -2    1.68    1.09
  -1  18  -2    1.43    0.95
   1 -18   2    3.25    1.31
  -1  18  -2    0.95    1.22
  -1 -18  -2    3.54    1.30
   1 -18   2    1.79    1.07
   1 -18   2    1.94    1.31
   1  18   2    2.40    1.14
   1  18   3   50.11    1.83
  -1  18  -3   46.93    1.55
  -1 -18  -3   52.33    1.81
   1 -18   3   49.17    1.88
  -1  18  -3   52.69    1.90
   1 -18   3   47.01    1.74
  -1  18  -3   50.28    1.63
   1 -18   3   48.36    1.73
  -1 -18  -3   42.29    1.60
   1  18   3   51.92    1.86
   1 -18   4    5.57    1.01
  -1  18  -4    6.77    1.16
  -1  18  -4    7.54    0.95
   1 -18   4    6.68    1.37
   1 -18   4    6.68    1.09
  -1 -18  -4    6.30    1.09
  -1  18  -4    7.25    1.30
   1  18   4    7.12    1.27
   1  18   4    5.68    1.16
   1 -18   5    6.46    0.84
  -1  18  -5    7.26    1.09
  -1 -18  -5    8.19    0.94
  -1  18  -5    7.08    0.84
   1  18   5    8.11    1.22
  -1  18  -5    6.84    1.24
   1 -18   5    6.45    1.09
   1  18   5    7.25    0.99
   1 -18   6    4.36    1.07
  -1  18  -6    4.01    0.89
   1  18   6    4.37    1.06
   1 -18   6    3.53    0.95
   1 -18   7   10.72    0.94
  -1  18  -7   11.01    0.94
  -1  18  -7   12.09    0.84
  -1  18  -7   11.54    1.01
   1 -18   7   10.86    0.91
   1  18   8   21.83    0.82
   1  18   8   20.45    0.83
  -1  18  -8   23.47    0.93
  -1  19   8   15.78    0.65
  -1 -19   8   16.46    0.62
  -1 -19   7   44.27    1.28
   1  19  -7   45.62    1.33
  -1  19   6  191.60    3.90
  -1  19   6  181.24    3.73
  -1 -19   6  182.73    3.74
   1  19  -6  200.85    3.91
  -1 -19   6  171.62    3.81
  -1 -19   5   66.44    1.67
  -1 -19   5   73.16    1.85
  -1  19   5   69.70    1.83
   1  19  -5   64.25    1.72
  -1  19   5   77.75    1.94
  -1 -19   5   61.46    1.78
  -1 -19   4   32.59    1.25
  -1 -19   4   33.92    1.47
  -1 -19   4   28.54    1.22
   1  19  -4   30.26    1.30
  -1  19   4   35.81    1.53
  -1  19   4   35.26    1.49
   1  19  -4   32.37    1.16
   1  19  -4   34.51    1.52
  -1 -19   4   28.25    1.33
   1  19  -4   34.98    1.51
  -1 -19   3    0.68    0.93
   1  19  -3    0.37    0.95
   1  19  -3    0.53    1.19
  -1 -19   3    2.66    0.97
   1 -19  -3   -0.06    0.90
  -1 -19   3    1.17    0.97
   1  19  -3    1.35    0.94
  -1  19   3    0.99    1.15
   1  19  -3    1.49    1.24
  -1 -19   2   18.67    1.18
   1  19  -2   21.92    1.34
   1 -19  -2   21.00    1.29
   1 -19  -2   25.33    1.28
  -1 -19   2   21.74    1.25
  -1  19   2   24.62    1.52
   1  19  -2   22.29    1.34
   1  19  -2   26.09    1.47
  -1  19   2   23.25    1.33
  -1 -19   2   22.83    1.59
  -1  19   2   20.63    1.26
   1 -19  -1   65.76    2.01
   1  19  -1   65.38    2.06
  -1 -19   1   65.79    2.05
  -1  19   1   68.64    2.07
  -1 -19   1   66.15    1.92
   1 -19  -1   70.58    2.03
   1 -19  -1   62.03    1.91
  -1 -19   1   64.73    2.13
  -1  19   1   59.35    1.96
  -1  19   1   64.20    1.88
   1  19  -1   65.99    2.05
   1  19  -1   66.27    2.08
  -1  19   1   66.66    2.11
  -1 -19   0  111.86    2.83
   1 -19   0  107.55    2.69
  -1  19   0  103.47    2.59
   1 -19   0  109.41    2.74
   1 -19   0  106.18    2.73
  -1 -19   0  100.44    2.72
  -1  19   0  111.42    2.80
   1  19   0  110.93    2.75
  -1  19   0  102.61    2.75
   1  19   0  103.67    2.67
  -1 -19  -1   16.62    1.41
   1 -19   1   17.85    1.36
   1  19   1   15.81    1.09
  -1  19  -1   18.15    1.13
   1 -19   1   18.81    1.42
  -1 -19  -1   15.35    1.26
  -1  19  -1   18.51    1.34
   1 -19   1   16.48    1.32
   1  19   1   19.11    1.18
  -1  19  -1   18.66    1.32
   1  19   1   18.85    1.44
  -1  19  -2   13.99    1.11
  -1 -19  -2   16.65    1.32
   1  19   2   13.65    1.13
  -1  19  -2   15.89    1.03
   1 -19   2   16.95    1.35
   1 -19   2   16.69    1.22
  -1 -19  -2   13.72    1.12
  -1  19  -2   16.72    1.22
   1 -19   2   14.64    1.09
   1  19   3   25.87    1.38
  -1 -19  -3   25.88    1.31
   1  19   3   24.35    1.29
  -1  19  -3   26.24    1.11
   1 -19   3   24.98    1.44
   1 -19   3   24.81    1.26
  -1 -19  -3   20.27    1.04
  -1  19  -3   24.24    1.33
   1 -19   3   22.97    1.23
   1  19   4   13.06    1.09
  -1 -19  -4   13.15    1.03
   1 -19   4   15.00    1.27
  -1  19  -4   14.03    0.86
   1 -19   4   14.25    1.07
  -1  19  -4   14.29    1.20
   1  19   4   13.36    1.13
  -1  19  -4   15.47    1.11
   1 -19   4   12.84    0.96
   1  19   5   25.87    1.20
  -1  19  -5   24.20    1.15
   1  19   5   24.45    1.04
   1 -19   5   24.80    1.17
  -1  19  -5   22.40    1.21
   1 -19   6    8.53    0.90
  -1  19  -6    9.83    0.85
   1  19   6   10.33    0.90
   1 -19   6    9.58    0.94
  -1  19  -6    8.32    0.77
  -1  19  -6    8.48    0.94
   1 -19   6    7.82    0.81
  -1  19  -7    6.91    0.58
  -1  19  -7    7.95    0.67
   1  19   7    8.01    0.69
   1  20  -7    5.42    0.49
  -1  20   6   47.19    1.31
   1  20  -6   47.34    1.33
  -1  20   5  212.82    4.21
  -1  20   5  210.92    4.14
  -1 -20   5  199.19    4.12
  -1 -20   4   22.78    1.13
  -1  20   4   25.93    1.16
  -1 -20   4   15.92    0.85
   1  20  -4   20.23    0.97
  -1  20   4   23.54    1.13
  -1 -20   4   19.10    0.99
   1  20  -4   25.53    1.19
   1  20  -3   11.61    1.10
  -1 -20   3   10.02    0.85
  -1 -20   3    9.90    0.82
  -1 -20   3   12.34    1.12
   1  20  -3    9.58    0.87
   1 -20  -3    9.59    0.80
  -1 -20   3    8.46    0.85
   1  20  -3   10.23    0.91
  -1  20   3   10.08    1.00
   1  20  -3   10.99    1.08
  -1 -20   3   11.82    1.18
   1  20  -2   10.46    1.09
  -1 -20   2   10.57    0.87
   1 -20  -2   11.51    0.91
  -1  20   2   11.86    1.18
   1  20  -2   11.07    1.11
   1  20  -2   11.30    1.04
   1 -20  -2   11.10    0.97
   1  20  -2   11.13    1.01
  -1  20   2   12.14    0.99
  -1 -20   2   10.53    1.22
   1  20  -1   39.73    1.42
  -1  20   1   37.43    1.54
   1  20  -1   39.11    1.46
   1  20  -1   36.42    1.45
   1 -20  -1   38.38    1.39
  -1 -20   1   36.65    1.30
   1 -20  -1   34.43    1.38
  -1 -20   1   35.07    1.39
  -1  20   1   34.16    1.22
  -1 -20   1   38.74    1.58
  -1  20   1   37.00    1.38
  -1 -20   0   36.91    1.27
   1 -20   0   36.03    1.44
   1  20   0   34.95    1.36
   1  20   0   39.03    1.49
  -1  20   0   38.51    1.48
  -1 -20   0   34.87    1.52
  -1  20   0   32.61    1.39
   1 -20   0   34.03    1.40
  -1 -20   0   32.03    1.33
  -1  20   0   37.41    1.46
   1 -20   1   45.95    1.58
   1  20   1   46.03    1.61
  -1  20  -1   43.33    1.49
  -1  20  -1   42.50    1.36
   1 -20   1   39.20    1.48
  -1  20  -1   44.55    1.56
  -1 -20  -1   37.56    1.40
  -1 -20  -1   43.91    1.59
   1 -20   2   -0.45    0.82
  -1 -20  -2    0.20    0.73
  -1  20  -2   -0.15    0.78
  -1  20  -2    0.37    0.66
   1  20   2    1.25    0.78
   1 -20   2    0.01    1.04
  -1 -20  -2    0.04    0.97
  -1 -20  -3   31.42    1.18
   1 -20   3   37.06    1.38
   1  20   3   31.27    1.19
   1 -20   3   28.67    1.17
  -1  20  -3   32.35    1.23
   1 -20   3   26.94    1.12
   1  20   3   32.62    1.29
   1 -20   4    1.09    0.92
  -1  20  -4    1.67    0.75
   1  20   4    0.84    0.76
   1  20   4    1.27    0.79
  -1  20  -4    1.43    0.82
  -1 -20  -4    1.56    0.65
   1  20   5   11.71    0.88
  -1  20  -5    9.95    0.83
   1  20   5   10.43    0.80
  -1  20  -5    9.12    0.74
   1 -20   6    6.96    0.64
   1  20   6    7.29    0.66
   1  20   6    6.94    0.60
  -1  20  -6    6.64    0.55
   1 -20   6    7.26    0.61
  -1  20  -6    7.29    0.65
  -1  21   5    5.99    0.56
  -1  21   5    5.77    0.52
  -1 -21   5    5.46    0.47
   1  21  -5    6.15    0.59
  -1  21   4  100.11    2.10
  -1  21   4  103.44    2.14
  -1 -21   4   90.01    2.10
   1  21  -4   90.89    2.12
  -1  21   3    7.05    0.71
   1  21  -3    6.61    0.56
  -1 -21   3    7.86    0.83
   1  21  -3    7.67    0.77
  -1 -21   2   18.44    1.07
  -1  21   2   21.68    1.05
   1  21  -2   20.58    0.91
  -1  21   2   16.43    0.81
  -1 -21   2   14.83    0.80
  -1  21   1   75.58    1.82
   1  21  -1   71.31    1.76
  -1 -21   1   64.88    1.81
   1 -21  -1   61.41    1.69
  -1 -21   1   56.02    1.66
   1 -21  -1   69.51    1.66
  -1 -21   1   77.12    1.85
   1 -21   0   34.87    1.17
  -1 -21   0   32.97    0.99
  -1  21   0   32.77    1.20
   1  21   0   33.75    1.24
   1 -21   0   30.33    1.13
  -1  21   0   31.96    1.14
  -1 -21   0   34.75    1.27
   1 -21   1   19.00    1.00
  -1 -21  -1   17.01    0.77
   1  21   1   18.56    1.03
  -1  21  -1   17.14    0.88
   1 -21   1   13.81    0.88
  -1 -21  -1   13.09    0.78
  -1  21  -1   19.03    0.96
  -1 -21  -1   18.55    0.99
  -1  21  -1   15.25    0.92
   1 -21   2   43.96    1.33
  -1 -21  -2   40.93    1.09
   1  21   2   38.99    1.16
  -1  21  -2   43.31    1.32
  -1 -21  -2   45.44    1.24
   1 -21   3   34.13    1.13
  -1 -21  -3   28.38    0.91
   1  21   3   31.58    1.02
   1  21   3   31.69    1.06
   1  21   3   26.91    0.91
   1  21   4   13.47    0.72
   1  21   4   11.75    0.63
   1 -21   4   11.09    0.75
   1  21   5   23.54    0.75
   1 -21   5   21.85    0.76
  -1 -22   3   19.64    0.72
  -1  22   2    0.42    0.56
  -1  22   1   50.42    1.25
  -1 -22   1   49.83    1.27
  -1  22   0   73.66    1.64
   1  22   0   81.78    1.68
  -1 -22   0   79.63    1.70
  -1 -22   0   70.39    1.67
   1  22   1   25.81    0.87
   1 -22   1   23.70    0.81
  -1 -22  -1   24.97    0.86
  -1 -22  -1   23.63    0.78
   1 -22   2    8.09    0.57
  -1 -22  -2    8.19    0.53
   1  22   3   10.05    0.50
   1 -22   3   11.39    0.54
  -2   0  14   32.17    1.14
  -2   0  13    0.36    1.11
  -2   0  13    0.06    1.00
  -2   0  13    0.67    1.19
  -2   0  12    9.26    1.16
  -2   0  12    8.42    1.48
  -2   0  12    7.72    1.30
  -2   0  12    8.40    1.43
  -2   0  12    8.64    1.09
  -2   0  12    9.04    1.07
  -2   0  12    9.22    1.30
  -2   0  11    0.98    1.43
  -2   0  11   -0.07    1.19
  -2   0  11    0.17    1.30
  -2   0  11   -0.84    1.31
  -2   0  11   -0.21    1.22
  -2   0  11    0.15    1.07
  -2   0  11    1.05    1.41
  -2   0  11   -0.20    1.14
  -2   0  10  106.88    2.78
  -2   0  10  109.13    2.80
  -2   0  10  110.48    2.86
  -2   0  10  105.82    2.88
  -2   0  10  108.23    2.90
   2   0 -10  105.55    4.15
  -2   0  10  110.76    3.11
  -2   0  10  107.97    3.00
  -2   0  10  119.70    3.09
   2   0 -10   99.64    3.86
  -2   0  10  108.72    2.97
  -2   0  10  109.11    2.86
  -2   0   9    0.17    1.05
  -2   0   9   -0.21    1.16
  -2   0   9   -0.03    1.10
  -2   0   9    0.26    1.07
  -2   0   9    0.02    1.20
  -2   0   9    0.04    1.36
  -2   0   9    0.10    1.00
  -2   0   9    0.54    1.02
  -2   0   9   -0.80    1.32
  -2   0   9    1.02    2.16
  -2   0   9    0.26    1.11
  -2   0   9    0.19    1.09
   2   0  -9   -0.33    1.61
  -2   0   8   34.61    1.59
  -2   0   8   32.31    2.69
   2   0  -7   -0.10    0.88
  -2   0   7    0.39    0.86
  -2   0   7   -0.24    1.55
   2   0  -7   -1.18    1.26
  -2   0   6 1483.65   28.96
  -2   0   6 1552.02   30.39
  -2   0   5   -1.10    1.26
  -2   0   5    0.20    0.91
   2   0  -5   -0.46    0.59
  -2   0   4  702.88   13.56
  -2   0   4  705.54   13.28
   2   0  -4  667.30   12.86
   2   0  -4  679.18   13.00
   2   0  -4  681.77   13.16
   2   0  -3    0.57    0.66
  -2   0   3    0.21    0.70
   2   0  -3    0.19    0.49
   2   0  -3   -0.04    0.62
   2   0  -3    0.35    0.24
   2   0  -2 5587.45   99.42
   2   0  -2 5275.45   98.66
  -2   0   2 5783.98   99.33
   2   0  -2 5687.92   99.32
   2   0  -2 5301.95   98.70
  -2   0   2 5793.84   98.83
   2   0  -2 5823.52   99.17
   2   0  -1    0.10    0.64
   2   0  -1   -0.02    0.70
   2   0  -1   -0.04    0.32
  -2   0   1    0.09    0.45
   2   0   0  917.34   16.84
   2   0   0  917.07   16.48
  -2   0   0  927.36   16.69
   2   0   1    0.04    0.71
  -2   0  -1    0.06    0.77
  -2   0  -1    0.49    0.44
   2   0   2   23.32    1.13
   2   0   2   23.78    1.28
  -2   0  -2   25.36    1.06
   2   0   3   -0.09    0.93
   2   0   3    0.04    0.63
  -2   0  -3   -0.18    1.02
  -2   0  -3    0.31    0.95
  -2   0  -3   -0.09    0.76
   2   0   4 3686.00   69.08
  -2   0  -4 3729.14   69.12
  -2   0  -4 3811.73   69.15
   2   0   5   -0.09    0.61
   2   0   5   -0.03    0.55
  -2   0  -5   -0.12    1.29
  -2   0  -5   -0.22    1.26
   2   0   6  272.29    5.36
   2   0   6  277.58    6.80
   2   0   6  268.07    5.35
  -2   0  -6  293.14    7.00
  -2   0  -6  297.64    6.83
   2   0   7   -0.13    0.88
   2   0   7    1.28    1.51
   2   0   7    0.57    1.58
   2   0   7    0.53    0.80
  -2   0  -7    1.26    1.73
  -2   0  -7   -0.33    1.55
   2   0   8  443.44    9.94
   2   0   8  431.73    8.35
   2   0   8  428.88   10.22
  -2   0  -8  420.25   10.25
  -2   0  -8  423.03   10.42
   2   0   8  432.08    8.43
  -2   0  -8  418.63    9.93
  -2   0  -9    0.88    2.07
  -2   0  -9   -0.83    1.47
   2   0   9   -0.79    1.11
  -2   0  -9   -0.49    1.01
   2   0   9    0.29    1.11
   2   0   9    0.22    1.07
   2   0   9    1.67    1.69
   2   0   9    1.86    1.87
   2   0   9    0.29    1.05
  -2   0  -9   -0.67    1.86
  -2   0 -10   11.80    1.30
   2   0  10    9.87    1.29
   2   0  10   11.35    1.21
   2   0  10   12.29    1.06
   2   0  10   13.08    1.28
   2   0  10   12.00    1.28
   2   0  10   12.92    1.34
  -2   0 -10   11.92    1.13
   2   0  11    0.06    1.21
  -2   0 -11    0.68    1.03
   2   0  11    1.28    1.11
   2   0  11    0.85    1.11
   2   0  11    1.22    1.16
   2   0  11    1.29    1.00
   2   0  12  265.11    5.50
   2   0  12  275.58    5.45
   2   0  12  275.95    5.48
   2   0  12  258.49    5.52
   2   0  12  284.61    5.71
   2   0  13   -0.12    0.70
   2   0  13   -0.37    0.91
   2   0  13    0.02    0.69
  -2   0 -13    0.84    0.72
   2   0  14  389.68    7.33
  -2  -1  14    1.04    0.70
  -2   1  14    0.40    0.91
  -2  -1  14    1.31    0.77
  -2  -1  13  418.95    8.18
  -2   1  13  406.38    8.15
  -2   1  13  424.84    8.29
  -2   1  13  418.51    8.20
  -2  -1  13  433.83    8.20
  -2   1  13  417.41    8.16
  -2  -1  13  408.27    8.14
  -2  -1  13  409.65    8.15
  -2  -1  12    0.23    1.36
  -2   1  12    0.02    1.26
  -2   1  12    0.77    1.53
  -2  -1  12   -1.75    1.51
  -2  -1  12   -0.57    1.38
  -2   1  12    0.82    1.09
  -2   1  12   -0.37    1.44
  -2  -1  12    1.03    1.12
  -2  -1  12   -0.89    1.26
  -2   1  12   -0.10    1.26
  -2   1  12    0.18    1.24
  -2  -1  12   -0.50    1.18
  -2   1  12    0.23    0.99
  -2   1  12   -0.49    1.12
  -2  -1  11  289.67    6.07
  -2   1  11  289.41    6.03
  -2  -1  11  297.19    6.13
  -2  -1  11  292.34    5.98
  -2   1  11  292.93    5.99
  -2   1  11  300.90    6.13
  -2   1  11  283.17    6.09
  -2  -1  11  299.07    6.25
  -2  -1  11  291.62    6.12
  -2  -1  11  296.86    5.98
  -2  -1  11  287.95    5.91
  -2   1  11  283.73    6.05
  -2  -1  11  282.06    6.04
  -2   1  11  291.13    5.98
  -2   1  11  291.74    5.98
  -2   1  11  273.92    5.96
  -2   1  10    3.69    1.24
  -2  -1  10    3.56    1.17
  -2   1  10    2.11    1.21
  -2  -1  10    2.92    1.22
  -2   1  10    2.89    1.39
  -2  -1  10    3.14    1.40
  -2  -1  10    2.87    1.28
  -2   1  10    3.99    1.24
  -2  -1  10    4.29    1.46
  -2  -1  10    3.05    2.35
  -2   1  10    2.06    2.28
  -2  -1  10    3.07    1.39
  -2   1  10    2.68    1.27
  -2  -1  10    3.99    1.50
   2   1 -10    4.66    1.79
  -2   1  10    2.92    1.13
  -2   1  10    3.58    1.35
  -2   1  10    3.90    1.27
  -2  -1  10    3.25    1.23
  -2  -1  10    3.22    1.32
  -2   1   9   12.38    1.13
  -2  -1   9   14.13    1.26
  -2   1   9   14.94    1.22
  -2  -1   9   13.44    1.20
  -2   1   9   14.57    1.34
  -2   1   9   14.49    1.26
  -2  -1   9   15.40    1.29
  -2  -1   9   15.11    1.33
  -2  -1   9   13.99    1.31
  -2   1   9   12.70    1.37
  -2  -1   9   13.48    1.49
  -2  -1   9   14.34    1.11
  -2   1   9   16.00    1.19
  -2  -1   9   13.25    2.46
  -2  -1   9   13.90    1.44
   2  -1  -9   13.78    1.84
   2   1  -9   13.55    2.05
   2   1  -9   11.23    1.65
  -2  -1   9   14.53    1.11
  -2   1   9   14.66    1.39
  -2  -1   9   14.29    1.21
  -2  -1   9   14.72    1.27
  -2  -1   8  129.23    3.19
  -2  -1   8  133.63    4.77
   2  -1  -8  143.90    4.20
   2   1  -8  130.07    4.08
   2   1  -7   45.18    1.97
  -2  -1   7   36.10    1.44
  -2  -1   7   36.25    2.44
   2   1  -7   54.65    2.45
   2  -1  -7   48.09    2.16
   2  -1  -6    7.45    0.93
   2   1  -6    7.05    1.08
  -2  -1   6    5.69    0.82
  -2  -1   6    6.92    1.35
  -2  -1   6    7.45    1.55
  -2  -1   5   68.94    2.33
  -2  -1   5   70.28    2.58
   2   1  -5   67.51    2.17
  -2  -1   5   64.79    2.07
   2  -1  -5   63.92    1.87
   2  -1  -5   65.99    1.95
   2   1  -5   69.15    1.86
  -2  -1   4    9.43    1.15
  -2  -1   4    8.83    0.98
   2  -1  -4    7.75    0.76
  -2  -1   4    6.85    0.92
   2   1  -4    8.14    0.66
   2  -1  -4    8.09    0.77
   2   1  -4    7.30    0.80
   2   1  -3   21.61    1.12
  -2  -1   3   19.56    1.13
   2  -1  -3   24.32    1.04
  -2  -1   3   22.61    1.16
   2   1  -3   22.66    1.00
   2  -1  -3   21.78    0.77
   2   1  -2   88.67    2.42
  -2  -1   2   89.37    1.97
   2  -1  -2   90.88    2.31
  -2  -1   2   91.35    2.43
  -2   1   2   90.90    1.91
   2   1  -2   90.25    2.31
   2  -1  -2   84.04    2.41
  -2   1   2   91.88    1.84
  -2  -1   1 2901.74   51.83
  -2   1   1 2949.17   51.79
   2  -1  -1 2840.54   52.01
   2   1  -1 2865.96   52.03
   2  -1  -1 2723.17   52.10
   2   1  -1 2739.45   51.68
   2   1  -1 2766.91   52.06
   2   1  -1 2857.30   51.63
  -2  -1   0    8.91    0.81
  -2   1   0    9.20    0.78
   2  -1   0    8.14    0.85
   2   1   0    8.71    0.83
  -2  -1   0    8.73    0.46
   2  -1   0    8.65    0.91
   2   1   0    9.15    0.68
   2   1   0    9.60    0.70
   2   1   0    9.68    0.85
  -2   1  -1  662.54   12.36
  -2  -1  -1  656.48   12.41
  -2   1  -1  607.24   11.86
   2   1   1  635.66   12.24
   2   1   1  647.87   12.34
   2   1   1  651.10   12.25
  -2   1  -2    0.73    0.68
   2  -1   2    0.43    0.81
  -2  -1  -2    0.51    0.60
   2   1   2   -0.12    0.75
   2  -1   2    0.81    0.69
   2   1   2    0.83    0.73
   2   1   2    0.58    0.80
  -2  -1  -3  130.43    3.40
  -2   1  -3  136.42    3.49
  -2  -1  -3  141.95    3.59
  -2   1  -3  138.83    3.62
  -2  -1  -3  129.58    3.64
   2   1   3  144.49    3.61
   2  -1   3  136.65    3.28
   2   1   3  139.19    3.26
  -2  -1  -4   78.95    2.57
  -2  -1  -4   79.30    2.80
  -2   1  -4   81.72    2.73
  -2   1  -4   81.23    2.75
  -2  -1  -4   79.41    2.77
   2   1   4   84.46    2.80
   2  -1   4   84.64    2.80
   2  -1   4   83.04    2.20
  -2  -1  -5   63.66    2.56
  -2   1  -5   62.71    2.61
   2  -1   5   62.16    1.59
   2   1   5   61.43    1.56
  -2  -1  -5   65.31    2.70
  -2  -1  -5   60.13    2.46
  -2   1  -5   60.96    2.56
   2  -1   5   57.76    1.55
   2   1   5   59.26    1.51
   2   1   6    1.86    0.71
   2  -1   6    1.14    1.44
   2  -1   6    2.79    1.34
  -2  -1  -6    1.80    1.63
  -2   1  -6    0.69    1.46
  -2   1  -6    1.06    1.39
  -2  -1  -6    0.97    1.34
   2  -1   6    0.89    0.75
   2   1   6    1.13    0.68
  -2  -1  -6    1.04    1.44
  -2  -1  -6    0.82    0.60
   2  -1   7  344.40    8.12
   2   1   7  334.78    8.08
   2  -1   7  333.94    6.43
   2  -1   7  341.43    8.02
  -2  -1  -7  336.84    7.93
  -2   1  -7  325.93    7.85
   2  -1   7  314.35    6.43
  -2  -1  -7  322.31    8.03
  -2   1  -7  327.92    8.17
   2   1   7  309.27    6.38
   2   1   8   17.24    2.17
   2  -1   8   18.65    2.26
   2  -1   8   18.31    2.07
   2  -1   8   15.62    1.17
  -2   1  -8   16.58    2.01
  -2  -1  -8   18.33    2.01
  -2   1  -8   16.54    2.38
  -2  -1  -8   15.82    2.20
   2   1   8   15.95    1.10
   2  -1   8   16.05    1.21
   2   1   9  138.55    3.19
   2  -1   9  132.52    3.23
  -2   1  -9  131.00    5.08
  -2   1  -9  126.15    4.81
  -2  -1  -9  128.14    4.83
  -2  -1  -9  131.94    4.45
  -2   1  -9  124.97    4.40
  -2  -1  -9  140.75    3.29
   2   1   9  135.32    3.21
   2  -1   9  136.62    3.20
   2  -1   9  138.83    4.54
   2  -1   9  147.62    3.20
   2   1   9  135.36    3.30
   2  -1   9  131.51    3.27
  -2  -1  -9  136.38    3.18
   2   1   9  138.08    4.83
   2  -1   9  142.49    4.89
  -2  -1 -10    4.16    1.13
   2   1  10    2.49    1.17
   2  -1  10    1.22    1.27
   2  -1  10    2.09    1.21
  -2   1 -10    4.54    1.10
   2   1  10    3.19    1.22
   2   1  10    1.84    1.08
   2   1  10    2.87    1.01
   2  -1  10    1.93    1.09
   2  -1  10    2.65    1.14
   2  -1  10    3.60    1.14
  -2   1 -11  535.63   10.35
   2   1  11  531.30   10.31
   2  -1  11  554.73   10.40
   2   1  11  528.99   10.40
   2  -1  11  540.52   10.41
   2   1  11  521.05   10.15
   2  -1  11  541.63   10.25
   2  -1  11  534.97   10.26
   2   1  11  522.02   10.19
   2  -1  11  536.85   10.29
  -2   1 -12    0.13    0.87
   2  -1  12    0.10    0.94
   2  -1  12   -0.08    0.97
   2  -1  12    0.85    1.07
   2   1  12    0.77    0.95
   2   1  12   -0.31    1.23
   2   1  12    0.13    0.97
   2  -1  12   -0.25    0.99
   2  -1  13    8.76    0.81
   2  -1  13   10.89    0.85
  -2   1 -13    9.17    0.84
  -2  -1 -13    7.74    0.81
   2  -1  13    8.86    0.85
   2  -1  13    8.85    0.77
   2   1  13    9.89    0.99
   2  -1  13    9.58    1.01
   2  -1  14   67.29    1.53
   2   1  14   65.55    1.52
  -2  -2  14   20.13    1.06
  -2   2  14   19.99    1.10
  -2  -2  14   19.47    0.89
  -2  -2  14   16.80    0.96
  -2  -2  13   25.52    1.38
  -2   2  13   24.12    1.34
  -2  -2  13   26.33    1.50
  -2   2  13   27.06    1.60
  -2  -2  13   24.84    1.08
  -2  -2  13   24.63    1.39
  -2  -2  13   26.17    1.37
  -2   2  13   23.51    1.32
  -2  -2  13   25.80    1.31
  -2   2  12    5.11    1.35
  -2  -2  12    6.58    1.41
  -2   2  12    5.59    1.57
  -2  -2  12    5.62    1.47
  -2  -2  12    6.37    1.10
  -2  -2  12    6.32    1.42
  -2   2  12    6.90    1.50
  -2  -2  12    6.89    1.36
  -2   2  12    5.27    1.25
  -2   2  12    6.86    1.09
  -2   2  12    6.64    1.29
  -2  -2  12    5.92    1.22
  -2  -2  11    1.41    1.39
  -2   2  11    0.92    1.56
  -2  -2  11    0.82    1.53
  -2   2  11   -0.28    1.41
  -2  -2  11    0.71    1.19
  -2  -2  11    0.93    1.41
  -2   2  11    0.36    1.25
  -2   2  11    1.36    1.43
  -2  -2  11    1.66    1.41
  -2   2  11    0.92    1.33
  -2  -2  11    1.28    1.32
  -2   2  11    0.71    1.18
  -2   2  11    0.63    1.27
  -2  -2  11    1.14    1.22
  -2   2  11   -0.35    1.38
  -2   2  10   14.44    1.32
  -2  -2  10   12.53    1.38
  -2   2  10   13.38    1.40
  -2  -2  10   12.31    1.33
  -2  -2  10   13.77    1.49
  -2   2  10   13.31    1.40
  -2  -2  10   14.81    1.50
  -2   2  10   15.88    1.54
  -2  -2  10   11.80    1.42
  -2  -2  10   13.76    1.53
  -2   2  10   13.35    1.39
  -2   2  10   12.71    1.68
  -2  -2  10   13.59    1.27
  -2   2  10   13.77    1.41
  -2  -2  10   13.63    1.47
  -2   2  10   13.55    1.51
   2   2 -10   13.16    2.24
  -2   2   9  348.95    7.38
  -2   2   9  361.91    7.38
  -2   2   9  371.63    7.31
  -2  -2   9  357.22    7.23
  -2   2   9  359.09    7.38
  -2   2   9  358.98    7.35
  -2  -2   9  353.45    7.36
  -2   2   9  359.00    7.52
  -2  -2   9  344.64    7.40
  -2  -2   9  331.39    7.21
  -2   2   9  356.85    7.42
  -2  -2   9  353.19    7.50
  -2   2   9  378.16    7.27
  -2  -2   9  366.47    7.16
   2   2  -9  356.09    8.53
  -2  -2   9  383.22    7.22
  -2   2   9  389.77    7.22
  -2  -2   9  406.29    7.53
  -2   2   9  403.93    9.65
  -2   2   9  399.82    7.52
  -2  -2   9  396.68    9.62
  -2  -2   9  364.53    7.37
  -2  -2   9  364.89    7.34
  -2   2   9  354.95    7.34
  -2  -2   9  363.52    7.37
   2   2  -8 1138.37   22.26
  -2  -2   8 1129.01   21.00
  -2   2   8 1067.84   20.97
  -2  -2   8 1152.48   23.05
  -2   2   8 1091.80   22.93
   2   2  -7   -0.10    1.35
   2  -2  -7   -0.43    1.04
   2   2  -7    0.55    1.08
  -2   2   7    0.23    1.55
  -2  -2   7    0.51    0.89
  -2   2   7    0.27    0.92
  -2  -2   7    0.35    1.58
   2   2  -6   59.06    2.25
   2  -2  -6   61.49    1.92
  -2  -2   6   61.29    2.09
  -2   2   6   60.74    1.66
  -2  -2   6   61.93    2.48
  -2   2   6   66.36    2.51
  -2  -2   6   55.82    1.65
  -2  -2   6   57.74    2.69
  -2   2   6   60.81    2.65
   2   2  -5    9.24    1.09
  -2  -2   5    9.46    1.10
  -2  -2   5    8.93    1.22
  -2   2   5    9.89    1.18
  -2  -2   5   10.44    1.43
  -2   2   5    9.95    1.36
  -2  -2   4  192.60    4.50
  -2  -2   4  196.46    4.39
  -2   2   4  196.00    4.43
   2   2  -4  189.48    4.20
   2  -2  -3   67.14    1.72
  -2  -2   3   65.33    2.15
  -2  -2   3   64.19    1.48
  -2  -2   3   73.10    1.99
  -2   2   3   70.37    2.05
   2   2  -3   69.41    1.99
  -2   2   2  614.20   11.61
   2  -2  -2  653.72   12.10
  -2  -2   2  649.50   12.21
  -2  -2   2  646.89   11.76
  -2  -2   2  605.25   12.01
  -2   2   2  611.16   12.02
   2   2  -2  631.42   12.08
   2  -2  -2  600.32   11.75
   2   2  -1   20.28    0.86
   2  -2  -1   19.69    1.11
  -2  -2   1   20.32    0.95
  -2   2   1   18.34    0.82
   2   2  -1   19.50    0.75
   2   2  -1   20.51    1.09
   2   2   0   45.03    1.43
  -2   2   0   45.92    1.47
   2  -2   0   46.33    1.61
  -2  -2   0   47.08    1.57
  -2  -2   0   42.86    1.22
   2  -2   0   43.42    1.62
   2   2   0   46.83    1.59
   2   2   0   46.87    1.39
   2   2   1    2.50    0.75
  -2  -2  -1    2.38    0.85
  -2   2  -1    1.87    0.77
   2   2   1    2.38    0.75
   2   2   1    2.70    0.78
  -2  -2  -1    2.53    0.57
  -2   2  -1    2.28    0.36
   2   2   2   24.40    1.33
  -2   2  -2   23.05    1.13
   2  -2   2   23.42    1.26
  -2  -2  -2   24.26    1.18
   2   2   2   25.84    1.31
   2   2   3    1.60    0.95
   2   2   3    1.46    0.96
   2  -2   3    1.87    0.72
  -2   2  -3    2.23    0.90
  -2  -2  -3    1.48    1.08
  -2   2  -3    1.37    1.02
  -2  -2  -3    1.41    0.83
   2  -2   3    1.87    0.86
   2  -2   4  898.62   17.75
   2   2   4  946.42   18.45
  -2  -2  -4  955.36   18.47
  -2   2  -4  978.80   18.48
  -2   2  -4  964.41   18.42
  -2  -2  -4  932.43   18.30
   2   2   5    0.26    1.29
   2  -2   5    0.34    0.56
   2   2   5    0.06    0.60
   2   2   5    0.29    0.55
  -2  -2  -5    0.33    1.21
  -2   2  -5    0.25    1.23
  -2   2  -5    0.65    1.34
  -2  -2  -5   -0.39    1.24
   2   2   6  302.82    8.09
   2  -2   6  311.87    6.88
   2  -2   6  303.40    8.08
   2   2   6  311.19    6.88
   2   2   6  374.10    6.92
   2  -2   6  377.46    8.44
  -2  -2  -6  375.27    6.88
  -2  -2  -6  389.80    8.51
   2   2   6  377.61    6.87
   2  -2   6  375.81    6.97
  -2   2  -6  386.06    8.58
  -2  -2  -6  395.87    8.42
  -2   2  -6  389.54    8.38
   2   2   7   -0.75    1.58
   2  -2   7    0.56    0.89
   2   2   7    0.35    0.91
   2  -2   7   -0.75    1.57
   2  -2   7   -0.41    1.50
   2   2   7    0.18    1.51
   2   2   7   -0.01    0.76
  -2  -2  -7   -0.48    1.60
   2  -2   7    0.14    0.92
   2   2   7   -0.30    0.80
  -2  -2  -7    0.28    1.45
  -2   2  -7    0.27    1.54
  -2   2  -7   -1.31    1.70
  -2  -2  -8  230.90    6.30
  -2   2  -8  229.53    6.10
   2   2   8  229.29    6.49
   2  -2   8  238.65    6.47
   2   2   8  234.81    4.68
   2  -2   8  233.55    4.68
   2  -2   8  223.25    6.14
   2   2   8  223.57    6.12
  -2   2  -8  217.80    4.76
   2  -2   8  226.93    4.80
  -2   2  -8  224.21    6.58
  -2  -2  -8  207.79    6.40
   2   2   8  214.14    4.65
  -2   2  -9  219.14    6.96
   2  -2   9  234.54    5.08
   2   2   9  228.10    4.96
  -2  -2  -9  211.35    6.79
  -2  -2  -9  230.29    6.51
  -2   2  -9  229.24    6.39
   2   2   9  243.36    6.85
   2  -2   9  239.07    6.83
  -2   2  -9  230.54    5.03
   2  -2   9  226.17    5.01
   2   2   9  237.04    5.14
   2  -2   9  235.51    5.12
   2  -2   9  260.57    5.02
   2   2   9  251.86    5.01
   2  -2   9  240.23    6.43
   2   2   9  234.50    6.37
   2  -2   9  254.99    5.01
   2   2   9  254.06    5.00
   2   2  10  283.76    5.91
   2  -2  10  279.82    5.89
   2   2  10  274.27    5.71
   2   2  10  265.83    5.65
   2  -2  10  270.02    5.85
   2  -2  10  279.87    5.74
   2   2  10  278.15    5.74
   2  -2  10  299.99    5.76
   2   2  10  296.29    5.75
  -2   2 -11  296.51    6.04
   2  -2  11  292.20    6.05
   2   2  11  288.19    6.04
   2   2  11  310.04    6.21
   2  -2  11  284.11    6.02
  -2   2 -11  290.69    5.88
   2   2  11  266.68    5.81
   2  -2  11  259.93    5.93
   2  -2  11  304.70    5.91
   2   2  11  295.76    5.90
   2  -2  11  312.59    5.92
   2   2  11  308.09    5.90
   2  -2  12  129.45    3.03
   2  -2  12  126.65    2.89
   2  -2  12  129.32    2.91
   2   2  12  129.90    2.88
   2   2  12  129.42    2.91
  -2   2 -12  127.96    3.04
   2   2  12  128.36    3.13
   2   2  12  124.78    2.97
   2  -2  12  125.43    2.96
  -2   2 -12  127.24    2.92
  -2   2 -13   14.68    0.91
   2  -2  13   18.70    1.10
   2  -2  13   15.28    0.85
   2   2  13   17.03    1.05
   2  -2  13   16.09    0.97
   2  -2  13   15.59    0.89
   2   2  13   15.31    0.87
   2  -2  13   16.53    0.91
   2   2  13   15.67    0.89
   2  -2  14  113.63    2.30
   2   2  14  107.60    2.27
  -2  -3  14   10.26    0.81
  -2  -3  14    9.75    0.75
  -2   3  14   11.22    0.95
  -2  -3  14    9.27    0.88
  -2   3  13  322.78    6.48
  -2  -3  13  322.71    6.43
  -2  -3  13  319.13    6.38
  -2   3  13  330.59    6.35
  -2   3  13  297.13    6.23
  -2  -3  13  316.16    6.32
  -2  -3  13  337.81    6.38
  -2  -3  13  308.89    6.16
  -2   3  12    5.95    1.29
  -2  -3  12    5.82    1.39
  -2  -3  12    5.34    1.07
  -2   3  12    5.68    1.45
  -2   3  12    4.01    1.08
  -2  -3  12    4.94    1.21
  -2   3  12    5.72    1.25
  -2  -3  12    5.05    1.20
  -2   3  12    7.98    1.56
  -2   3  12    6.61    1.32
  -2  -3  12    5.08    1.44
  -2  -3  12    4.95    1.37
  -2  -3  11  286.79    5.88
  -2   3  11  282.35    5.92
  -2  -3  11  280.04    5.97
  -2   3  11  274.07    5.99
  -2  -3  11  266.19    5.89
  -2   3  11  265.18    5.85
  -2  -3  11  282.24    5.85
  -2   3  11  274.70    5.77
  -2  -3  11  279.74    5.75
  -2   3  11  274.66    5.82
  -2  -3  11  269.69    5.80
  -2  -3  11  277.43    5.75
  -2   3  11  272.04    5.87
  -2   3  10   17.61    1.46
  -2  -3  10   17.99    1.55
  -2  -3  10   19.78    1.34
  -2  -3  10   15.59    1.53
  -2   3  10   17.53    1.66
  -2   3  10   18.44    1.40
  -2  -3  10   18.14    1.45
  -2   3  10   18.18    1.44
  -2   3  10   17.71    1.50
  -2   3  10   17.52    1.37
  -2   3  10   17.25    1.57
  -2   3  10   15.38    1.69
  -2  -3  10   17.72    1.55
  -2  -3  10   18.06    1.51
  -2  -3  10   19.81    1.54
  -2   3  10   20.44    1.60
   2   3 -10   20.11    2.35
  -2   3   9  259.41    5.20
  -2   3   9  258.16    5.33
   2   3  -9  238.92    6.38
  -2   3   9  238.90    5.17
  -2  -3   9  241.95    5.25
  -2  -3   9  239.49    5.28
  -2   3   9  241.96    5.26
  -2   3   9  240.55    5.41
  -2  -3   9  249.52    5.33
  -2   3   9  239.80    5.19
  -2  -3   9  241.87    5.19
  -2   3   9  238.50    5.24
  -2  -3   9  234.43    5.21
  -2   3   9  241.43    5.21
  -2  -3   9  232.24    5.07
  -2   3   9  242.80    5.17
  -2   3   9  242.80    5.24
  -2  -3   9  253.47    5.32
  -2  -3   9  245.16    7.16
  -2   3   9  262.81    5.30
  -2   3   9  257.66    7.20
  -2  -3   9  247.10    5.21
   2   3  -8    3.39    1.54
  -2  -3   8    0.68    1.95
  -2  -3   8    2.11    1.17
  -2   3   8    2.01    1.07
  -2   3   8    1.15    1.83
   2  -3  -7    9.52    1.28
   2   3  -7    6.89    1.34
  -2  -3   7    9.03    1.17
   2  -3  -7    7.97    1.23
   2   3  -7    8.74    1.54
  -2   3   7    7.60    0.99
  -2  -3   7    6.81    1.78
  -2  -3   7    7.49    1.03
  -2   3   7    7.22    1.74
  -2  -3   6  242.67    5.60
  -2   3   6  248.24    6.07
  -2  -3   6  232.51    4.79
  -2   3   6  242.49    4.80
  -2  -3   6  238.39    5.81
  -2   3   6  248.56    5.92
  -2  -3   6  231.03    6.00
   2   3  -5  103.48    3.12
  -2  -3   5  107.63    3.15
  -2  -3   5  102.99    3.03
  -2   3   5  101.19    3.25
  -2   3   5  110.47    3.05
  -2  -3   5  106.12    3.32
  -2  -3   4   69.64    2.43
  -2  -3   4   61.30    1.53
   2   3  -4   68.27    2.26
  -2  -3   4   73.08    2.19
  -2   3   4   80.29    2.20
   2  -3  -3  406.05    8.02
  -2  -3   3  422.75    8.34
  -2   3   3  427.51    8.37
  -2  -3   3  432.61    8.68
  -2  -3   3  422.49    8.07
   2  -3  -3  412.59    8.22
  -2   3   3  415.91    8.01
  -2  -3   2   84.07    2.21
  -2   3   2   81.23    2.24
  -2  -3   2   82.59    2.47
  -2  -3   2   83.24    2.10
   2  -3  -2   79.45    2.12
  -2   3   2   86.14    1.98
   2  -3  -1 3778.20   67.79
  -2  -3   1 3664.50   67.80
  -2  -3   1 3822.61   67.63
   2   3  -1 3855.89   67.77
  -2  -3   1 3601.90   67.04
  -2   3   1 3787.73   67.43
   2  -3   0   13.76    1.10
  -2   3   0   14.38    0.94
  -2  -3   0   15.44    1.11
  -2  -3   0   13.67    1.05
   2   3   0   15.40    0.96
   2   3   0   15.19    0.86
   2   3   1   67.54    1.96
   2  -3   1   62.18    2.09
  -2   3  -1   67.41    2.02
  -2  -3  -1   65.04    2.08
   2   3   1   65.46    1.99
   2  -3   1   59.63    2.08
  -2  -3  -1   61.83    1.81
   2   3   2   37.08    1.59
   2   3   2   36.27    1.57
  -2   3  -2   35.40    1.33
  -2  -3  -2   33.64    1.41
   2  -3   2   36.87    1.55
  -2  -3  -2   35.01    1.46
   2   3   3  451.48    9.36
  -2   3  -3  448.73    9.39
  -2  -3  -3  443.67    9.46
   2   3   3  443.17    9.44
   2  -3   3  451.57    9.17
  -2   3  -3  462.03    9.22
  -2  -3  -3  453.51    9.28
   2  -3   4    1.44    0.71
   2   3   4    0.93    1.14
  -2  -3  -4    0.49    0.99
   2  -3   4    1.07    0.80
  -2   3  -4    0.88    1.03
  -2  -3  -4    1.48    1.24
  -2   3  -4    0.77    1.22
   2   3   4    0.28    1.22
   2   3   5   11.48    1.63
   2   3   5   10.80    0.73
  -2  -3  -5   12.34    1.57
  -2   3  -5   13.08    1.57
   2   3   5   10.59    0.66
  -2  -3  -5   11.01    1.51
  -2   3  -5   11.64    1.46
  -2   3  -6    6.69    1.68
  -2  -3  -6    9.42    1.64
  -2   3  -6    9.33    1.62
   2  -3   6    6.18    0.76
  -2  -3  -6    9.53    1.67
   2   3   6    8.11    0.73
  -2  -3  -6    6.75    0.73
   2  -3   6    7.80    0.88
   2   3   6    5.65    1.45
   2  -3   6    6.52    1.49
   2   3   6    7.18    0.83
   2   3   6    7.50    0.76
   2  -3   6    6.89    1.66
  -2  -3  -7  161.07    4.91
  -2   3  -7  156.28    4.76
   2  -3   7  176.05    5.13
   2   3   7  167.86    5.04
   2   3   7  162.89    3.49
   2   3   7  168.05    3.50
   2  -3   7  173.59    5.02
   2   3   7  171.87    5.00
   2  -3   7  161.36    3.51
   2  -3   7  158.44    3.60
   2   3   7  154.34    3.44
  -2  -3  -7  150.35    5.02
  -2   3  -7  156.23    5.06
  -2  -3  -8   62.33    3.37
   2   3   8   65.03    1.88
   2  -3   8   65.03    2.11
  -2   3  -8   65.83    3.42
  -2   3  -8   67.80    3.17
  -2  -3  -8   70.39    3.23
   2   3   8   72.82    3.48
   2  -3   8   73.29    3.39
   2   3   8   66.72    2.04
  -2   3  -8   68.92    2.03
   2  -3   8   68.51    2.05
   2   3   8   71.49    1.97
   2  -3   8   72.34    3.09
   2   3   8   74.50    3.11
   2  -3   8   74.67    1.96
   2   3   9 1433.57   26.83
  -2   3  -9 1418.06   29.17
   2  -3   9 1436.34   27.00
  -2  -3  -9 1384.69   29.17
  -2   3  -9 1437.36   28.65
   2   3   9 1448.94   29.05
   2  -3   9 1464.50   29.05
  -2   3  -9 1448.51   26.96
   2  -3   9 1444.46   26.86
   2   3   9 1441.79   26.86
   2  -3   9 1477.10   28.54
   2   3   9 1463.98   28.50
   2  -3   9 1464.39   26.86
   2   3   9 1491.47   26.86
   2   3   9 1422.47   27.03
   2  -3   9 1505.58   26.98
   2   3  10   67.63    1.99
   2  -3  10   67.04    2.02
   2  -3  10   70.89    2.02
   2   3  10   66.53    2.02
   2   3  10   65.35    2.06
  -2   3 -10   67.42    2.01
   2  -3  10   61.89    2.14
   2   3  10   64.47    2.14
   2  -3  10   65.43    2.14
   2  -3  11   31.67    1.68
   2   3  11   33.25    1.73
   2   3  11   32.51    1.55
   2  -3  11   31.82    1.54
  -2   3 -11   31.71    1.40
   2   3  11   32.88    1.49
   2  -3  11   33.20    1.46
   2   3  11   31.84    1.44
   2  -3  11   32.36    1.38
   2   3  11   33.05    1.44
   2  -3  11   32.32    1.51
   2  -3  12    1.00    0.88
   2   3  12    0.83    0.90
   2  -3  12    1.18    0.89
   2   3  12    0.61    0.89
   2  -3  12   -0.62    1.13
  -2   3 -12    0.56    0.99
   2   3  12    0.80    0.90
  -2   3 -12    0.87    0.95
   2   3  12    0.09    1.13
   2  -3  12    0.68    0.94
   2  -3  13   23.25    1.05
  -2   3 -13   23.63    0.97
   2  -3  13   24.85    1.14
   2  -3  13   22.66    0.94
   2   3  13   24.88    1.12
  -2   3 -13   20.37    0.89
   2  -3  13   22.69    0.94
   2   3  13   24.02    0.95
   2  -3  13   25.21    0.99
   2   3  13   24.36    0.98
   2  -3  14    7.80    0.52
   2   3  14    7.73    0.49
  -2  -4  14   58.90    1.51
  -2   4  14   58.27    1.57
  -2  -4  14   57.48    1.53
  -2  -4  13    5.29    1.08
  -2   4  13    6.18    1.25
  -2  -4  13    5.58    1.15
  -2  -4  13    5.33    0.96
  -2  -4  13    6.31    1.07
  -2  -4  13    5.35    0.76
  -2   4  13    4.70    1.04
  -2   4  12    5.57    1.27
  -2  -4  12    6.44    1.35
  -2   4  12    6.94    1.53
  -2  -4  12    6.03    1.39
  -2   4  12    4.88    1.11
  -2  -4  12    6.44    1.18
  -2  -4  12    6.17    1.19
  -2  -4  12    5.69    1.05
  -2  -4  12    6.26    1.28
  -2   4  12    6.41    1.31
  -2  -4  11    1.42    1.36
  -2   4  11    1.98    1.61
  -2  -4  11    1.46    1.44
  -2   4  11    2.76    1.42
  -2   4  11    1.67    1.45
  -2  -4  11    1.95    1.21
  -2   4  11    1.23    1.21
  -2   4  11    1.16    1.33
  -2  -4  11    0.92    1.22
  -2  -4  11    1.21    1.18
  -2  -4  11    1.20    1.37
  -2   4  10   41.66    1.79
  -2  -4  10   41.92    1.75
  -2  -4  10   40.16    1.80
  -2   4  10   40.92    1.89
  -2  -4  10   39.99    1.82
  -2   4  10   37.53    1.81
  -2  -4  10   40.68    1.96
  -2  -4  10   37.01    1.85
  -2   4  10   39.29    2.10
  -2   4  10   38.23    1.91
  -2  -4  10   40.00    1.64
  -2   4  10   39.62    1.81
  -2   4  10   38.29    1.79
  -2   4   9  292.94    6.37
  -2   4   9  301.43    6.29
  -2   4   9  300.68    6.30
  -2  -4   9  299.02    6.11
  -2   4   9  304.95    6.21
  -2   4   9  298.85    6.20
  -2   4   9  290.86    6.32
  -2  -4   9  308.09    6.28
  -2  -4   9  285.68    6.31
  -2   4   9  302.69    6.46
  -2  -4   9  307.08    6.38
  -2  -4   9  287.48    6.12
  -2   4   9  302.34    6.29
  -2  -4   9  301.99    6.27
  -2   4   9  302.45    6.24
  -2  -4   9  303.40    6.24
  -2   4   9  297.90    6.21
  -2  -4   9  323.72    6.33
  -2  -4   9  306.76    8.25
  -2   4   9  308.70    8.26
  -2   4   9  320.62    6.31
   2   4  -9  306.06    7.59
  -2   4   8 1350.42   26.55
  -2  -4   8 1344.91   24.59
  -2  -4   8 1278.48   26.47
  -2   4   8 1302.83   24.58
   2   4  -8 1313.10   26.10
  -2  -4   7   37.25    1.94
  -2  -4   7   40.05    2.45
  -2  -4   7   38.32    1.44
  -2   4   7   39.12    1.42
  -2   4   7   39.78    2.44
  -2  -4   7   34.61    1.24
   2  -4  -7   35.19    1.98
   2   4  -7   37.27    2.33
  -2   4   6 2792.50   49.75
  -2  -4   6 2661.27   51.16
  -2  -4   6 2602.08   50.89
  -2   4   6 2582.11   50.89
  -2   4   6 2890.16   51.20
  -2  -4   6 2604.85   49.75
  -2  -4   6 2754.19   49.70
   2   4  -6 2585.31   50.99
  -2  -4   6 2980.33   50.99
   2  -4  -6 2821.63   50.65
   2   4  -5   42.77    2.01
  -2  -4   5   46.36    2.08
   2  -4  -5   42.48    1.71
   2  -4  -5   40.80    1.61
  -2  -4   5   45.14    1.86
  -2   4   5   47.99    1.99
  -2  -4   5   40.30    2.08
   2  -4  -4   27.60    1.15
   2  -4  -4   27.64    1.22
   2   4  -4   40.29    1.78
  -2  -4   4   33.11    1.75
   2  -4  -4   26.80    1.36
  -2  -4   4   28.29    1.44
  -2   4   4   38.72    1.56
   2  -4  -3   26.39    1.02
   2  -4  -3   28.42    0.92
  -2  -4   3   29.07    1.31
  -2   4   3   30.17    1.29
   2   4  -3   28.66    1.49
  -2  -4   3   29.24    1.65
   2  -4  -3   28.21    1.31
  -2   4   3   30.80    1.12
  -2  -4   2  376.23    7.48
  -2   4   2  373.79    7.49
   2  -4  -2  362.61    7.53
  -2   4   2  379.35    7.37
   2  -4  -1    5.41    0.96
  -2  -4   1    4.94    0.81
  -2  -4   1    4.40    0.96
   2  -4  -1    5.85    0.84
  -2  -4   1    6.43    0.45
  -2   4   1    5.99    0.72
  -2  -4   0   79.60    2.35
   2  -4   0   77.23    2.42
  -2  -4   0   79.11    2.31
   2   4   0   74.53    2.17
   2   4   0   78.52    2.10
   2   4   1   36.36    1.51
  -2  -4  -1   35.54    1.53
  -2   4  -1   31.46    1.51
  -2  -4  -1   32.38    1.60
   2   4   1   36.94    1.51
  -2  -4  -1   35.89    1.36
  -2   4  -1   35.15    1.04
   2   4   2 2736.32   49.85
   2  -4   2 2751.37   49.93
   2   4   2 2614.39   49.88
  -2  -4  -2 2620.86   49.73
   2  -4   2 2709.18   49.83
  -2   4  -2 2724.30   49.48
   2   4   3   28.54    1.60
  -2   4  -3   27.00    1.60
  -2  -4  -3   26.79    1.76
   2   4   3   29.20    1.73
  -2  -4  -3   26.32    1.50
   2  -4   3   25.71    1.44
  -2   4  -3   27.72    1.43
  -2  -4  -3   25.75    1.54
   2   4   4 1126.43   21.41
  -2   4  -4 1107.19   21.21
   2  -4   4 1108.82   20.87
   2  -4   4 1076.11   20.16
  -2  -4  -4 1074.41   21.27
   2   4   4 1134.01   21.53
  -2   4  -4 1055.00   21.29
  -2   4  -4 1106.21   21.24
  -2  -4  -4 1105.50   21.42
  -2   4  -5   26.98    1.93
  -2  -4  -5   28.70    1.98
   2   4   5   28.66    1.04
   2   4   5   26.55    1.97
   2  -4   5   26.34    1.10
  -2  -4  -5   28.52    1.91
  -2   4  -5   29.11    1.90
   2   4   5   25.98    0.91
   2  -4   5   24.16    1.08
   2   4   5   28.12    2.08
  -2   4  -5   23.68    1.89
   2  -4   6  578.70   10.42
  -2  -4  -6  561.68   11.98
  -2   4  -6  573.53   11.99
   2   4   6  551.71   10.24
   2   4   6  555.82   10.33
  -2  -4  -6  587.68   11.96
  -2   4  -6  583.12   11.82
   2  -4   6  508.67   10.30
   2  -4   6  538.98   10.33
   2   4   6  542.25   11.73
   2  -4   6  546.45   11.76
   2   4   6  509.25   10.33
  -2   4  -6  530.11   11.97
  -2  -4  -7  137.35    4.58
  -2   4  -7  139.73    4.46
   2  -4   7  158.39    3.17
   2   4   7  150.33    3.19
   2   4   7  161.25    4.59
   2  -4   7  162.10    4.58
   2  -4   7  148.31    4.79
   2   4   7  144.30    3.15
   2   4   7  147.86    4.76
   2  -4   7  131.25    3.01
  -2  -4  -7  133.51    3.08
   2   4   7  132.02    3.06
  -2   4  -7  142.52    4.69
  -2  -4  -7  140.01    4.69
  -2  -4  -8   13.38    2.19
   2  -4   8   14.63    1.34
   2   4   8   13.36    0.99
  -2   4  -8   14.88    2.21
  -2   4  -8   13.42    1.84
  -2  -4  -8   14.31    2.03
   2   4   8   13.95    2.30
   2  -4   8   15.75    2.12
   2  -4   8   16.22    1.25
  -2   4  -8   14.13    1.24
   2   4   8   13.56    1.18
   2  -4   8   14.12    1.11
   2   4   8   15.58    1.13
   2   4   8   16.07    1.88
   2  -4   8   14.51    1.84
   2  -4   9   30.11    1.41
   2   4   9   30.22    1.42
   2  -4   9   32.53    1.40
   2   4   9   30.59    1.42
   2   4   9   29.68    2.65
   2  -4   9   27.19    2.55
   2  -4   9   25.09    1.52
  -2   4  -9   26.49    1.49
  -2  -4  -9   26.79    2.65
   2  -4   9   26.42    1.59
  -2   4  -9   27.15    2.65
   2   4   9   27.07    1.54
  -2   4 -10   10.60    1.16
   2  -4  10    7.97    1.37
   2   4  10   11.03    1.35
   2   4  10   10.60    1.47
   2   4  10   10.91    1.32
   2  -4  10   10.30    1.33
   2  -4  10    9.96    1.18
   2   4  10   10.40    1.11
   2  -4  10    9.52    1.19
   2   4  10    9.41    1.18
   2  -4  11   -0.06    0.98
   2   4  11   -0.04    1.01
   2  -4  11   -0.52    1.00
   2   4  11    0.09    0.94
   2  -4  11    0.69    1.27
   2  -4  11    0.05    1.12
  -2   4 -11   -0.88    1.20
   2   4  11    0.28    1.26
   2  -4  11    0.30    1.10
   2   4  11    0.45    1.10
  -2   4 -12   61.91    1.88
   2  -4  12   66.90    1.98
   2  -4  12   64.98    1.76
   2   4  12   66.59    1.77
   2  -4  12   68.02    1.79
   2   4  12   66.53    1.75
   2   4  12   58.72    1.75
   2  -4  12   62.98    1.84
   2   4  12   65.10    1.99
  -2   4 -12   65.03    1.68
  -2   4 -12   65.01    1.90
   2  -4  13   30.03    1.20
   2  -4  13   28.09    0.97
   2   4  13   32.16    1.15
  -2   4 -13   25.71    0.98
   2  -4  13   29.41    1.15
  -2  -5  14    0.07    0.65
  -2  -5  14    0.21    0.64
  -2  -5  13  276.56    5.40
  -2  -5  13  267.36    5.44
  -2  -5  13  269.91    5.45
  -2   5  13  275.31    5.52
  -2  -5  13  262.67    5.37
  -2   5  13  261.34    5.38
  -2  -5  12    7.23    1.04
  -2  -5  12    8.55    1.31
  -2  -5  12    6.90    1.35
  -2   5  12    8.34    1.47
  -2  -5  12    7.14    1.35
  -2   5  12    7.79    1.16
  -2  -5  12    8.58    1.15
  -2   5  12    7.54    1.33
  -2   5  11  275.78    5.88
  -2  -5  11  281.95    5.75
  -2  -5  11  281.63    5.82
  -2  -5  11  288.58    5.93
  -2   5  11  280.90    6.06
  -2  -5  11  265.23    5.89
  -2  -5  11  276.20    5.69
  -2  -5  11  274.22    5.80
  -2   5  11  270.13    5.85
  -2   5  11  276.03    5.89
  -2   5  10  176.76    4.18
  -2  -5  10  179.09    4.22
  -2   5  10  175.51    4.32
  -2  -5  10  184.03    4.22
  -2   5  10  170.43    4.20
  -2  -5  10  183.91    4.16
  -2  -5  10  179.36    4.06
  -2   5  10  177.70    4.19
  -2  -5  10  173.73    3.97
  -2   5  10  186.59    4.19
  -2   5  10  180.19    4.25
   2   5  -9  901.63   19.22
  -2   5   9  929.76   17.87
  -2   5   9  966.88   17.95
  -2  -5   9  975.65   17.89
  -2  -5   9  906.44   17.63
  -2   5   9  980.04   17.75
  -2  -5   9  965.60   17.77
  -2   5   9  942.43   17.81
  -2   5   9  935.01   17.77
  -2  -5   9  947.80   17.75
  -2   5   9  981.50   17.92
  -2   5   9  925.37   17.84
  -2   5   9  913.69   17.67
  -2   5   9  916.06   17.83
  -2  -5   9  924.12   17.61
  -2  -5   8   96.01    2.62
  -2   5   8   94.72    2.63
  -2   5   8   99.89    2.75
  -2   5   8   99.48    2.54
  -2  -5   8   94.82    2.46
  -2   5   8  103.00    2.58
  -2  -5   8  103.68    4.02
  -2   5   8   98.29    4.00
  -2  -5   8  109.62    2.61
  -2   5   8   95.27    2.61
  -2  -5   8  100.85    2.58
  -2  -5   8  101.12    2.55
  -2   5   8   97.79    2.56
  -2  -5   8   96.21    2.36
   2   5  -8   91.53    3.68
   2  -5  -7   27.35    1.86
  -2  -5   7   23.44    1.26
  -2  -5   7   23.43    2.21
  -2   5   7   27.86    2.13
  -2   5   7   26.99    1.24
  -2  -5   7   25.94    1.94
   2   5  -7   25.34    2.18
  -2  -5   7   28.55    1.18
   2  -5  -6    3.76    1.05
   2  -5  -6    3.38    1.12
  -2  -5   6    3.22    0.79
  -2  -5   6    3.13    1.46
  -2  -5   6    3.20    0.79
  -2   5   6    2.92    1.33
   2   5  -6    2.38    1.43
   2   5  -6    4.00    1.40
  -2  -5   6    4.12    1.38
  -2  -5   5   12.00    1.29
  -2   5   5   14.62    1.38
  -2  -5   5   14.00    0.91
  -2  -5   5   16.19    1.59
   2   5  -5   13.79    1.48
   2  -5  -5   13.70    1.05
   2  -5  -5   14.87    1.20
   2  -5  -4  464.46    9.77
   2  -5  -4  468.89    9.63
  -2  -5   4  486.10   10.49
   2   5  -4  500.28   10.40
   2  -5  -4  491.93   10.05
  -2  -5   4  525.52    9.95
  -2   5   4  546.96   10.02
   2  -5  -3 2820.54   53.77
  -2  -5   3 2949.55   53.89
  -2   5   3 3014.72   53.94
  -2  -5   3 3029.83   54.61
   2   5  -3 2971.15   54.37
  -2   5   3 2948.85   53.90
   2  -5  -3 2890.69   54.09
  -2  -5   2   19.44    1.02
  -2   5   2   18.93    1.02
  -2   5   2   18.59    1.01
  -2   5   2   16.74    0.60
   2   5  -2   19.08    1.29
   2  -5  -2   18.89    1.18
  -2  -5   1 5216.85   94.91
  -2   5   1 5237.37   94.93
  -2  -5   1 5294.06   95.46
   2  -5  -1 5145.94   95.15
  -2   5   1 5255.20   95.01
  -2  -5   1 5155.18   94.65
   2  -5   0   65.28    2.22
  -2  -5   0   63.56    2.20
  -2  -5   0   60.92    2.18
  -2   5   0   68.76    2.10
   2   5   0   67.98    2.13
   2   5   1 2185.94   40.00
  -2  -5  -1 2102.56   40.01
  -2  -5  -1 2196.92   40.23
   2   5   1 2156.09   40.11
  -2   5  -1 2147.61   39.35
  -2  -5  -1 2164.06   39.97
   2   5   2  165.91    4.03
   2  -5   2  158.92    4.04
   2   5   2  155.87    4.09
  -2   5  -2  159.19    3.58
  -2  -5  -2  149.02    3.90
   2   5   3   48.70    2.08
   2   5   3   43.21    1.26
  -2   5  -3   44.02    2.01
  -2  -5  -3   44.31    2.08
   2   5   3   46.27    2.13
  -2  -5  -3   39.06    1.92
  -2   5  -3   41.16    1.75
   2  -5   3   40.73    1.83
   2   5   4   -0.34    1.22
   2   5   4    0.24    0.61
  -2  -5  -4    0.99    1.30
   2  -5   4    0.29    0.59
  -2  -5  -4    0.89    1.27
   2  -5   4   -0.23    0.89
  -2   5  -4    0.36    1.20
   2   5   4   -1.31    1.30
  -2   5  -4    0.52    1.03
  -2  -5  -4    1.39    1.30
  -2   5  -4   -0.08    1.24
   2  -5   5  100.48    2.55
  -2  -5  -5  113.77    3.75
  -2   5  -5  114.39    3.75
   2   5   5  115.99    3.80
   2   5   5  117.26    2.50
   2  -5   5  110.62    2.54
  -2  -5  -5  114.71    3.74
  -2   5  -5  108.07    3.58
  -2  -5  -5  112.19    3.74
   2   5   5  111.39    2.36
   2   5   5  108.37    3.47
   2  -5   5   99.95    3.46
   2   5   5  115.97    3.93
  -2   5  -5   93.65    3.54
   2  -5   6   86.22    2.09
   2   5   6   93.25    3.36
   2  -5   6   95.89    3.37
   2   5   6   86.58    2.11
   2   5   6   86.63    2.08
  -2  -5  -6   85.79    3.35
  -2   5  -6   86.45    3.29
   2  -5   6   84.03    2.21
  -2   5  -6   83.71    3.31
   2   5   6   80.32    1.96
  -2  -5  -6   83.53    3.38
   2  -5   6   80.35    2.11
  -2   5  -6   86.31    3.44
  -2  -5  -7  524.57   11.80
   2   5   7  523.23   10.04
   2  -5   7  547.22   11.99
   2   5   7  517.53   11.93
   2  -5   7  512.49   10.00
   2   5   7  555.01   10.03
   2  -5   7  526.10   10.02
   2  -5   7  546.41   11.48
   2   5   7  551.46   11.48
   2  -5   7  554.19   10.22
  -2  -5  -7  505.92   11.99
  -2   5  -7  534.41   11.92
   2   5   7  503.51    9.95
  -2  -5  -7  509.12   10.05
  -2  -5  -8    4.80    2.04
  -2  -5  -8    7.16    2.03
  -2   5  -8    7.36    1.87
  -2  -5  -8    8.95    1.85
   2   5   8    7.18    2.03
   2  -5   8    7.65    1.97
   2   5   8    6.43    0.88
  -2   5  -8    7.33    1.17
   2   5   8    6.34    1.20
   2   5   8    5.40    1.12
   2   5   8    6.77    1.05
   2  -5   8    7.53    1.03
   2   5   8    7.96    0.98
   2  -5   8    6.65    1.02
   2  -5   8    6.98    1.69
   2   5   8    6.69    1.68
   2  -5   8    4.91    1.22
   2  -5   9  690.90   12.80
  -2   5  -9  668.42   12.82
   2  -5   9  640.37   12.80
   2   5   9  683.03   12.93
   2   5   9  645.21   12.84
   2  -5   9  667.80   12.63
   2   5   9  667.22   12.62
   2  -5   9  681.63   12.62
   2   5   9  653.61   12.62
  -2   5 -10   44.48    1.95
   2  -5  10   42.60    1.86
   2   5  10   49.09    1.61
   2  -5  10   45.24    1.62
   2  -5  10   44.86    1.62
   2   5  10   46.56    1.58
   2  -5  10   40.61    1.65
  -2   5 -10   43.20    1.71
   2   5  10   42.53    1.74
   2   5  10   46.87    1.95
   2  -5  11  189.09    4.32
   2  -5  11  193.16    4.14
   2   5  11  191.80    4.14
   2  -5  11  199.42    4.18
   2   5  11  199.28    4.14
   2  -5  11  209.53    4.44
  -2   5 -11  210.18    4.41
   2   5  11  201.32    4.27
   2   5  11  208.39    4.46
   2  -5  11  191.66    4.30
  -2   5 -11  195.00    4.16
   2  -5  12    5.02    0.82
   2   5  12    4.08    0.80
   2  -5  12    4.39    0.83
   2   5  12    4.89    0.81
   2  -5  12    5.85    1.14
   2   5  12    4.21    0.98
  -2   5 -12    5.08    0.94
   2   5  12    4.74    1.07
  -2   5 -12    5.06    0.80
   2  -5  12    4.76    0.90
  -2   5 -12    5.33    0.99
   2  -5  13   72.30    1.68
   2   5  13   74.16    1.84
  -2   5 -13   71.42    1.74
  -2  -6  14   13.62    0.69
  -2  -6  13    0.01    0.96
  -2  -6  13   -1.34    0.90
  -2  -6  13    0.13    0.80
  -2  -6  13    0.32    0.93
  -2  -6  13    0.64    0.87
  -2   6  13    0.50    0.94
  -2  -6  12   10.25    1.27
  -2  -6  12   10.59    1.03
  -2  -6  12   10.56    1.28
  -2  -6  12   10.53    1.35
  -2   6  12   10.33    1.43
  -2  -6  12   10.08    1.14
  -2   6  12   10.39    1.33
  -2  -6  11  140.36    3.26
  -2  -6  11  137.51    3.39
  -2  -6  11  140.32    3.45
  -2  -6  11  132.07    3.45
  -2   6  11  140.43    3.58
  -2  -6  11  137.28    3.19
  -2   6  11  133.33    3.40
  -2   6  11  141.97    3.49
  -2  -6  10  297.19    6.18
  -2  -6  10  282.24    6.19
  -2   6  10  299.29    6.36
  -2  -6  10  289.82    6.04
  -2  -6  10  305.16    6.13
  -2  -6  10  274.94    5.87
  -2   6  10  285.12    6.17
  -2   6  10  301.14    6.20
  -2   6   9   81.73    2.55
  -2   6   9   85.19    2.62
  -2  -6   9   80.77    2.33
  -2  -6   9   86.40    2.52
  -2   6   9   82.65    2.33
  -2  -6   9   84.00    2.48
  -2   6   9   79.92    2.51
  -2  -6   9   85.13    2.42
  -2   6   9   82.38    2.52
  -2  -6   9   82.53    2.27
  -2   6   9   82.13    2.51
   2   6  -9   78.45    3.55
   2   6  -8  765.04   16.50
  -2   6   8  788.24   14.99
  -2  -6   8  790.00   14.97
  -2   6   8  804.65   15.08
  -2  -6   8  819.02   14.98
  -2  -6   8  752.72   14.76
  -2   6   8  786.23   14.92
  -2   6   8  765.68   14.92
  -2  -6   8  794.32   14.89
  -2  -6   8  803.20   14.89
  -2  -6   8  791.03   14.75
  -2   6   8  785.28   15.04
  -2   6   8  780.26   14.98
  -2   6   8  755.71   14.79
  -2   6   8  775.76   15.01
  -2  -6   8  777.15   14.73
  -2   6   8  808.55   14.89
   2   6  -7    4.05    1.65
  -2  -6   7    3.99    1.57
  -2  -6   7    4.68    0.92
   2  -6  -6  988.17   20.02
  -2  -6   6 1047.13   19.09
  -2  -6   6 1071.41   20.67
   2   6  -6  985.03   20.67
   2   6  -6  981.72   20.68
  -2  -6   5   20.27    1.54
  -2   6   5   22.77    1.60
   2  -6  -5   23.71    1.44
  -2  -6   5   21.96    1.11
   2  -6  -5   25.05    1.66
   2   6  -5   20.23    1.85
  -2  -6   5   24.74    1.96
   2   6  -4  639.60   13.13
  -2  -6   4  620.15   13.22
  -2  -6   4  670.71   12.48
  -2   6   4  684.59   12.53
  -2  -6   4  584.09   11.88
  -2   6   4  636.53   11.81
   2  -6  -4  648.43   12.77
   2  -6  -4  632.16   12.42
   2  -6  -3   47.63    1.98
  -2   6   3   50.17    1.77
  -2  -6   3   51.36    2.38
  -2  -6   3   49.42    1.68
  -2   6   3   50.37    1.68
   2  -6  -2  785.06   15.47
   2   6  -2  836.59   15.69
  -2  -6   2  823.11   15.93
  -2  -6   2  808.42   15.06
  -2   6   2  814.98   15.08
  -2   6   2  814.56   15.30
   2   6  -1    0.47    0.84
  -2  -6   1    0.64    1.16
  -2  -6   1    0.84    0.62
  -2   6   1    1.17    0.65
  -2  -6   1    0.89    0.56
   2  -6  -1    0.25    0.96
  -2   6   1    0.71    0.82
  -2  -6   0 1540.44   28.92
  -2  -6   0 1522.98   28.95
   2   6   0 1556.83   28.69
  -2   6   0 1543.09   28.74
   2   6   0 1483.82   28.79
   2  -6   1   41.35    1.88
  -2  -6  -1   42.14    1.77
  -2  -6  -1   41.97    1.94
   2   6   1   40.12    1.52
   2   6   1   42.32    1.81
  -2  -6  -1   37.69    1.72
  -2   6  -1   36.72    1.00
   2   6   2 1792.86   34.15
   2   6   2 1780.01   33.53
  -2  -6  -2 1737.17   33.85
   2  -6   2 1853.11   34.23
   2   6   2 1810.84   34.24
  -2  -6  -2 1817.22   34.10
  -2   6  -2 1900.80   33.60
   2   6   3   23.90    1.66
   2  -6   3   23.81    1.53
  -2   6  -3   21.60    1.34
  -2  -6  -3   21.16    1.64
   2   6   3   25.43    1.79
  -2  -6  -3   23.30    1.73
  -2  -6  -4  768.88   15.20
  -2   6  -4  758.58   13.83
  -2  -6  -4  779.98   15.14
   2  -6   4  741.22   13.79
   2  -6   4  747.74   14.58
  -2   6  -4  661.37   14.69
  -2   6  -4  725.89   13.66
   2  -6   4  717.34   13.86
   2   6   4  781.32   15.20
   2   6   4  754.15   13.77
   2   6   4  772.06   15.34
  -2   6  -4  664.10   14.77
   2   6   5   40.13    2.33
   2   6   5   42.27    1.26
  -2  -6  -5   34.16    2.35
   2   6   5   38.95    1.10
   2  -6   5   38.10    1.24
   2  -6   5   38.40    2.05
   2   6   5   35.43    2.06
   2   6   5   35.72    1.21
  -2   6  -5   27.73    2.04
   2   6   5   38.91    2.43
   2  -6   5   35.02    1.35
   2  -6   5   36.82    1.67
  -2  -6  -5   38.39    2.37
  -2  -6  -5   39.54    2.41
  -2   6  -5   35.68    2.17
   2  -6   5   38.32    1.36
   2  -6   6  147.57    3.37
   2   6   6  144.82    3.25
   2  -6   6  151.73    3.24
   2   6   6  160.27    4.54
   2  -6   6  166.34    4.55
   2  -6   6  155.95    3.44
  -2  -6  -6  151.96    4.88
  -2   6  -6  158.72    4.70
  -2  -6  -6  158.88    4.91
  -2  -6  -6  155.72    4.78
  -2   6  -6  147.16    4.80
   2   6   6  153.59    3.29
   2  -6   7   68.16    2.15
  -2   6  -7   67.28    2.11
   2   6   7   74.42    3.50
   2   6   7   72.90    1.92
   2  -6   7   75.16    3.41
   2  -6   7   72.94    2.18
  -2  -6  -7   70.13    3.56
  -2   6  -7   73.27    3.37
  -2  -6  -7   66.45    3.46
  -2  -6  -7   71.44    3.27
   2  -6   7   69.21    2.13
  -2   6  -7   64.73    2.09
   2  -6   7   69.69    1.91
   2  -6   7   78.89    1.89
   2   6   7   73.83    1.92
   2  -6   7   74.92    2.91
   2   6   7   79.20    2.95
   2  -6   8  269.78    5.41
  -2   6  -8  248.64    5.37
  -2   6  -8  269.82    5.49
   2  -6   8  260.36    5.43
  -2  -6  -8  256.49    7.33
  -2   6  -8  254.92    7.04
  -2  -6  -8  228.15    7.13
  -2  -6  -8  246.51    6.85
   2  -6   8  242.46    7.06
   2  -6   8  246.24    5.09
   2  -6   8  252.34    5.14
   2   6   8  248.98    5.15
   2  -6   8  237.28    6.43
   2   6   8  247.06    6.41
   2  -6   8  250.32    5.15
   2   6   8  258.34    5.13
   2   6   8  262.45    5.45
   2  -6   9   71.20    2.27
  -2   6  -9   73.72    2.28
   2   6   9   71.01    2.40
  -2   6  -9   70.73    2.45
   2   6   9   76.77    2.07
   2  -6   9   81.08    2.10
   2   6   9   78.90    2.05
   2  -6   9   77.72    2.09
  -2   6 -10   11.46    1.40
   2  -6  10    8.33    1.40
   2   6  10    9.00    1.07
   2  -6  10    9.85    1.00
   2   6  10    9.39    1.08
   2  -6  10   10.05    1.09
   2   6  10   10.66    1.41
  -2   6 -10   11.16    1.27
   2   6  10   12.97    1.44
   2  -6  10    8.76    1.17
   2  -6  11    0.05    0.89
   2   6  11    0.76    0.86
   2  -6  11    1.74    0.88
   2   6  11    0.59    0.83
   2  -6  11    0.67    1.32
  -2   6 -11    0.63    1.13
   2   6  11    0.55    1.20
   2   6  11    1.04    1.19
   2  -6  11    0.06    1.04
  -2   6 -11    2.11    0.96
   2  -6  12   25.56    1.01
   2   6  12   23.19    0.99
   2  -6  12   27.02    1.03
   2  -6  12   25.03    1.33
  -2   6 -12   25.83    1.22
  -2   6 -12   22.80    1.17
  -2   6 -12   23.46    1.04
   2  -6  12   24.03    1.13
   2   6  12   25.95    1.28
   2   6  12   23.22    1.21
   2  -6  13   28.02    1.02
  -2   6 -13   24.19    0.90
   2  -6  13   23.38    0.79
   2   6  13   27.53    0.94
  -2  -7  14   80.09    1.73
  -2   7  13  305.01    6.05
  -2  -7  13  329.20    6.08
  -2  -7  13  291.66    5.98
  -2  -7  13  315.67    6.09
  -2  -7  13  306.06    5.98
  -2   7  12   49.42    1.86
  -2  -7  12   49.29    1.73
  -2  -7  12   50.68    1.83
  -2   7  12   51.41    1.88
  -2  -7  12   46.79    1.50
  -2  -7  12   50.20    1.73
  -2  -7  12   48.18    1.66
  -2  -7  12   54.15    1.81
  -2  -7  11  203.79    4.44
  -2   7  11  202.52    4.51
  -2  -7  11  196.61    4.33
  -2  -7  11  186.89    4.40
  -2  -7  11  194.27    4.37
  -2  -7  11  184.81    4.09
  -2   7  11  191.42    4.38
  -2  -7  11  191.22    4.20
  -2  -7  11  197.17    4.31
  -2  -7  10  470.58    9.42
  -2   7  10  480.66    9.57
  -2   7  10  467.83    9.29
  -2  -7  10  479.48    9.34
  -2  -7  10  474.82    9.38
  -2  -7  10  477.76    9.20
  -2   7  10  474.40    9.50
  -2  -7  10  473.40    9.48
   2   7  -9   84.22    3.61
  -2   7   9   80.23    2.49
  -2  -7   9   83.38    2.51
  -2  -7   9   87.24    2.48
  -2  -7   9   80.43    2.31
  -2   7   9   83.86    2.69
  -2   7   9   79.83    2.34
  -2  -7   9   81.93    2.45
  -2  -7   9   81.79    2.39
  -2   7   9   84.94    2.67
  -2  -7   9   74.15    2.11
  -2  -7   9   84.57    2.23
  -2   7   9   88.22    2.61
   2   7  -8    1.66    1.76
  -2   7   8    1.97    1.49
  -2  -7   8    1.70    1.09
  -2   7   8    2.67    1.24
  -2  -7   8    1.97    1.24
  -2   7   8    1.32    1.36
  -2  -7   8    2.25    1.13
  -2  -7   8    1.61    1.08
  -2  -7   8    2.21    0.98
  -2   7   8    1.74    1.18
  -2   7   8    1.42    0.96
  -2   7   8    1.62    1.09
  -2  -7   8    2.34    1.02
  -2  -7   7   91.56    2.31
  -2  -7   7   88.41    3.60
   2  -7  -7   79.25    3.37
   2   7  -7   80.78    3.49
  -2  -7   6   15.38    1.20
   2  -7  -6   15.88    1.75
  -2  -7   6   17.02    2.05
  -2  -7   5 1592.51   29.86
   2   7  -5 1455.39   29.71
  -2  -7   5 1491.29   27.85
  -2  -7   5 1571.89   28.07
   2  -7  -5 1574.75   28.90
  -2   7   5 1357.40   28.83
   2  -7  -5 1641.24   29.30
  -2   7   4    5.00    0.67
  -2  -7   4    3.12    1.53
   2   7  -4    3.24    1.40
  -2  -7   4    4.08    0.64
  -2  -7   4    3.67    0.84
  -2  -7   4    4.77    0.99
  -2   7   4    5.44    1.06
   2  -7  -4    4.63    1.29
   2  -7  -4    4.34    0.98
  -2  -7   3  394.81    7.61
  -2   7   3  391.48    7.63
   2  -7  -3  366.75    8.08
  -2   7   3  385.10    7.91
  -2   7   3  356.99    7.14
  -2  -7   2   17.94    0.95
  -2   7   2   18.32    0.96
  -2   7   2   18.31    1.28
  -2   7   2   17.19    0.87
   2   7  -2   17.66    1.51
  -2  -7   2   16.78    1.77
   2  -7  -2   18.18    1.39
  -2  -7   1 1951.43   35.98
  -2   7   1 1965.78   36.02
   2   7  -1 2014.77   36.72
  -2  -7   1 2062.83   36.96
  -2   7   1 1934.78   36.44
  -2  -7   1 1921.91   36.09
   2  -7  -1 1876.57   36.61
  -2   7   0   63.38    2.20
   2   7   0   58.36    2.24
  -2  -7   0   59.81    2.34
   2   7   0   57.57    2.12
  -2   7  -1 2029.25   37.70
   2   7   1 1944.68   37.73
   2   7   1 1992.24   37.34
   2  -7   1 2069.32   37.82
  -2  -7  -1 1998.94   37.58
  -2  -7  -1 2028.32   37.88
  -2   7  -2  117.45    2.87
  -2  -7  -2  122.74    3.52
   2  -7   2  127.08    3.59
  -2  -7  -2  116.52    3.24
   2   7   2  116.23    2.99
   2   7   2  133.38    3.72
  -2   7  -3   25.94    1.03
   2   7   3   27.95    1.01
  -2   7  -3   23.60    1.38
   2  -7   3   25.89    0.95
   2  -7   3   26.46    1.62
  -2  -7  -3   27.10    1.76
   2   7   3   25.40    1.92
   2  -7   3   26.39    1.72
  -2  -7  -3   26.68    1.89
   2   7   4   15.21    0.86
  -2   7  -4    9.15    1.27
  -2  -7  -4   16.04    1.76
  -2   7  -4   14.54    0.90
   2  -7   4   11.85    1.04
   2  -7   4   14.68    0.89
   2  -7   4   11.94    1.31
  -2  -7  -4   14.05    1.69
   2   7   4   11.69    1.33
   2  -7   4   11.95    1.28
  -2   7  -4   12.80    1.50
   2   7   4   13.24    1.74
   2   7   5   66.49    1.77
  -2  -7  -5   62.17    2.98
  -2   7  -5   71.83    1.93
   2   7   5   86.63    2.88
   2  -7   5   73.14    2.67
   2   7   5   69.93    1.69
  -2   7  -5   53.57    2.73
   2   7   5   65.15    3.18
   2  -7   5   61.11    1.97
   2  -7   5   65.57    1.86
  -2   7  -5   65.55    2.74
  -2  -7  -5   70.47    3.06
   2  -7   6    6.71    1.04
   2  -7   6    7.89    0.78
   2   7   6    7.17    0.81
   2  -7   6    6.78    1.46
   2   7   6    7.32    1.44
  -2  -7  -6    7.53    1.87
   2  -7   6    6.42    1.03
  -2   7  -6    5.34    1.62
  -2  -7  -6    6.13    1.71
  -2   7  -6    6.58    1.79
   2   7   6    7.88    0.84
  -2   7  -7 1412.31   26.56
   2  -7   7 1418.23   26.40
   2   7   7 1325.03   26.37
   2   7   7 1438.48   26.56
  -2  -7  -7 1438.76   28.73
  -2   7  -7 1389.06   28.22
   2  -7   7 1465.58   26.56
  -2  -7  -7 1409.38   28.41
   2  -7   7 1417.87   26.54
   2   7   7 1405.05   26.36
  -2  -7  -7 1433.86   26.41
   2   7   7 1454.91   26.31
   2  -7   7 1435.27   26.30
   2  -7   7 1379.31   27.52
   2   7   7 1405.16   27.54
   2  -7   7 1480.67   26.32
   2   7   7 1483.70   26.31
   2  -7   7 1429.46   26.57
   2  -7   8  180.65    4.15
  -2   7  -8  182.45    4.17
  -2   7  -8  182.94    4.27
  -2  -7  -8  184.71    6.08
   2  -7   8  182.00    4.20
  -2   7  -8  168.78    5.50
  -2  -7  -8  167.70    3.91
  -2  -7  -8  178.52    5.63
   2  -7   8  186.94    5.86
   2   7   8  185.22    4.15
  -2   7  -8  171.44    4.10
   2  -7   8  177.95    3.86
   2  -7   8  188.05    3.87
   2   7   8  185.79    3.86
   2  -7   8  190.62    3.86
   2   7   8  190.17    3.86
   2   7   8  180.80    5.06
   2   7   9   23.97    1.16
   2  -7   9   24.49    1.18
   2  -7   9   24.22    1.22
   2   7   9   23.89    1.20
   2   7   9   25.37    1.57
   2  -7   9   25.10    1.66
  -2   7  -9   24.23    1.52
   2  -7   9   25.29    1.46
  -2   7  -9   28.60    1.71
   2  -7  10   66.23    1.83
   2   7  10   65.68    1.83
   2  -7  10   67.54    1.82
   2   7  10   65.29    1.80
   2   7  10   63.33    2.10
   2   7  10   63.30    2.15
  -2   7 -10   65.24    2.02
  -2   7 -10   66.12    2.17
   2  -7  11   73.89    1.92
   2   7  11   71.34    1.90
   2  -7  11   76.44    1.94
  -2   7 -11   80.54    2.06
  -2   7 -11   84.33    2.23
   2   7  11   81.33    2.27
   2  -7  11   78.34    2.16
   2   7  11   81.24    2.22
   2  -7  12   93.82    2.34
   2   7  12   92.74    2.24
  -2   7 -12   87.51    2.23
   2  -7  12   88.65    2.16
  -2   7 -12   94.66    2.12
   2   7  12   94.72    2.28
  -2   7 -12   95.19    2.28
  -2   7 -13    3.53    0.57
   2  -7  13    5.50    0.69
   2   7  13    5.17    0.57
  -2   8  13   22.79    1.11
  -2  -8  13   24.51    1.08
  -2  -8  13   23.38    0.94
  -2  -8  13   21.87    0.93
  -2  -8  12    9.03    1.17
  -2  -8  12    8.57    0.99
  -2  -8  12    9.20    0.85
  -2  -8  12    9.33    1.07
  -2  -8  12    9.10    1.20
  -2  -8  11    3.68    1.23
  -2  -8  11    3.44    1.07
  -2  -8  11    3.89    1.34
  -2  -8  11    2.57    1.37
  -2   8  11    3.65    1.38
  -2  -8  11    3.88    1.15
  -2   8  11    2.42    1.56
  -2  -8  11    4.92    0.96
  -2  -8  11    3.68    1.42
  -2  -8  10   29.71    1.81
  -2  -8  10   28.29    1.58
  -2   8  10   30.26    1.81
  -2   8  10   31.67    1.91
  -2  -8  10   29.55    1.67
  -2  -8  10   28.81    1.53
  -2  -8  10   29.55    1.37
  -2   8  10   31.16    1.46
  -2  -8   9   74.23    2.36
  -2  -8   9   73.20    2.27
  -2  -8   9   70.06    2.40
  -2   8   9   74.31    2.53
  -2   8   9   75.96    2.56
  -2  -8   9   69.45    2.02
  -2  -8   9   75.20    2.33
  -2  -8   9   71.97    2.26
  -2   8   9   76.00    2.38
  -2  -8   9   73.82    2.05
  -2   8   9   71.64    2.20
   2   8  -8  679.09   14.63
  -2  -8   8  696.09   12.95
  -2  -8   8  663.36   14.44
  -2   8   8  692.75   13.08
  -2  -8   8  652.62   12.72
  -2  -8   8  701.93   12.83
  -2   8   8  682.31   13.07
  -2  -8   8  666.51   12.88
  -2   8   8  644.71   12.77
  -2   8   8  653.50   13.01
  -2  -8   8  647.72   12.67
  -2   8   8  695.25   12.86
   2  -8  -7   14.74    2.03
  -2  -8   7   14.74    1.27
  -2  -8   7   16.06    2.15
  -2   8   7   15.54    1.44
  -2  -8   7   14.99    1.08
  -2   8   7   15.47    1.20
  -2   8   7   14.04    1.41
  -2  -8   7   15.44    1.28
  -2   8   7   14.60    1.22
  -2   8   7   14.10    1.31
  -2   8   7   13.66    1.19
  -2  -8   6  607.72   11.33
  -2  -8   6  604.42   13.21
   2  -8  -6  570.38   12.68
  -2  -8   5   80.85    1.98
   2  -8  -5   83.55    2.86
  -2  -8   5   81.48    2.25
  -2  -8   5   85.48    3.73
   2   8  -5   85.36    3.49
  -2  -8   4 1873.66   32.31
   2  -8  -4 1841.36   33.64
  -2   8   4 1806.74   32.30
   2   8  -3  282.55    7.17
  -2  -8   3  305.44    5.86
  -2   8   3  320.29    6.70
  -2   8   3  336.49    6.29
  -2   8   3  309.92    5.79
   2  -8  -3  303.73    6.93
   2   8  -2    8.40    1.41
  -2  -8   2   10.73    1.82
  -2  -8   2    8.69    0.82
  -2  -8   2   11.35    0.86
  -2   8   2    9.90    0.81
   2  -8  -2   10.32    1.36
  -2   8   2   10.47    0.71
  -2   8   2    8.71    1.20
  -2   8   2   10.06    0.83
  -2  -8   1    1.02    0.65
  -2   8   1    0.03    1.03
   2  -8  -1    0.81    1.13
  -2  -8   1    0.73    0.81
  -2   8   1    0.80    0.55
   2   8  -1   -0.04    1.12
  -2  -8   1   -0.21    1.41
  -2   8   1    0.56    0.55
  -2  -8   0   11.59    0.85
  -2   8   0   12.42    0.79
  -2  -8   0   12.02    1.12
   2   8   0   10.09    1.39
  -2   8   0   13.34    1.31
  -2   8   0   10.62    0.73
   2   8   0   10.62    1.24
   2  -8   0   11.92    1.44
  -2  -8   0   13.44    1.55
   2  -8   1  308.93    6.04
  -2   8  -1  328.39    7.01
   2   8   1  327.17    7.13
   2   8   1  281.75    6.60
   2  -8   1  297.91    7.01
  -2  -8  -1  291.29    6.83
  -2  -8  -1  306.20    7.18
  -2  -8  -1  301.83    5.96
  -2   8  -2  736.89   13.31
  -2  -8  -2  692.63   13.27
  -2  -8  -2  730.84   14.54
   2  -8   2  703.35   13.41
   2  -8   2  734.48   14.49
  -2  -8  -2  672.91   14.07
   2   8   2  713.92   14.58
  -2   8  -3    0.23    0.71
  -2  -8  -3    0.37    0.60
   2   8   3    0.81    0.68
  -2  -8  -3    0.14    1.25
   2  -8   3   -0.75    0.68
   2   8   3   -0.55    1.43
   2  -8   3    0.97    1.26
  -2  -8  -3   -0.40    1.39
   2   8   4 2062.62   36.21
  -2  -8  -4 2012.50   37.88
  -2   8  -4 2096.46   36.30
   2  -8   4 1836.38   36.32
   2  -8   4 2050.90   36.23
   2  -8   4 1962.13   37.16
  -2  -8  -4 2054.65   37.86
   2   8   4 2052.87   37.17
  -2   8  -4 1831.82   37.22
   2   8   4 2053.70   38.05
   2   8   5   88.55    2.10
   2  -8   5   81.87    2.19
  -2   8  -5   78.08    3.05
  -2  -8  -5   80.59    3.44
  -2  -8  -5   80.84    3.46
  -2   8  -5   81.96    2.22
   2   8   5   93.89    2.93
   2  -8   5   81.04    2.25
  -2   8  -5   74.74    3.14
   2   8   6  788.52   14.83
  -2  -8  -6  811.20   16.85
   2  -8   6  780.33   14.99
   2  -8   6  799.96   14.93
  -2   8  -6  773.67   15.05
  -2   8  -6  762.08   16.49
   2  -8   6  814.92   14.99
  -2   8  -6  767.85   16.38
  -2  -8  -6  820.59   17.00
  -2   8  -7    9.88    1.29
   2  -8   7   10.15    1.07
   2   8   7    8.66    1.03
   2   8   7    8.91    1.12
   2  -8   7   10.11    1.36
  -2  -8  -7    7.69    2.18
  -2   8  -7    8.81    1.78
  -2  -8  -7    8.11    1.94
   2  -8   7    9.18    1.33
  -2  -8  -7   10.01    0.99
   2   8   7   10.82    0.90
   2   8   7   10.71    0.87
   2  -8   7   10.19    1.33
   2  -8   8  516.24   10.08
  -2   8  -8  533.30   10.32
   2  -8   8  541.15   10.37
   2   8   8  523.68   10.00
   2   8   8  529.41    9.99
   2  -8   8  510.97   12.16
  -2   8  -8  528.68   10.34
  -2   8  -8  554.72   10.42
   2   8   8  504.86   10.08
   2   8   8  525.98   10.33
   2  -8   8  534.09   10.31
  -2   8  -9   -0.18    1.32
   2   8   9    0.51    0.85
   2   8   9    0.31    0.85
   2   8   9   -0.59    1.26
   2  -8   9    1.03    1.27
  -2   8  -9    0.60    1.26
   2   8   9    0.24    1.42
   2  -8   9    0.38    1.36
  -2   8 -10   43.17    1.80
  -2   8 -10   42.54    1.70
   2  -8  10   40.17    1.59
   2  -8  10   41.44    1.76
   2   8  10   43.51    1.78
  -2   8 -11    0.34    0.89
  -2   8 -11    0.71    1.00
   2  -8  11    0.21    0.94
   2   8  11    0.47    1.03
   2   8  11   -0.41    1.17
   2   8  12  154.04    3.21
  -2   8 -12  147.33    3.21
   2  -8  12  146.74    3.14
  -2   8 -12  153.30    3.13
   2   8  12  146.97    3.22
  -2   8 -12  151.30    3.26
  -2   8 -13   13.29    0.63
   2  -8  13   15.08    0.72
  -2  -9  13  140.75    2.95
  -2  -9  13  129.33    2.75
  -2   9  12   24.51    1.41
  -2  -9  12   23.73    1.31
  -2  -9  12   24.11    1.16
  -2  -9  12   23.92    1.14
  -2  -9  12   25.87    1.28
  -2  -9  11  136.56    3.30
  -2  -9  11  135.83    3.27
  -2  -9  11  134.06    3.16
  -2  -9  11  129.63    3.07
  -2  -9  10  186.31    4.19
  -2   9  10  188.20    4.50
  -2  -9  10  199.29    4.30
  -2  -9  10  191.87    4.20
  -2  -9  10  196.82    4.41
  -2   9  10  186.30    4.13
  -2  -9   9   88.78    2.63
  -2  -9   9   85.80    2.41
  -2  -9   9   84.44    2.62
  -2   9   9   86.74    2.80
  -2  -9   9   83.23    2.31
  -2  -9   9   91.75    2.55
  -2  -9   9   87.30    2.47
  -2   9   9   83.83    2.36
  -2   9   9   78.59    2.27
  -2  -9   8  133.95    3.39
  -2  -9   8  131.38    4.64
  -2   9   8  137.42    3.44
  -2  -9   8  132.70    3.12
  -2  -9   8  133.64    3.24
  -2   9   8  131.95    3.48
  -2  -9   8  136.09    3.27
  -2   9   8  131.18    3.20
  -2   9   8  133.10    3.19
  -2   9   7    9.20    1.30
  -2   9   7   11.03    1.06
  -2  -9   7   10.92    1.34
  -2  -9   7   10.54    2.22
  -2  -9   7   10.04    1.10
  -2   9   7   10.59    1.29
  -2  -9   7   12.26    1.38
  -2   9   7   10.71    1.44
   2   9  -7   11.01    2.03
   2  -9  -7   11.46    2.01
  -2   9   7   10.16    1.18
   2  -9  -6   12.52    1.91
   2   9  -6   11.62    1.93
  -2  -9   6   13.41    2.31
  -2  -9   6   14.19    1.41
  -2  -9   5   16.54    1.31
  -2  -9   5   14.33    2.35
   2   9  -5   13.43    1.97
   2  -9  -5   17.71    2.01
  -2  -9   5   16.43    0.97
  -2   9   4    0.38    0.72
  -2  -9   4    0.94    1.76
  -2  -9   4    0.59    0.79
  -2   9   4    0.64    0.62
   2  -9  -4   -0.10    1.43
   2   9  -4    0.17    1.42
  -2   9   3  627.90   12.08
  -2  -9   3  487.85   10.98
  -2   9   3  594.25   10.98
   2  -9  -3  616.44   12.35
  -2  -9   3  478.20   12.49
  -2  -9   3  651.46   11.10
  -2   9   3  588.19   10.88
  -2   9   2   52.67    2.22
  -2   9   2   43.19    1.62
  -2  -9   2   47.37    1.50
   2  -9  -2   48.50    2.35
  -2   9   2   47.29    1.38
   2   9  -2   46.96    2.51
  -2  -9   2   48.18    2.73
  -2  -9   2   38.68    1.47
  -2   9   2   43.71    1.27
   2   9  -2   43.84    1.25
  -2   9   1 2647.34   47.12
   2  -9  -1 2364.28   46.00
  -2  -9   1 2589.04   46.00
  -2  -9   1 2545.52   46.62
   2  -9  -1 2575.89   47.27
  -2   9   1 2465.66   45.96
   2   9  -1 2497.28   45.91
  -2   9   1 2529.96   45.91
  -2  -9   1 2788.83   47.66
   2   9  -1 2594.85   47.45
  -2  -9   0  748.06   14.17
   2  -9   0  743.21   14.31
   2  -9   0  792.17   15.54
  -2  -9   0  797.38   15.58
  -2  -9   0  874.82   15.14
  -2   9   0  854.66   15.46
   2   9   0  825.50   15.64
  -2   9   0  768.92   14.18
  -2  -9   0  713.80   14.28
   2   9   0  734.95   14.18
   2  -9   1  671.00   13.48
  -2  -9  -1  686.22   13.25
   2  -9   1  732.20   14.65
  -2  -9  -1  738.18   14.88
  -2  -9  -1  740.30   14.49
  -2   9  -1  731.98   14.56
   2   9   1  753.88   14.77
  -2   9  -1  736.21   13.35
  -2  -9  -1  744.38   13.44
   2   9   1  701.91   13.35
   2  -9   2  166.48    4.53
  -2  -9  -2  159.34    4.19
  -2  -9  -2  158.80    3.42
  -2   9  -2  161.98    3.41
  -2   9  -3  921.21   16.42
  -2  -9  -3  832.51   16.28
   2  -9   3  890.37   16.30
  -2  -9  -3  901.86   17.99
   2  -9   3  841.92   16.50
  -2   9  -3  870.85   16.40
   2   9   3  903.75   16.37
   2  -9   3  873.00   17.64
  -2  -9  -3  865.52   17.98
   2   9   3  873.35   17.97
  -2   9  -3  876.75   17.78
   2  -9   4    3.89    0.81
  -2  -9  -4    3.31    1.58
   2  -9   4    3.03    1.16
   2   9   4    3.61    0.79
  -2  -9  -4    2.76    1.67
   2   9   4    3.47    1.81
  -2   9  -4    3.92    1.64
  -2   9  -4    3.70    0.89
  -2   9  -5   80.02    2.26
   2  -9   5   79.01    2.15
  -2  -9  -5   78.41    3.48
  -2  -9  -5   75.24    3.50
   2   9   5   77.18    2.02
  -2   9  -5   81.08    3.38
   2  -9   5   80.42    2.24
   2  -9   6   37.68    1.56
   2   9   6   33.87    1.32
  -2   9  -6   35.02    1.65
   2   9   6   37.05    1.51
   2  -9   6   35.59    1.62
  -2  -9  -6   31.64    2.72
  -2  -9  -6   34.39    2.60
   2  -9   6   35.99    1.62
   2   9   6   38.79    1.34
  -2  -9  -6   37.43    1.38
   2   9   6   36.69    2.86
  -2   9  -6   33.93    2.66
   2   9   7   13.56    1.23
   2   9   7   14.50    1.17
  -2  -9  -7   14.43    2.38
   2  -9   7   15.64    1.43
  -2  -9  -7   13.02    2.09
   2  -9   7   12.59    1.34
   2  -9   7   15.44    1.40
  -2   9  -7   14.32    1.41
   2  -9   7   14.15    1.18
  -2   9  -7   14.25    2.24
   2  -9   8   30.37    1.70
  -2   9  -8   34.16    1.81
  -2   9  -8   32.51    1.72
   2  -9   8   32.77    1.68
  -2   9  -8   31.00    1.65
   2  -9   8   31.60    1.38
   2   9   8   30.46    1.40
   2   9   8   31.78    1.61
   2  -9   9  313.37    6.57
   2  -9   9  323.44    6.47
  -2   9  -9  318.32    6.54
   2  -9   9  307.65    6.21
   2   9   9  336.17    6.50
   2   9   9  291.05    6.19
   2   9   9  314.74    6.52
  -2   9  -9  348.16    6.65
   2  -9  10   27.58    1.37
  -2   9 -10   30.93    1.45
  -2   9 -10   30.39    1.49
   2   9  10   29.33    1.48
   2   9  10   29.18    1.62
  -2   9 -11  177.28    3.78
   2  -9  11  167.10    3.70
   2   9  11  169.27    3.76
  -2   9 -11  177.73    3.70
  -2   9 -12   47.29    1.38
   2   9  12   46.15    1.37
   2  -9  12   43.62    1.23
  -2   9 -12   47.45    1.25
  -2 -10  13    6.94    0.64
  -2 -10  13    6.13    0.66
  -2 -10  12   21.02    0.98
  -2 -10  12   23.00    1.17
  -2 -10  12   21.48    1.15
  -2 -10  12   17.91    0.97
  -2  10  12   26.40    1.30
  -2 -10  11  150.25    3.44
  -2 -10  11  156.07    3.42
  -2 -10  11  147.96    3.29
  -2  10  11  148.15    3.48
  -2  10  10   98.02    2.77
  -2 -10  10   93.24    2.53
  -2 -10  10   89.63    2.45
  -2  10  10   92.66    2.37
  -2 -10  10   94.67    2.66
  -2 -10   9  102.58    2.85
  -2 -10   9   98.11    2.85
  -2  10   9  101.98    2.93
  -2 -10   9   97.06    2.58
  -2 -10   9  105.24    2.74
  -2 -10   9  100.64    2.68
  -2  10   9  100.88    2.61
  -2  10   9   97.19    2.55
  -2 -10   8  306.63    6.27
  -2 -10   8  285.36    5.99
  -2 -10   8  304.22    6.18
  -2  10   8  305.81    6.36
  -2 -10   8  298.52    6.20
  -2  10   8  293.70    6.17
  -2  10   8  298.91    6.14
  -2  10   7    3.27    1.06
  -2 -10   7    3.72    1.29
  -2  10   7    3.53    1.02
  -2 -10   7    4.16    2.12
  -2 -10   7    3.33    1.25
  -2 -10   7    3.39    1.00
  -2  10   7    2.13    1.24
  -2  10   7    4.43    1.28
   2 -10  -7    3.65    1.99
   2  10  -7    2.45    1.87
  -2  10   7    2.67    1.44
  -2  10   6  296.49    5.92
  -2 -10   6  330.01    6.09
  -2  10   6  279.39    5.77
   2  10  -6  273.70    5.72
  -2 -10   6  325.14    8.18
  -2 -10   6  290.59    5.91
  -2  10   6  304.91    6.06
  -2  10   6  292.55    6.00
  -2 -10   6  245.96    5.55
  -2  10   6  285.11    5.85
   2  10  -6  281.64    7.40
   2 -10  -6  292.30    7.56
   2 -10  -5  345.11    8.37
  -2 -10   5  325.13    6.59
  -2 -10   5  352.92    9.00
  -2 -10   5  325.11    6.85
   2  10  -4   17.15    1.97
  -2 -10   4   17.70    1.13
  -2  10   4   16.59    0.90
  -2  10   4   15.55    1.04
   2 -10  -4   16.54    2.02
  -2 -10   4   12.80    1.26
  -2 -10   3   33.07    1.48
   2  10  -3   45.00    2.47
  -2  10   3   42.40    2.16
  -2 -10   3   35.22    1.49
   2  10  -3   35.28    1.21
  -2  10   3   36.10    1.21
  -2  10   3   36.36    1.37
   2 -10  -3   39.07    2.35
  -2 -10   3   32.69    2.67
  -2 -10   2   42.01    1.53
  -2  10   2   44.96    2.22
  -2 -10   2   36.71    1.50
  -2  10   2   41.94    1.30
   2  10  -2   41.83    1.27
   2 -10  -2   42.12    2.39
  -2 -10   2   41.47    2.67
   2 -10  -1   16.34    0.99
  -2 -10   1   15.62    1.01
  -2  10   1   18.91    1.76
  -2  10   1   15.44    0.88
   2  10  -1   15.41    0.89
   2 -10  -1   20.18    1.83
  -2 -10   1   17.85    1.38
  -2 -10   1   15.36    2.01
  -2  10   0   88.25    3.08
  -2 -10   0   84.21    2.78
   2  10   0   88.33    3.30
  -2 -10   0   79.98    2.01
   2 -10   0   80.42    2.17
   2 -10   0   89.42    3.21
  -2 -10   0   82.38    3.22
  -2 -10   0   77.90    2.15
  -2  10   0   84.47    2.01
   2  10   0   79.04    2.01
  -2 -10  -1    3.82    1.30
   2  10   1    4.59    1.52
  -2  10  -1    1.84    1.32
  -2 -10  -1    4.75    0.93
  -2 -10  -1    4.05    0.71
  -2  10  -1    2.79    0.76
   2  10   1    3.72    0.76
  -2 -10  -1    3.37    1.30
   2 -10   1    2.53    1.45
  -2 -10  -1    4.32    1.66
   2 -10   1    4.24    0.97
   2 -10   2   36.59    1.50
  -2 -10  -2   33.66    1.32
  -2  10  -2   32.82    1.25
  -2  10  -2   34.26    1.27
   2 -10   2   32.99    2.14
  -2 -10  -2   30.89    1.82
   2 -10   3  163.16    3.64
   2  10   3  162.95    5.05
  -2  10  -3  165.22    4.86
  -2  10  -3  164.46    3.53
   2  10   3  168.28    3.47
  -2  10  -3  159.38    3.52
  -2 -10  -3  143.62    3.38
   2 -10   3  155.20    4.63
  -2 -10  -3  148.45    4.98
  -2 -10  -4  399.18    9.60
  -2  10  -4  422.22    7.89
   2  10   4  414.38    7.75
   2 -10   4  416.25    7.76
  -2 -10  -4  434.45    9.76
  -2  10  -4  428.29    7.91
  -2  10  -4  424.04    9.48
  -2  10  -5   31.98    1.58
   2 -10   5   33.20    1.44
  -2 -10  -5   33.16    2.63
  -2 -10  -5   31.89    2.60
  -2 -10  -5   33.77    1.32
   2  10   5   35.54    1.30
  -2  10  -5   32.64    1.63
   2 -10   5   33.37    1.59
   2  10   5   31.22    1.33
  -2  10  -5   33.72    2.59
   2  10   6  199.59    4.38
   2 -10   6  198.93    4.42
  -2 -10  -6  201.52    6.24
  -2 -10  -6  189.72    6.02
   2 -10   6  205.19    4.46
  -2  10  -6  211.56    4.55
   2 -10   6  206.16    4.40
   2  10   6  196.65    4.24
   2  10   6  195.34    6.32
  -2  10  -6  201.55    6.05
  -2 -10  -6  197.80    4.23
   2 -10   7   98.82    2.77
   2 -10   7  102.25    2.77
  -2  10  -7  100.66    2.83
   2 -10   7  101.89    2.64
   2 -10   7   99.25    2.76
   2  10   7  101.22    2.63
   2  10   7   98.91    2.66
   2 -10   8   68.00    2.30
   2 -10   8   71.54    2.34
  -2  10  -8   67.49    2.32
  -2  10  -8   75.53    2.29
   2  10   8   75.78    2.36
   2 -10   8   70.40    2.06
   2  10   8   64.79    2.00
   2  10   8   67.42    2.17
  -2  10  -8   76.14    2.42
   2 -10   9   64.43    2.11
  -2  10  -9   68.95    2.19
   2  10   9   63.28    1.81
   2  10   9   65.22    2.07
   2 -10   9   60.61    1.80
   2  10   9   65.55    2.12
  -2  10  -9   67.75    2.11
  -2  10 -10   80.28    2.23
  -2  10 -10   75.94    2.17
   2  10  10   78.51    2.24
   2  10  10   73.00    2.11
  -2  10 -11    8.68    0.91
  -2  10 -11    9.24    0.90
  -2  10 -11    9.53    0.89
   2 -10  11    8.46    0.87
   2  10  11    8.38    1.08
  -2  10 -12   40.11    1.16
  -2  10 -12   38.35    1.01
  -2 -11  13   88.59    1.83
  -2 -11  13   87.31    1.81
  -2  11  12  202.41    4.12
  -2 -11  12  188.01    3.92
  -2 -11  11   88.13    2.30
  -2 -11  11   83.39    2.13
  -2 -11  11   81.25    2.04
  -2  11  11   84.67    2.36
  -2 -11  10    6.68    1.35
  -2  11  10    6.97    1.50
  -2 -11  10    5.70    1.38
  -2 -11  10    6.50    1.18
  -2 -11  10    6.47    1.07
  -2 -11   9   16.42    1.52
  -2 -11   9   13.45    1.50
  -2 -11   9   15.36    1.40
  -2 -11   9   14.59    1.36
  -2  11   9   13.99    1.25
  -2  11   9   14.24    1.19
  -2  11   9   15.07    1.68
  -2 -11   9   15.35    1.23
  -2 -11   8   46.45    1.85
  -2  11   8   43.34    2.10
  -2 -11   8   45.02    1.85
  -2  11   8   47.10    1.80
  -2  11   8   41.61    1.72
  -2 -11   8   48.13    1.96
   2  11  -7   24.91    1.36
  -2  11   7   24.93    1.37
  -2 -11   7   23.72    1.55
  -2 -11   7   30.08    1.70
  -2  11   7   25.79    1.71
  -2  11   7   26.86    1.63
  -2  11   7   29.38    1.64
  -2  11   7   26.06    1.45
   2  11  -7   24.05    2.38
   2 -11  -7   28.42    2.67
  -2  11   6    1.51    1.12
  -2  11   6    1.60    1.14
   2  11  -6    1.38    0.96
  -2 -11   6    1.48    2.26
  -2 -11   6    2.23    1.18
  -2  11   6    2.09    1.20
  -2 -11   6    1.85    1.02
  -2 -11   6    2.50    1.43
  -2 -11   6    1.67    0.77
  -2  11   6    3.56    1.32
  -2  11   6    2.33    1.37
   2 -11  -6    3.43    2.00
   2  11  -6    2.88    1.89
  -2  11   5   30.15    1.46
   2  11  -5   27.49    1.36
  -2 -11   5   33.01    2.99
  -2 -11   5   27.58    1.47
  -2 -11   5   27.85    1.33
   2 -11  -5   29.05    2.48
   2  11  -5   32.01    2.40
  -2  11   5   30.22    1.72
   2  11  -5   25.28    1.33
  -2 -11   5   28.42    1.31
  -2  11   5   27.34    1.41
  -2 -11   4   41.57    1.61
   2  11  -4   37.54    1.34
  -2  11   4   37.04    1.35
   2 -11  -4   39.75    2.78
  -2 -11   4   37.11    1.77
   2  11  -3  191.35    5.23
  -2  11   3  174.68    4.95
  -2 -11   3  192.77    3.98
  -2  11   3  171.33    3.72
   2  11  -3  174.20    3.72
   2 -11  -3  172.26    5.24
  -2 -11   3  158.20    3.90
  -2 -11   3  169.84    5.67
  -2 -11   2    2.69    1.08
  -2 -11   2    1.58    1.08
   2  11  -2    1.07    0.76
  -2  11   2    2.35    0.78
  -2 -11   2    1.26    1.84
   2 -11  -2    1.18    1.71
   2  11  -2    1.49    1.28
  -2  11   2    1.94    1.52
  -2  11   1  200.77    5.49
   2  11  -1  200.40    5.20
  -2  11   1  201.51    4.15
   2  11  -1  205.43    4.19
  -2 -11   1  192.36    4.96
  -2 -11   1  214.74    5.85
  -2 -11   1  200.37    4.24
   2 -11  -1  191.83    4.17
  -2  11   0  118.12    3.79
   2  11   0  112.29    3.96
  -2 -11   0   95.29    2.67
  -2  11   0  105.98    2.51
   2  11   0  108.73    2.55
  -2  11   0  116.44    2.60
  -2 -11   0  114.74    3.46
   2 -11   0  104.12    3.77
  -2 -11   0  116.13    3.90
  -2 -11   0  103.63    2.52
   2 -11   0  107.64    2.64
  -2  11  -1  141.20    4.40
  -2 -11  -1  145.49    4.23
   2  11   1  146.53    4.63
  -2  11  -1  142.84    3.14
  -2 -11  -1  143.01    3.27
   2  11   1  142.47    3.18
  -2  11  -1  145.24    3.17
   2 -11   1  134.72    4.38
  -2 -11  -1  133.41    4.23
  -2 -11  -1  136.02    4.66
   2 -11   1  142.36    3.29
  -2 -11  -1  132.28    3.02
  -2 -11  -2    2.14    1.50
   2  11   2    1.92    1.64
  -2 -11  -2    4.01    0.95
  -2  11  -2    1.71    0.89
  -2  11  -2    2.07    0.85
   2 -11   2    2.83    1.49
  -2 -11  -2    1.86    1.31
   2 -11   2    0.95    1.03
  -2  11  -3   34.52    2.41
   2 -11   3   31.20    2.29
  -2 -11  -3   33.96    2.58
  -2  11  -3   37.29    1.44
  -2 -11  -3   34.71    1.31
  -2  11  -3   35.03    1.49
   2  11   3   36.58    1.39
   2 -11   3   35.57    1.64
  -2  11  -4   11.53    1.32
   2  11   4   11.65    1.08
  -2  11  -4   12.26    1.20
  -2 -11  -4    9.51    0.85
   2 -11   4   10.14    0.99
  -2 -11  -4   11.19    1.98
   2 -11   4   12.17    1.20
  -2  11  -4   15.03    1.28
   2  11   4   13.52    1.01
  -2  11  -4   14.56    2.05
  -2 -11  -4   13.06    1.04
   2  11   5  195.22    4.36
  -2 -11  -5  209.39    4.39
  -2  11  -5  222.67    4.64
   2  11   5  217.14    4.41
   2 -11   5  207.87    4.49
  -2 -11  -5  203.57    6.32
  -2 -11  -5  199.72    6.26
   2 -11   5  206.65    4.57
   2  11   5  202.24    4.43
  -2  11  -5  216.03    4.65
   2  11   5  219.42    4.61
   2  11   5  225.32    6.56
  -2  11  -5  205.43    6.16
  -2  11  -6   88.68    2.59
   2 -11   6   84.18    2.48
   2  11   6   87.77    2.44
   2 -11   6   83.14    2.41
  -2 -11  -6   82.11    4.01
  -2 -11  -6   77.77    3.79
  -2  11  -6   93.21    2.56
  -2  11  -6   94.88    3.95
  -2 -11  -6   88.01    2.25
   2 -11   7   11.47    1.36
   2 -11   7   12.39    1.44
  -2  11  -7   13.40    1.43
   2 -11   7   12.65    1.48
   2  11   7   11.25    1.27
   2 -11   7   12.49    1.29
  -2  11  -7   12.98    1.51
  -2  11  -8    0.76    1.28
   2 -11   8    0.55    1.09
   2  11   8    0.65    1.32
   2 -11   8   -0.38    1.32
  -2  11  -8    0.87    1.33
  -2  11  -8   -0.67    1.22
   2 -11   8    0.17    1.35
   2  11   8   -0.31    1.04
  -2  11  -8    0.11    1.29
   2 -11   9  145.24    3.39
  -2  11  -9  154.98    3.53
  -2  11  -9  155.55    3.47
  -2  11  -9  150.08    3.48
   2 -11   9  140.17    3.20
   2  11   9  151.79    3.45
   2  11   9  137.71    3.18
  -2  11 -10    1.96    0.89
  -2  11 -10    2.91    1.02
   2  11  10    2.70    1.14
  -2  11 -10    2.28    0.98
  -2  11 -11  123.04    2.63
  -2  11 -11  112.35    2.57
   2  11  11  124.73    2.66
  -2  11 -11  121.04    2.57
   2 -11  11  111.05    2.54
  -2  11 -12   27.56    0.80
   2  11  12   37.89    0.96
  -2  12  12    9.07    0.77
  -2 -12  12    9.44    0.75
  -2 -12  11   29.04    1.26
  -2 -12  11   24.06    0.95
  -2 -12  11   26.60    1.03
  -2  12  11   26.81    1.28
  -2 -12  10   10.62    1.29
  -2 -12  10   10.78    1.30
  -2 -12  10   12.55    1.11
  -2 -12  10   10.67    1.03
  -2  12  10   12.81    1.40
  -2 -12   9  153.02    3.57
  -2 -12   9  147.36    3.53
  -2 -12   9  147.20    3.40
  -2 -12   9  155.98    3.44
  -2  12   9  141.88    3.29
  -2  12   9  143.39    3.33
  -2  12   9  156.04    3.60
  -2 -12   9  135.16    3.32
   2  12  -8   92.06    2.53
  -2 -12   8   94.25    2.63
  -2  12   8   98.24    2.75
  -2  12   8   92.53    2.47
  -2 -12   8   87.47    2.57
  -2 -12   8   95.95    2.70
  -2  12   8   89.49    2.60
  -2 -12   7    0.99    1.41
   2  12  -7   -0.31    1.06
  -2  12   7    1.17    1.11
  -2 -12   7    0.59    1.35
  -2 -12   7    1.02    1.03
  -2  12   7    1.68    1.37
  -2  12   7    0.27    1.15
  -2  12   7    1.24    1.38
  -2  12   7    1.56    1.42
  -2 -12   6  189.92    4.15
  -2  12   6  195.29    4.23
  -2  12   6  204.70    4.45
   2  12  -6  192.34    4.19
  -2  12   6  180.11    4.18
  -2 -12   6  196.85    4.29
   2 -12  -6  190.93    6.05
  -2 -12   6  163.35    3.94
  -2 -12   6  211.18    4.50
  -2  12   6  195.87    4.28
  -2  12   6  202.73    4.50
   2  12  -6  193.51    5.73
  -2  12   5  192.52    4.21
   2  12  -5  190.80    4.14
   2  12  -5  196.00    5.61
  -2 -12   5  189.21    6.41
  -2 -12   5  193.04    4.19
   2 -12  -5  198.93    6.06
  -2 -12   5  178.44    4.08
  -2  12   5  175.41    4.16
  -2 -12   5  183.28    4.09
  -2 -12   4  135.29    3.19
   2  12  -4  125.79    2.97
  -2  12   4  124.75    2.97
   2  12  -4  127.06    3.06
  -2  12   4  134.92    3.20
  -2  12   4  124.74    3.11
  -2 -12   4  130.88    3.08
   2  12  -4  127.90    3.11
  -2  12   4  120.50    3.25
  -2  12   4  123.98    3.33
   2  12  -4  134.52    4.35
  -2 -12   4  131.05    3.31
   2 -12  -4  122.13    4.66
  -2 -12   3    3.61    1.07
  -2 -12   3    4.64    2.25
  -2 -12   3    3.15    1.18
   2  12  -3    3.03    0.86
  -2  12   3    3.23    0.89
  -2 -12   3    3.13    1.29
   2 -12  -3    4.00    1.99
   2  12  -3    2.92    1.41
  -2  12   3    3.04    1.71
  -2  12   3    2.12    1.17
   2  12  -3    3.29    1.07
  -2 -12   3    3.42    1.04
  -2 -12   2   74.20    2.31
   2  12  -2   79.92    2.07
  -2  12   2   76.80    2.05
   2  12  -2   80.16    2.96
  -2  12   2   80.44    3.29
   2 -12  -2   81.92    3.60
  -2  12   2   80.81    2.17
  -2 -12   2   74.55    2.25
  -2 -12   2   81.17    3.79
  -2 -12   1   17.05    1.37
  -2  12   1   17.10    1.08
   2  12  -1   17.80    1.09
  -2  12   1   19.54    2.00
   2  12  -1   17.83    2.14
  -2  12   1   18.16    1.19
  -2 -12   1   16.91    1.17
   2 -12  -1   16.58    1.09
   2 -12  -1   13.59    2.15
  -2 -12   1   17.20    2.21
  -2  12   0   70.21    1.92
   2  12   0   71.72    1.97
  -2 -12   0   62.49    2.09
  -2  12   0   62.98    3.03
   2  12   0   68.64    3.33
  -2 -12   0   62.92    2.72
  -2  12   0   68.86    1.99
   2 -12   0   67.85    1.95
  -2 -12   0   68.90    1.88
   2 -12   0   65.25    3.17
  -2 -12   0   70.59    3.16
  -2 -12  -1   93.65    2.58
  -2  12  -1   93.37    2.40
   2  12   1   96.35    2.48
   2 -12   1   97.30    3.67
  -2 -12  -1   86.80    3.50
  -2 -12  -1   90.57    3.98
  -2  12  -1   93.62    3.76
   2  12   1  106.18    4.08
   2 -12   1   92.47    2.52
  -2  12  -1  103.16    2.52
  -2 -12  -1  105.80    3.58
  -2  12  -2   13.21    1.11
  -2 -12  -2   13.72    1.17
   2  12   2   12.00    2.07
  -2 -12  -2   12.98    1.89
   2 -12   2   11.53    1.93
   2 -12   2   13.16    1.18
  -2  12  -2   13.58    1.10
  -2 -12  -2   13.70    1.15
   2 -12   2   13.54    1.29
  -2 -12  -3  394.38    8.27
  -2  12  -3  416.02    8.42
  -2 -12  -3  453.91   10.06
  -2  12  -3  422.15   10.07
   2 -12   3  403.50    9.72
  -2 -12  -3  410.28   10.32
   2 -12   3  420.49    8.39
  -2  12  -3  440.23    8.45
   2  12   3  451.48    8.36
  -2 -12  -3  443.05    8.31
  -2 -12  -3  415.56    8.31
   2  12   3  416.91    8.34
  -2  12  -3  423.77    8.54
   2 -12   3  442.49    8.44
  -2  12  -4  672.58   12.35
   2 -12   4  671.43   12.19
  -2  12  -4  678.68   12.25
  -2  12  -4  631.28   13.92
  -2 -12  -4  608.74   14.17
   2 -12   4  612.50   12.18
  -2  12  -4  636.52   12.21
   2  12   4  634.93   12.04
  -2 -12  -4  647.56   12.05
  -2 -12  -4  671.51   12.11
   2  12   4  631.46   12.09
   2  12   4  657.48   12.22
  -2  12  -5   78.43    2.39
   2  12   5   83.15    4.05
  -2  12  -5   83.43    3.72
  -2 -12  -5   70.58    3.70
   2 -12   5   79.27    2.36
  -2 -12  -5   77.85    2.10
   2  12   5   79.52    2.34
   2  12   5   71.80    2.07
  -2  12  -5   83.52    2.41
   2  12   5   78.60    2.07
  -2  12  -6    9.78    1.37
  -2  12  -6   12.95    1.50
   2 -12   6   12.38    1.40
   2  12   6   11.74    1.40
  -2 -12  -7  128.53    3.13
   2 -12   7  133.17    3.40
  -2  12  -7  148.03    3.44
   2 -12   7  137.06    3.43
   2  12   7  145.44    3.31
   2  12   7  142.42    3.35
   2 -12   7  138.12    3.30
  -2  12  -7  134.00    3.44
  -2  12  -8    8.82    1.42
   2 -12   8    8.45    1.16
   2  12   8    9.98    1.26
   2 -12   8    9.69    1.40
  -2  12  -8    9.20    1.41
  -2  12  -8    9.78    1.23
   2 -12   8    9.38    1.38
  -2  12  -8   10.66    1.33
   2  12   8    8.80    1.19
   2  12   9   24.84    1.45
   2 -12   9   22.12    1.12
  -2  12  -9   25.74    1.32
   2 -12   9   25.81    1.38
  -2  12  -9   26.22    1.41
   2  12   9   24.12    1.17
  -2  12  -9   25.18    1.45
  -2  12 -10   67.53    1.90
  -2  12 -10   68.04    1.86
   2  12  10   69.68    1.94
  -2  12 -10   74.04    1.93
  -2  12 -11   76.90    1.66
  -2  12 -11   73.19    1.72
   2 -12  11   77.70    1.76
   2  12  11   71.89    1.72
  -2 -13  12    0.79    0.44
  -2 -13  11   58.57    1.54
  -2  13  11   54.81    1.52
  -2 -13  11   54.70    1.52
  -2  13  10    2.57    1.10
  -2 -13  10    1.26    1.03
  -2 -13  10    3.08    0.86
  -2 -13  10    3.38    0.82
  -2 -13  10    2.31    1.08
  -2 -13   9   69.08    2.13
  -2 -13   9   64.45    2.08
  -2 -13   9   60.68    1.91
  -2 -13   9   64.58    1.90
  -2  13   9   60.85    1.89
   2  13  -9   61.57    1.81
  -2  13   9   67.51    2.09
  -2 -13   9   59.18    1.88
   2  13  -8   45.60    1.79
  -2  13   8   49.16    1.91
  -2 -13   8   49.00    1.88
  -2  13   8   44.83    1.66
  -2 -13   8   49.46    1.82
  -2 -13   8   48.45    2.01
  -2  13   8   49.00    1.90
   2  13  -8   44.76    1.60
  -2 -13   7    9.94    1.44
  -2 -13   7    9.82    1.49
   2  13  -7    8.97    1.17
  -2  13   7    9.57    1.23
  -2  13   7   10.09    1.40
  -2  13   7    9.04    1.51
  -2  13   7   10.42    1.52
  -2  13   7   10.50    1.23
  -2 -13   6    1.51    0.80
   2  13  -6   -0.08    1.12
  -2  13   6    1.00    1.17
  -2 -13   6    1.86    1.32
  -2 -13   6    2.54    1.01
  -2  13   6    1.17    1.53
  -2  13   6    1.48    1.45
  -2 -13   6    0.86    1.13
  -2  13   6    0.81    1.19
  -2 -13   5   13.80    1.21
   2  13  -5   11.49    1.29
  -2  13   5   12.07    1.40
  -2 -13   5   14.68    1.44
  -2 -13   5   14.90    1.72
  -2  13   5   13.58    1.63
   2 -13  -5   12.91    2.29
   2  13  -5   10.77    1.92
  -2  13   5   13.97    1.27
  -2 -13   5   12.75    1.33
   2  13  -4   90.68    2.64
  -2  13   4   91.56    2.60
  -2 -13   4   91.97    2.52
  -2  13   4   95.68    2.78
  -2 -13   4   97.53    2.68
   2  13  -4   93.49    2.46
  -2  13   4   92.85    2.47
  -2  13   4  100.93    2.77
   2  13  -4  100.42    2.62
  -2 -13   4   96.83    2.62
  -2 -13   4   97.66    4.50
   2 -13  -4   98.33    4.18
  -2 -13   4  100.09    2.83
   2  13  -4   98.48    3.67
  -2  13   4  101.00    2.89
  -2 -13   3   42.61    1.83
   2  13  -3   39.91    1.52
  -2  13   3   40.50    1.54
   2  13  -3   40.31    1.71
  -2 -13   3   51.23    3.29
  -2  13   3   42.38    1.71
   2 -13  -3   37.61    2.90
  -2 -13   3   46.78    1.93
  -2  13   3   39.99    1.79
  -2 -13   3   42.66    1.64
  -2  13   3   39.62    1.69
  -2 -13   3   40.45    1.70
   2  13  -3   37.61    1.71
  -2  13   3   36.98    1.86
   2  13  -2  201.16    4.62
  -2 -13   2  203.82    4.55
  -2  13   2  207.59    4.63
  -2 -13   2  207.71    4.76
   2  13  -2  218.48    4.54
  -2  13   2  210.15    4.49
  -2  13   2  209.19    4.75
  -2 -13   2  212.51    6.59
  -2  13   2  230.82    4.61
  -2 -13   2  210.12    4.62
  -2  13   2  225.95    6.12
  -2  13   2  208.40    4.73
   2  13  -1  522.53   10.23
  -2  13   1  504.87   10.11
  -2  13   1  539.31   10.18
  -2  13   1  505.71   10.27
   2 -13  -1  531.41   12.02
  -2 -13   1  527.85   12.19
  -2 -13   1  522.88   10.15
   2 -13  -1  533.13   10.02
  -2 -13   1  489.87   10.29
  -2  13   1  539.81   10.15
   2  13  -1  544.52   10.17
  -2  13   1  514.46   10.20
  -2  13   1  560.14   11.98
   2  13  -1  516.33   12.10
  -2 -13   0   43.56    1.70
   2  13   0   44.44    1.72
  -2  13   0   52.32    1.74
  -2 -13   0   43.95    1.88
  -2  13   0   44.37    1.61
   2  13   0   44.88    1.64
  -2  13   0   46.31    1.83
   2 -13   0   47.68    2.78
  -2 -13   0   47.98    2.79
  -2 -13   0   42.98    1.57
   2 -13   0   47.11    1.62
  -2  13   0   47.67    2.93
   2  13   0   51.21    3.10
   2  13   0   51.01    1.66
  -2  13   0   46.35    1.62
  -2 -13  -1  366.45    7.08
   2  13   1  357.08    7.13
   2 -13   1  356.77    7.10
  -2  13  -1  357.93    7.12
  -2 -13  -1  337.26    8.35
  -2  13  -1  362.82    7.09
  -2 -13  -1  345.86    7.19
   2  13   1  365.04    7.12
  -2  13  -1  332.85    7.09
   2 -13   1  338.64    8.61
  -2 -13  -1  331.28    8.41
  -2 -13  -1  341.59    9.08
   2 -13   1  348.89    7.10
  -2  13  -1  334.46    7.16
   2 -13   1  363.93    7.07
  -2  13  -1  360.66    8.79
   2  13   1  358.79    9.08
   2  13   1  350.32    7.11
  -2 -13  -2  546.79   10.66
   2 -13   2  529.60   10.71
   2  13   2  542.46   10.72
  -2  13  -2  590.03   10.76
  -2  13  -2  560.69   10.73
  -2 -13  -2  533.02   10.70
  -2  13  -2  556.41   10.64
   2 -13   2  510.27   12.15
   2 -13   2  554.40   10.71
   2  13   2  582.20   10.78
  -2  13  -2  532.07   10.81
   2 -13   2  556.69   10.71
  -2 -13  -2  580.92   12.35
  -2  13  -3  279.09    5.69
   2 -13   3  272.46    5.54
  -2  13  -3  272.07    5.56
  -2 -13  -3  240.34    5.38
  -2 -13  -3  242.91    6.96
  -2  13  -3  251.81    7.10
   2 -13   3  239.38    6.73
  -2 -13  -3  247.71    7.37
   2 -13   3  251.01    5.51
  -2  13  -3  258.83    5.48
   2  13   3  254.13    5.39
  -2 -13  -3  275.94    5.47
   2  13   3  268.75    5.48
   2  13   3  265.72    5.55
  -2  13  -4  313.79    6.55
   2 -13   4  327.60    6.44
  -2  13  -4  312.04    6.47
  -2 -13  -4  329.26    8.25
   2  13   4  328.07    8.68
  -2  13  -4  316.78    8.27
  -2 -13  -4  293.21    8.33
   2 -13   4  310.43    6.44
  -2  13  -4  337.31    6.50
   2  13   4  331.27    6.28
  -2 -13  -4  320.54    6.28
  -2 -13  -4  315.63    6.34
   2  13   4  301.54    6.32
   2  13   4  340.61    6.50
  -2 -13  -5   21.48    1.34
   2  13   5   19.73    1.21
  -2 -13  -5   19.39    1.19
   2 -13   5   19.45    1.51
  -2  13  -5   19.50    1.43
  -2  13  -5   20.23    1.50
   2 -13   5   19.85    1.20
   2  13   5   18.28    1.17
  -2 -13  -6  132.73    3.17
  -2  13  -6  131.94    3.50
   2  13   6  134.21    3.25
   2 -13   6  139.17    3.34
   2  13   6  139.68    3.40
   2 -13   7  221.91    4.91
  -2 -13  -7  216.72    4.62
  -2  13  -7  229.15    4.85
   2 -13   7  224.65    4.87
   2  13   7  223.62    4.80
   2 -13   7  222.43    4.76
  -2  13  -7  224.30    4.95
   2  13   7  225.68    4.74
  -2  13  -8    5.71    1.34
   2  13   8    6.01    1.17
   2 -13   8    6.15    1.08
  -2  13  -8    6.62    1.09
   2 -13   8    5.27    1.28
  -2  13  -8    5.94    1.33
  -2  13  -8    6.10    1.14
   2  13   8    6.43    1.11
   2 -13   9  187.68    4.02
  -2  13  -9  198.69    4.12
   2  13   9  192.47    4.02
   2  13   9  191.55    3.93
  -2  13  -9  205.01    4.15
  -2  13  -9  199.17    4.08
  -2  13 -10    0.05    0.72
  -2  13 -10    0.72    0.67
   2  13  10    0.26    0.82
  -2  13 -10    0.80    0.81
   2 -13  11   68.84    1.51
  -2  13 -11   72.45    1.44
  -2 -14  11   17.48    0.80
  -2 -14  11   16.26    0.81
  -2 -14  10   39.89    1.38
  -2 -14  10   40.38    1.39
  -2 -14  10   43.03    1.40
  -2 -14  10   35.88    1.15
  -2 -14  10   35.68    1.15
  -2  14  10   34.73    1.29
  -2 -14   9   95.87    2.41
  -2 -14   9   91.61    2.37
  -2 -14   9   91.81    2.21
  -2 -14   9   89.54    2.23
   2  14  -9   83.94    2.16
  -2  14   9   87.42    2.29
  -2 -14   9   78.16    2.19
  -2  14   9   88.94    2.24
  -2  14   8   85.73    2.43
   2  14  -8   82.51    2.19
  -2  14   8   82.91    2.21
  -2 -14   8   83.69    2.33
  -2 -14   8   90.83    2.51
  -2  14   8   84.55    2.32
   2  14  -8   89.70    2.38
  -2 -14   8   87.22    2.38
  -2 -14   7    1.18    1.42
  -2  14   7    1.49    1.11
   2  14  -7    1.17    1.10
  -2 -14   7    1.06    1.44
  -2  14   7    0.02    1.30
  -2  14   7    1.21    1.09
  -2 -14   6   91.80    2.61
  -2 -14   6   85.61    2.25
  -2  14   6   92.49    2.78
  -2  14   6   85.87    2.38
  -2 -14   6   86.31    2.41
  -2  14   6   86.82    2.41
   2  14  -6   85.75    2.44
  -2 -14   5    8.75    1.63
  -2 -14   5    8.66    1.20
   2  14  -5    9.52    1.33
  -2  14   5   10.69    1.46
  -2 -14   5    9.89    1.44
  -2 -14   5   10.84    1.37
  -2  14   5    8.84    1.32
  -2  14   5   10.93    1.54
  -2  14   5    9.39    1.63
  -2 -14   4   15.67    1.39
   2  14  -4   16.02    1.20
   2 -14  -4   15.39    1.22
   2  14  -4   14.80    1.39
  -2  14   4   17.26    1.53
  -2 -14   4   19.04    1.50
  -2  14   4   16.46    1.45
  -2 -14   4   16.70    1.65
  -2  14   4   15.51    1.63
  -2  14   4   16.36    1.32
  -2 -14   4   14.53    1.38
  -2  14   4   14.61    1.73
  -2 -14   3   15.22    1.48
   2  14  -3   15.98    1.24
  -2  14   3   13.70    1.25
   2  14  -3   16.87    1.47
  -2 -14   3   13.86    2.57
  -2  14   3   17.06    1.37
  -2 -14   3   14.76    1.59
  -2  14   3   14.75    1.46
  -2  14   3   17.10    1.59
  -2 -14   3   13.29    1.33
  -2  14   3   12.08    1.38
  -2 -14   3   13.06    1.42
   2  14  -3   14.77    1.47
   2  14  -2    9.79    1.35
   2  14  -2   10.15    1.12
  -2  14   2    9.63    1.16
  -2 -14   2    8.97    1.46
  -2  14   2    9.86    1.43
   2 -14  -2   12.90    2.30
  -2 -14   2    8.62    2.33
  -2  14   2   10.19    1.26
  -2 -14   2    9.90    1.34
  -2 -14   2   10.53    1.39
   2  14  -2   11.75    2.28
  -2  14   2    9.81    1.98
  -2  14   2    8.85    1.32
  -2  14   2    9.69    1.41
  -2 -14   1   56.43    2.02
   2  14  -1   57.11    2.03
  -2  14   1   57.40    1.89
  -2  14   1   63.59    1.96
  -2  14   1   60.65    2.16
  -2 -14   1   53.77    3.30
   2 -14  -1   50.41    3.23
  -2 -14   1   55.07    1.94
  -2 -14   1   53.00    2.14
  -2  14   1   56.72    1.86
   2  14  -1   57.38    1.94
  -2  14   1   57.20    2.01
  -2  14   1   64.69    3.25
   2  14  -1   60.88    3.48
   2 -14   0  144.19    3.41
  -2 -14   0  145.65    3.46
   2  14   0  145.03    3.54
  -2  14   0  151.73    3.49
  -2  14   0  149.37    3.43
   2  14   0  148.49    3.43
  -2 -14   0  147.60    3.62
  -2  14   0  148.20    3.55
  -2  14   0  142.12    3.29
   2 -14   0  140.66    4.90
  -2 -14   0  137.44    4.83
  -2 -14   0  140.49    5.28
  -2 -14   0  134.88    3.30
   2 -14   0  140.93    3.31
  -2  14   0  153.81    5.09
   2  14   0  153.88    5.26
   2  14   0  146.20    3.37
  -2  14   0  141.64    3.32
   2 -14   1  137.15    3.44
   2  14   1  143.90    3.49
  -2 -14  -1  140.64    3.38
  -2  14  -1  153.88    3.50
  -2  14  -1  144.43    3.41
  -2 -14  -1  140.88    3.52
   2  14   1  145.36    3.47
  -2  14  -1  146.40    3.47
   2 -14   1  131.09    4.71
  -2 -14  -1  133.04    5.21
   2 -14   1  142.74    3.47
  -2  14  -1  138.67    3.47
   2 -14   1  141.26    3.36
  -2  14  -1  159.72    5.11
   2  14   1  153.54    5.34
   2  14   1  153.54    3.43
  -2  14  -2  177.44    3.97
  -2 -14  -2  161.30    3.91
  -2  14  -2  159.37    3.83
   2 -14   2  157.29    5.13
   2 -14   2  166.38    3.96
   2  14   2  176.03    3.95
  -2  14  -2  174.53    3.95
  -2 -14  -2  158.13    5.21
  -2  14  -2  170.53    4.06
   2 -14   2  178.17    3.94
  -2 -14  -2  182.38    3.90
   2  14   2  176.45    3.95
   2  14   3  140.31    3.37
  -2 -14  -3  135.87    3.31
  -2  14  -3  149.16    3.42
   2  14   3  146.56    3.26
  -2 -14  -3  139.73    4.76
   2 -14   3  137.25    3.42
  -2  14  -3  131.64    3.48
   2 -14   3  144.50    3.38
   2  14   3  140.80    3.45
  -2  14  -3  139.83    3.41
  -2 -14  -4   22.82    1.42
   2  14   4   19.19    1.31
  -2  14  -4   20.85    1.46
   2  14   4   19.33    1.13
   2 -14   4   18.67    1.59
  -2  14  -4   22.42    1.54
   2 -14   4   19.72    1.31
   2  14   4   21.17    1.54
  -2  14  -4   18.81    1.66
   2 -14   4   20.87    1.57
  -2 -14  -5   21.39    1.36
   2  14   5   19.89    1.24
  -2  14  -5   18.78    1.46
   2 -14   5   19.23    1.62
  -2  14  -5   20.44    1.69
   2 -14   5   19.08    1.49
  -2  14  -5   21.41    1.55
   2 -14   5   20.61    1.20
   2  14   5   18.82    1.27
  -2 -14  -6  158.70    3.55
  -2  14  -6  160.84    3.70
   2 -14   6  157.96    3.71
   2  14   6  161.02    3.53
   2  14   6  155.73    3.71
  -2 -14  -7   12.75    1.04
   2 -14   7   12.25    1.47
  -2  14  -7   13.73    1.24
   2 -14   7   11.01    1.37
   2  14   7   12.25    1.34
   2 -14   7   11.86    1.23
   2  14   7   11.34    1.17
  -2  14  -7   11.89    1.50
  -2  14  -8   61.94    1.93
   2 -14   8   57.04    1.75
   2  14   8   57.88    1.75
  -2  14  -8   59.80    1.78
   2 -14   8   59.22    1.90
  -2  14  -8   59.05    1.86
   2  14   8   54.50    1.77
  -2  14  -8   59.52    1.95
  -2  14  -9   -0.11    0.81
  -2  14  -9    0.03    0.73
   2 -14   9    0.38    0.70
   2  14   9   -0.20    0.87
  -2  14  -9    0.14    0.95
   2 -14  10   43.65    1.24
   2  14  10   44.21    1.21
  -2  14 -10   41.30    1.20
  -2 -15  11    8.23    0.50
  -2 -15  11    9.73    0.50
  -2 -15  10   13.72    0.87
  -2 -15  10   16.27    0.86
  -2 -15  10   13.75    0.85
  -2 -15   9  180.09    3.74
  -2  15   9  172.50    3.63
   2  15  -9  172.16    3.58
  -2 -15   9  183.46    3.74
  -2 -15   9  169.70    3.55
  -2 -15   9  170.03    3.60
  -2 -15   8   30.95    1.50
  -2 -15   8   27.52    1.42
  -2 -15   8   28.61    1.27
  -2 -15   8   26.75    1.32
   2  15  -8   27.62    1.38
  -2 -15   8   25.39    1.39
  -2  15   8   25.26    1.41
  -2 -15   7   14.27    1.40
   2  15  -7   15.77    1.26
  -2  15   7   14.99    1.21
  -2  15   7   15.26    1.44
  -2 -15   7   14.88    1.35
  -2  15   7   12.76    1.13
  -2 -15   6   55.70    2.04
  -2 -15   6   52.05    1.69
  -2  15   6   57.53    1.92
   2  15  -6   57.83    1.93
  -2  15   6   51.26    1.83
  -2 -15   6   51.99    1.86
  -2 -15   5  120.32    3.20
  -2 -15   5  120.06    3.02
  -2  15   5  114.62    3.16
  -2  15   5  115.34    3.03
   2  15  -5  114.77    2.97
  -2  15   5  121.26    3.21
  -2  15   5  111.76    2.89
  -2 -15   5  119.76    2.98
  -2 -15   4   65.70    2.40
   2  15  -4   67.95    2.23
  -2  15   4   74.88    2.34
  -2 -15   4   69.16    2.26
  -2 -15   4   67.72    2.24
  -2  15   4   61.23    2.17
  -2  15   4   71.54    2.34
  -2 -15   4   64.33    2.19
   2  15  -4   65.89    2.03
   2 -15  -4   64.25    2.00
  -2  15   4   68.24    2.47
  -2 -15   3   44.10    2.00
   2  15  -3   45.41    1.74
  -2  15   3   43.45    1.71
   2 -15  -3   48.34    1.76
   2  15  -3   47.95    1.89
  -2  15   3   50.77    1.89
  -2 -15   3   47.73    1.95
  -2  15   3   44.57    1.88
  -2  15   3   42.62    1.97
  -2  15   3   46.94    2.06
  -2 -15   3   46.61    1.95
   2  15  -2   51.54    1.83
  -2  15   2   49.63    1.78
   2 -15  -2   49.80    1.94
   2  15  -2   46.76    2.07
  -2 -15   2   51.22    2.02
  -2  15   2   51.08    1.90
  -2  15   2   50.11    2.16
  -2  15   2   53.62    1.87
  -2  15   2   50.07    2.07
  -2 -15   2   51.88    1.95
  -2 -15   1  252.80    5.59
  -2  15   1  257.18    5.40
   2  15  -1  263.72    5.43
  -2  15   1  241.43    5.52
   2  15  -1  252.53    5.44
   2 -15  -1  251.42    5.36
  -2 -15   1  271.71    5.45
  -2  15   1  255.29    5.42
  -2  15   1  241.56    5.38
  -2 -15   1  247.41    5.33
  -2 -15   0  161.82    3.94
  -2  15   0  160.50    3.77
   2  15   0  166.42    3.82
  -2  15   0  169.70    3.93
   2 -15   0  168.21    3.78
  -2 -15   0  160.87    3.81
   2 -15   0  151.97    3.72
   2  15   0  162.82    3.91
  -2  15   0  180.94    3.84
  -2  15   0  155.16    3.65
   2  15   0  162.56    3.65
  -2 -15   0  145.65    3.59
   2 -15   0  163.73    3.62
  -2 -15  -1   14.31    1.46
  -2  15  -1   17.30    1.32
  -2  15  -1   15.29    1.47
   2 -15   1   16.17    1.48
  -2 -15  -1   15.67    1.43
   2 -15   1   16.39    1.46
   2  15   1   16.84    1.46
  -2  15  -1   16.79    1.39
   2  15   1   17.39    1.34
  -2  15  -1   15.28    1.42
   2 -15   1   16.21    1.32
  -2 -15  -2    1.97    1.15
  -2  15  -2    1.22    1.17
  -2  15  -2    2.46    1.18
   2 -15   2    2.23    1.26
   2  15   2    1.48    1.31
  -2 -15  -2    1.00    1.30
   2  15   2    1.78    1.03
  -2  15  -2    1.54    1.24
   2  15   2    1.53    1.25
  -2  15  -2    2.29    1.38
   2 -15   2    1.76    1.24
  -2  15  -3   83.30    2.49
   2 -15   3   80.77    2.37
   2 -15   3   79.87    2.46
   2  15   3   79.99    2.37
  -2 -15  -3   80.85    2.34
  -2  15  -3   82.04    2.40
   2  15   3   79.34    2.16
  -2  15  -3   81.41    2.41
   2 -15   3   72.59    2.34
   2  15   3   80.88    2.45
  -2  15  -4   17.12    1.47
  -2 -15  -4   13.73    1.07
   2 -15   4   13.96    1.29
   2  15   4   18.36    1.38
   2 -15   4   14.36    1.57
  -2 -15  -4   17.72    1.40
   2  15   4   15.62    1.31
  -2  15  -4   17.69    1.37
   2  15   4   17.38    1.57
  -2  15  -4   16.98    1.64
   2 -15   4   16.88    1.53
  -2  15  -5   57.03    2.05
   2 -15   5   50.23    1.77
   2  15   5   53.03    1.74
  -2 -15  -5   56.65    1.85
  -2  15  -5   63.55    1.99
   2 -15   5   56.07    2.11
   2  15   5   56.19    1.79
   2 -15   5   59.76    2.01
  -2  15  -5   57.24    2.18
   2  15   5   61.43    2.05
  -2  15  -6   45.49    1.67
  -2 -15  -6   38.21    1.48
   2 -15   7  138.21    3.30
  -2  15  -7  142.25    3.20
   2 -15   7  137.43    3.28
   2  15   7  143.20    3.19
   2 -15   7  138.50    3.17
  -2  15  -7  138.17    3.34
   2  15   7  133.57    3.02
  -2 -15  -8   34.54    1.26
   2 -15   8   39.81    1.48
  -2  15  -8   42.13    1.45
  -2  15  -8   41.99    1.37
   2 -15   8   38.68    1.36
   2  15   8   37.32    1.31
  -2  15  -8   41.19    1.56
  -2  15  -8   40.52    1.52
   2  15   8   43.03    1.42
  -2  15  -9   51.08    1.43
   2  15   9   49.34    1.33
   2 -15   9   47.93    1.32
  -2  15 -10   20.32    0.75
  -2  15 -10   24.77    0.78
  -2 -16  10    4.77    0.57
  -2 -16  10    4.42    0.54
  -2  16   9  105.63    2.35
   2  16  -9  100.84    2.27
  -2 -16   9  102.50    2.27
  -2 -16   8  284.81    5.65
  -2  16   8  283.94    5.65
   2  16  -8  298.68    5.65
  -2 -16   8  260.44    5.61
  -2 -16   8  296.55    5.68
  -2 -16   8  275.30    5.58
  -2 -16   8  279.07    5.51
   2  16  -7    1.00    0.97
  -2  16   7    0.36    0.98
  -2  16   7    0.75    1.19
   2  16  -7    0.79    1.14
  -2 -16   7    0.06    1.12
  -2 -16   6  106.71    2.69
  -2 -16   6   95.86    2.43
   2  16  -6  101.04    2.63
  -2  16   6  104.64    2.62
  -2 -16   6  101.93    2.73
  -2 -16   6  106.12    2.60
  -2  16   6  105.96    2.55
  -2 -16   5   20.32    1.59
  -2 -16   5   15.78    1.14
  -2  16   5   22.04    1.55
   2  16  -5   21.95    1.45
  -2 -16   5   20.01    1.45
  -2  16   5   19.27    1.38
  -2 -16   5   19.01    1.47
  -2  16   5   20.71    1.66
  -2 -16   4  132.96    3.46
  -2 -16   4  143.49    3.41
   2  16  -4  132.74    3.22
  -2 -16   4  135.42    3.29
   2 -16  -4  130.51    3.17
  -2  16   4  148.05    3.47
   2  16  -4  144.69    3.38
  -2  16   4  139.78    3.60
  -2 -16   4  140.85    3.41
  -2  16   4  132.63    3.31
  -2 -16   3   19.96    1.63
  -2 -16   3   22.39    1.60
   2  16  -3   21.63    1.62
  -2  16   3   23.40    1.48
  -2 -16   3   20.94    1.59
  -2  16   3   17.97    1.43
  -2  16   3   20.56    1.66
  -2 -16   3   20.53    1.52
  -2  16   3   18.97    1.33
   2  16  -3   20.68    1.32
   2 -16  -3   20.81    1.37
   2  16  -2   61.79    2.06
  -2  16   2   62.31    2.06
   2 -16  -2   60.89    2.11
  -2  16   2   60.95    2.14
  -2 -16   2   65.80    2.26
  -2  16   2   68.83    2.16
  -2  16   2   65.21    2.30
  -2  16   2   61.77    2.23
  -2 -16   2   60.27    2.13
  -2  16   1   12.11    1.29
   2  16  -1   10.69    1.28
  -2 -16   1   11.76    1.53
   2 -16  -1   11.15    1.44
  -2 -16   1   11.68    1.53
  -2  16   1   13.61    1.37
   2 -16  -1   11.99    1.35
   2  16  -1   12.54    1.46
  -2  16   1   13.17    1.55
  -2  16   1   12.35    1.37
  -2 -16   1   10.23    1.22
  -2 -16   0   69.02    2.32
  -2  16   0   67.68    2.16
   2  16   0   67.71    2.16
   2 -16   0   67.05    2.25
   2 -16   0   65.66    2.12
   2  16   0   67.03    2.33
  -2 -16   0   67.39    2.24
  -2  16   0   72.14    2.19
   2 -16   0   68.05    2.16
  -2  16   0   66.31    2.28
   2  16   0   67.59    2.24
   2  16   0   63.08    2.01
   2 -16   0   61.53    1.95
  -2 -16  -1   42.28    1.88
  -2  16  -1   47.90    1.86
  -2 -16  -1   45.21    1.91
   2  16   1   45.82    2.01
  -2  16  -1   51.56    1.87
   2 -16   1   49.11    1.94
  -2  16  -1   46.80    1.90
   2  16   1   48.88    1.87
  -2  16  -1   45.87    1.69
   2  16   1   49.87    1.78
   2 -16   1   44.49    1.73
  -2  16  -1   43.03    1.83
  -2  16  -2  149.55    3.51
  -2 -16  -2  132.09    3.39
   2 -16   2  147.76    3.53
  -2 -16  -2  147.73    3.48
   2  16   2  144.54    3.58
  -2  16  -2  149.46    3.51
   2  16   2  142.90    3.35
   2 -16   2  148.79    3.51
  -2  16  -2  135.74    3.34
   2  16   2  145.07    3.41
   2  16   2  145.88    3.46
  -2  16  -2  143.20    3.57
   2 -16   2  148.52    3.44
   2 -16   3    1.02    1.17
  -2 -16  -3    1.65    0.90
  -2  16  -3    0.33    1.16
  -2 -16  -3    2.87    1.26
   2  16   3    1.63    1.20
   2  16   3    1.24    0.88
  -2  16  -3    2.41    1.17
   2 -16   3    2.32    1.41
   2  16   3    1.89    1.24
   2  16   3    1.91    1.04
   2  16   3    2.37    1.34
  -2  16  -3    2.78    1.34
   2 -16   3    1.80    1.26
  -2  16  -4  245.32    5.21
   2 -16   4  237.09    5.08
  -2 -16  -4  243.13    5.08
   2  16   4  232.47    5.06
  -2  16  -4  249.95    5.16
   2 -16   4  240.70    5.18
   2  16   4  236.54    5.05
   2  16   4  249.26    5.18
  -2  16  -4  247.17    5.25
   2 -16   4  242.12    5.15
  -2  16  -5   16.88    1.38
   2 -16   5   14.32    1.12
   2  16   5   18.44    1.18
  -2 -16  -5   16.61    1.22
  -2  16  -5   19.85    1.31
   2 -16   5   17.97    1.50
  -2  16  -5   16.21    1.53
   2 -16   5   17.48    1.40
   2  16   5   16.90    1.52
  -2  16  -6   76.84    2.23
  -2  16  -6   76.75    2.09
  -2 -16  -6   74.14    1.95
   2 -16   7  119.50    2.86
  -2  16  -7  123.96    2.84
  -2  16  -7  123.63    2.77
   2 -16   7  118.66    2.86
   2  16   7  124.84    2.82
  -2  16  -7  117.39    2.90
   2 -16   7  113.20    2.74
   2 -16   8    9.25    0.91
  -2  16  -8    9.41    0.84
  -2  16  -8   10.57    0.76
   2 -16   8    9.83    0.82
   2  16   8    9.24    0.87
  -2  16  -9   14.71    0.77
  -2  16  -9   16.86    0.77
  -2 -17   9   23.42    0.83
  -2 -17   9   21.35    0.82
  -2 -17   8   40.52    1.30
  -2  17   8   43.06    1.34
   2  17  -8   38.17    1.27
  -2 -17   8   39.21    1.26
  -2 -17   8   38.79    1.20
  -2 -17   7   82.21    2.12
  -2 -17   7   78.10    2.05
  -2 -17   7   79.11    1.94
  -2 -17   7   80.42    2.07
   2  17  -7   84.48    2.18
  -2  17   7   82.34    2.17
  -2 -17   6   24.27    1.36
   2  17  -6   26.68    1.36
  -2  17   6   25.01    1.32
  -2  17   6   26.49    1.55
  -2 -17   6   22.42    1.39
  -2  17   6   22.59    1.16
  -2 -17   5   71.43    2.14
  -2 -17   5   71.81    2.14
  -2 -17   5   68.34    1.97
   2  17  -5   73.23    2.17
   2  17  -5   67.49    1.83
  -2  17   5   71.51    2.16
  -2  17   5   72.02    2.29
  -2  17   5   66.28    1.98
  -2 -17   5   68.74    2.11
  -2 -17   4  134.41    3.32
   2 -17  -4  128.50    3.07
  -2 -17   4  124.27    3.14
   2  17  -4  128.29    3.12
  -2  17   4  139.98    3.37
   2  17  -4  147.32    3.37
   2  17  -4  142.43    3.16
  -2  17   4  132.60    3.23
  -2 -17   4  134.65    3.29
  -2 -17   4  140.73    3.31
  -2  17   4  144.03    3.48
  -2 -17   3  256.41    5.47
  -2 -17   3  257.69    5.46
   2  17  -3  262.00    5.52
  -2  17   3  255.98    5.57
  -2  17   3  259.73    5.47
  -2 -17   3  270.26    5.51
  -2  17   3  260.15    5.52
  -2 -17   3  254.13    5.46
   2  17  -3  253.63    5.38
   2 -17  -3  251.98    5.36
   2 -17  -2    2.68    1.19
  -2 -17   2    2.23    1.18
   2  17  -2    3.89    1.11
  -2  17   2    2.38    1.11
  -2  17   2    3.60    1.32
  -2  17   2    2.19    1.18
  -2  17   2    2.04    1.46
  -2  17   2    3.12    1.27
  -2 -17   2    4.04    1.41
  -2 -17   1  189.92    4.34
  -2  17   1  200.33    4.27
   2  17  -1  196.91    4.29
   2 -17  -1  186.89    4.29
  -2  17   1  193.53    4.27
   2 -17  -1  191.90    4.19
   2  17  -1  194.04    4.33
  -2  17   1  192.61    4.36
  -2  17   1  184.14    4.17
  -2 -17   0   78.82    2.49
   2  17   0   80.13    2.59
  -2 -17   0   82.03    2.54
  -2  17   0   87.56    2.41
   2 -17   0   79.91    2.41
   2  17   0   86.90    2.44
  -2  17   0   82.28    2.50
  -2 -17   0   80.67    2.47
  -2  17   0   79.17    2.38
   2 -17   0   82.39    2.42
   2  17   0   81.73    2.21
  -2 -17  -1   82.58    2.44
  -2  17  -1   86.05    2.44
  -2 -17  -1   90.33    2.54
   2  17   1   89.30    2.57
  -2 -17  -1   95.19    2.59
  -2  17  -1   89.07    2.45
   2  17   1   86.09    2.35
   2 -17   1   88.37    2.49
  -2  17  -1   79.82    2.23
  -2  17  -1   88.06    2.40
   2  17   1   83.45    2.42
   2  17   1   84.58    2.34
   2 -17   1   83.28    2.27
  -2  17  -1   82.97    2.37
   2 -17   2    7.37    1.31
  -2 -17  -2    6.84    1.15
  -2  17  -2    6.18    1.18
   2  17   2    7.16    1.34
  -2 -17  -2    5.61    1.29
  -2  17  -2    7.67    1.23
   2  17   2    8.23    1.03
   2 -17   2    7.78    1.32
   2  17   2    7.26    1.29
  -2  17  -2    7.74    1.15
  -2  17  -2    6.92    1.14
   2  17   2    6.95    1.18
   2  17   2    7.19    1.21
  -2  17  -2    6.47    1.27
   2 -17   2    7.25    1.16
  -2  17  -3  175.54    3.97
   2 -17   3  178.59    3.91
  -2 -17  -3  186.03    3.91
   2  17   3  173.33    3.91
  -2  17  -3  178.71    3.92
   2 -17   3  179.82    3.98
   2  17   3  167.85    3.72
   2  17   3  174.04    3.90
   2  17   3  191.34    3.98
  -2  17  -3  173.33    3.99
   2 -17   3  173.93    3.84
  -2  17  -4   97.93    2.61
   2 -17   4   93.17    2.50
  -2 -17  -4   99.44    2.53
  -2  17  -4  105.09    2.58
   2 -17   4   96.51    2.70
   2  17   4  100.49    2.51
   2  17   4  107.48    2.71
  -2  17  -4   96.77    2.71
   2 -17   4   99.92    2.55
  -2  17  -5   24.97    1.51
   2 -17   5   24.29    1.34
  -2 -17  -5   22.35    1.19
  -2  17  -5   30.14    1.29
   2 -17   5   28.09    1.55
   2 -17   5   20.08    1.09
  -2  17  -5   25.85    1.33
   2  17   5   26.35    1.47
  -2  17  -6  126.46    2.86
  -2  17  -6  116.85    2.89
   2 -17   6  112.75    2.75
   2 -17   6  120.36    2.90
  -2  17  -6  126.15    2.77
  -2  17  -7   60.36    1.64
   2  17   7   56.17    1.58
   2 -17   7   53.13    1.55
   2 -17   7   57.90    1.65
  -2  17  -7   52.73    1.49
   2  17   8    6.05    0.65
   2 -17   8    5.70    0.67
  -2  17  -9   42.50    0.95
  -2  17  -9   36.02    0.93
  -2  18   8   86.44    1.81
   2  18  -8   85.02    1.76
  -2 -18   8   82.56    1.73
   2  18  -7    9.31    0.91
  -2 -18   7    7.68    0.84
  -2 -18   7    8.41    0.79
  -2  18   6  101.09    2.45
  -2  18   6  108.54    2.60
   2  18  -6   98.17    2.48
   2  18  -6  113.70    2.58
  -2 -18   6   98.61    2.51
  -2 -18   6  111.43    2.49
  -2 -18   5    8.81    1.10
  -2 -18   5    7.98    0.99
   2  18  -5    9.09    1.14
  -2  18   5    8.66    1.17
  -2  18   5    8.67    1.28
  -2 -18   5    7.87    1.13
  -2  18   5    9.62    0.95
  -2 -18   5    7.04    1.10
  -2 -18   5    7.35    0.85
  -2 -18   4  126.72    3.06
   2 -18  -4  118.56    2.82
  -2 -18   4  110.40    2.85
   2  18  -4  138.97    3.15
   2  18  -4  131.89    2.91
  -2  18   4  121.81    3.11
  -2  18   4  135.33    3.01
  -2 -18   4  139.14    3.13
  -2 -18   4  139.29    3.07
  -2  18   4  134.42    3.18
  -2 -18   3   40.77    1.63
  -2 -18   3   43.44    1.68
  -2 -18   3   39.70    1.58
   2  18  -3   38.48    1.50
   2 -18  -3   39.34    1.51
  -2  18   3   47.20    1.82
   2  18  -3   45.04    1.66
  -2  18   3   46.36    1.73
  -2 -18   3   43.20    1.80
  -2  18   3   38.74    1.62
  -2 -18   2  145.38    3.53
   2  18  -2  176.32    3.69
   2  18  -2  164.78    3.75
  -2  18   2  168.52    3.81
  -2 -18   2  161.12    3.66
  -2  18   2  163.40    3.66
  -2  18   2  172.14    3.70
   2  18  -2  154.20    3.59
  -2  18   2  157.69    3.60
   2 -18  -2  152.77    3.62
  -2  18   2  154.63    3.70
  -2  18   1    2.58    1.27
  -2  18   1    3.03    1.07
   2 -18  -1    1.34    1.09
   2  18  -1    1.62    1.17
  -2  18   1    1.37    1.31
   2  18  -1    2.09    1.32
   2 -18  -1    1.23    1.13
  -2 -18   1    1.81    1.18
  -2  18   1    2.11    1.06
  -2  18   1    0.61    1.00
   2 -18   0   68.37    2.12
   2  18   0   75.03    2.21
  -2  18   0   69.25    2.21
   2  18   0   73.29    2.16
  -2  18   0   71.88    2.08
  -2 -18   0   62.85    2.09
  -2  18   0   68.58    2.07
   2 -18   0   68.19    2.19
  -2 -18   0   71.23    2.31
  -2 -18  -1   30.97    1.44
  -2  18  -1   33.15    1.49
  -2 -18  -1   36.10    1.76
  -2 -18  -1   32.67    1.65
   2  18   1   35.05    1.37
  -2  18  -1   37.19    1.49
   2 -18   1   34.96    1.61
   2  18   1   35.22    1.54
  -2  18  -1   33.61    1.54
   2  18   1   33.63    1.42
   2 -18   1   28.45    1.30
   2 -18   2   65.61    2.00
  -2  18  -2   67.34    2.03
  -2 -18  -2   69.89    2.15
  -2 -18  -2   67.87    2.05
  -2  18  -2   66.12    1.96
   2 -18   2   67.55    2.06
   2  18   2   62.86    1.87
   2  18   2   69.75    2.03
  -2  18  -2   61.51    1.83
   2  18   2   66.64    1.93
  -2  18  -2   61.39    1.96
   2 -18   2   62.93    1.86
   2 -18   3   60.26    1.85
  -2  18  -3   62.66    1.93
   2  18   3   61.03    1.90
  -2  18  -3   61.37    1.83
  -2 -18  -3   64.45    1.96
  -2 -18  -3   61.96    1.90
  -2  18  -3   65.43    1.86
   2 -18   3   63.29    1.98
  -2  18  -3   59.92    1.92
   2 -18   3   59.56    1.84
   2  18   3   64.87    1.93
   2 -18   4  171.01    3.92
  -2  18  -4  198.89    4.10
   2  18   4  178.93    3.92
  -2  18  -4  184.78    4.00
  -2 -18  -4  202.25    4.04
  -2 -18  -4  196.93    3.98
  -2  18  -4  179.72    3.98
  -2  18  -4  184.28    3.99
   2 -18   4  194.95    4.11
  -2  18  -4  196.51    4.12
   2 -18   4  189.17    4.02
   2  18   4  189.15    4.04
  -2  18  -5  243.27    4.92
  -2  18  -5  247.37    4.89
  -2 -18  -5  239.11    4.80
  -2  18  -5  242.67    4.87
  -2  18  -5  249.30    4.84
   2  18   5  249.55    4.90
   2 -18   5  229.17    4.83
  -2  18  -5  242.62    4.94
   2 -18   5  250.50    4.94
   2 -18   6   92.63    2.26
   2  18   6  100.60    2.26
  -2  18  -6   99.80    2.23
  -2 -18  -6   89.35    2.06
   2 -18   6   91.09    2.29
  -2  18  -6  102.97    2.26
  -2  18  -6   91.37    2.26
   2 -18   6   87.98    2.20
  -2  18  -7   33.96    1.06
  -2  18  -7   34.10    1.09
  -2  18  -8   11.52    0.54
  -2  18  -8   11.76    0.53
   2  19  -7   57.29    1.41
  -2 -19   7   56.54    1.29
  -2 -19   7   53.20    1.26
  -2  19   6   10.05    0.91
   2  19  -6    9.23    0.89
  -2 -19   6    8.49    0.77
  -2 -19   6    7.82    0.78
  -2  19   5  103.95    2.46
   2  19  -5  106.40    2.49
  -2  19   5  104.03    2.50
   2  19  -5  109.39    2.57
  -2 -19   5  102.97    2.41
  -2 -19   4    6.51    1.06
  -2 -19   4    6.16    0.82
  -2 -19   4    6.78    0.97
   2  19  -4    6.73    1.09
   2  19  -4    6.84    0.82
  -2  19   4    5.48    0.90
  -2  19   4    7.46    1.08
  -2 -19   4    6.25    0.98
   2 -19  -3  111.09    2.67
  -2 -19   3  106.46    2.71
   2  19  -3  122.42    2.74
  -2  19   3  124.06    2.89
  -2  19   3  119.81    2.79
  -2 -19   3  125.98    2.90
  -2  19   3  122.08    2.84
  -2 -19   3  129.59    2.82
   2 -19  -2    2.62    0.96
  -2 -19   2    3.15    1.07
   2  19  -2    4.30    1.11
  -2  19   2    3.73    1.21
   2  19  -2    3.56    1.18
  -2  19   2    2.40    0.98
  -2  19   2    2.62    1.04
   2 -19  -1  102.01    2.50
  -2 -19   1   86.90    2.41
  -2  19   1   99.87    2.46
  -2 -19   1  102.14    2.51
   2 -19  -1  100.00    2.36
  -2  19   1   98.94    2.55
  -2 -19   1  103.93    2.65
  -2  19   1  101.12    2.47
  -2  19   1   88.24    2.31
   2  19  -1  100.42    2.54
  -2  19   1  105.57    2.60
   2  19  -1   99.28    2.53
  -2  19   0  120.22    3.03
  -2 -19   0  125.96    3.06
   2  19   0  119.92    2.84
  -2  19   0  137.73    2.97
   2 -19   0  126.69    2.91
   2  19   0  133.98    2.98
  -2  19   0  134.58    2.99
   2  19   0  136.46    3.02
  -2  19   0  123.19    2.94
   2 -19   0  126.59    2.97
  -2 -19  -1   12.64    1.30
   2 -19   1   11.40    1.17
   2  19   1   12.16    1.08
  -2  19  -1   12.31    1.10
  -2  19  -1   13.07    1.04
  -2  19  -1   11.53    1.07
  -2 -19  -1   11.19    1.01
   2  19   1   11.90    0.95
   2 -19   2    0.30    0.95
  -2 -19  -2   -0.34    0.82
  -2  19  -2   -0.03    0.89
   2  19   2    1.04    1.00
  -2  19  -2    0.53    0.82
  -2  19  -2    1.17    0.86
   2 -19   2    0.33    1.07
  -2 -19  -2    0.63    1.13
   2 -19   2   -0.04    0.81
   2  19   2    1.02    0.91
   2  19   3  166.03    3.43
  -2 -19  -3  169.48    3.47
   2  19   3  166.45    3.43
  -2  19  -3  168.19    3.41
   2 -19   3  166.16    3.49
   2 -19   3  152.29    3.40
  -2  19  -3  164.57    3.49
  -2 -19  -3  135.28    3.28
   2 -19   3  146.76    3.35
   2  19   4   14.90    0.94
  -2 -19  -4   15.86    1.02
   2  19   4   16.39    1.05
  -2  19  -4   17.02    0.90
   2 -19   4   13.15    0.86
  -2  19  -4   15.66    0.99
  -2  19  -4   15.08    1.02
   2 -19   4   15.18    0.94
   2 -19   4   16.77    1.12
   2 -19   5  126.40    2.78
   2  19   5  128.14    2.75
  -2  19  -5  128.06    2.75
  -2 -19  -5  123.22    2.63
  -2  19  -5  123.75    2.75
   2  19   6   11.81    0.75
  -2  19  -6   11.75    0.65
  -2  19  -6   12.37    0.66
   2 -19   6   13.04    0.81
   2  19   7   10.45    0.49
   2  20  -6   35.60    0.98
  -2  20   6   38.86    1.00
  -2  20   5   20.72    0.93
  -2 -20   5   19.07    0.80
  -2 -20   4   71.13    1.63
  -2 -20   4   64.19    1.62
  -2  20   4   67.79    1.70
   2  20  -4   68.58    1.74
   2  20  -4   69.56    1.77
  -2 -20   4   68.72    1.72
   2  20  -3   70.78    1.82
  -2 -20   3   65.36    1.69
  -2 -20   3   64.48    1.72
  -2 -20   3   54.72    1.66
  -2  20   3   69.48    1.71
  -2 -20   3   63.05    1.80
  -2  20   3   59.69    1.65
   2  20  -3   69.23    1.65
  -2  20   3   72.81    1.85
   2  20  -2   52.95    1.51
   2  20  -2   54.69    1.60
  -2  20   2   53.48    1.61
   2 -20  -2   44.60    1.41
  -2  20   2   43.39    1.39
  -2  20   2   45.05    1.48
  -2 -20   2   52.92    1.50
   2 -20  -1    0.27    0.79
  -2 -20   1    0.24    0.80
  -2 -20   1    1.09    0.88
   2  20  -1    1.34    0.90
   2  20  -1    0.45    0.92
  -2  20   1    1.28    0.98
  -2 -20   1    0.67    1.01
  -2  20   1   -0.15    0.91
   2  20   0   44.00    1.44
   2  20   0   49.32    1.52
  -2  20   0   48.51    1.47
   2 -20   0   43.18    1.38
  -2 -20   0   46.03    1.46
  -2  20   0   50.31    1.44
   2 -20   0   44.80    1.43
  -2 -20   0   38.30    1.36
  -2  20   0   42.08    1.39
  -2  20   0   42.09    1.53
  -2 -20   0   45.34    1.58
  -2  20  -1   64.91    1.91
  -2 -20  -1   73.56    1.93
  -2  20  -1   74.31    1.81
   2 -20   1   71.82    1.82
  -2  20  -1   70.31    1.76
  -2  20  -1   67.56    1.81
  -2 -20  -1   59.96    1.77
  -2 -20  -2  107.35    2.35
   2 -20   2  106.03    2.31
   2  20   2   98.48    2.29
  -2  20  -2   94.77    2.22
   2 -20   2   89.14    2.25
  -2  20  -2   96.08    2.29
   2  20   2   92.13    2.14
   2 -20   3    0.21    0.81
   2  20   3    0.49    0.73
   2  20   3   -0.06    0.68
  -2 -20  -3    1.01    0.77
   2  20   4   24.02    0.93
   2 -20   4   26.15    1.10
  -2 -20  -4   25.58    0.88
   2 -20   4   25.18    1.03
   2  20   5    2.96    0.54
  -2  21   4    2.78    0.45
   2  21  -4    2.34    0.55
  -2 -21   3    7.30    0.61
  -2 -21   3    7.28    0.56
   2  21  -3    6.84    0.51
  -2  21   3    8.71    0.77
   2  21  -3    7.42    0.67
  -2 -21   2  108.55    2.42
   2  21  -2  116.89    2.38
  -2  21   2  122.64    2.50
   2  21  -2  110.11    2.40
   2  21  -2  114.62    2.44
  -2 -21   2  108.37    2.36
   2  21  -1  109.95    2.42
   2  21  -1  109.33    2.44
  -2  21   1  113.99    2.48
  -2 -21   1  112.84    2.40
  -2  21   1  109.27    2.45
   2  21   0   79.23    1.76
  -2  21   0   76.56    1.71
  -2  21   0   66.74    1.73
  -2 -21   0   75.07    1.78
  -2 -21   0   70.89    1.66
   2 -21   0   61.95    1.54
  -2  21  -1   54.30    1.46
  -2 -21  -1   56.02    1.47
  -2 -21  -1   55.54    1.38
   2 -21   1   51.17    1.33
   2 -21   2   55.41    1.38
  -2 -21  -2   57.95    1.36
  -2 -21  -2   57.70    1.42
   2 -21   3    4.10    0.55
  -2 -21  -3    4.45    0.51
   2  21   3    3.73    0.52
   2  21   3    3.93    0.52
  -2 -21  -3    4.26    0.52
   2 -21   3    4.96    0.64
  -2  21  -4   10.46    0.56
   2 -21   4   12.77    0.60
  -2 -22   1    0.25    0.43
   2  22  -1    0.43    0.37
  -2 -22   1    0.35    0.41
   2  22   0   25.51    0.76
  -2 -22   0   23.72    0.78
  -2 -22  -1    0.74    0.37
  -3   0  14    0.49    0.72
  -3   0  13   41.13    1.55
  -3   0  13   42.78    1.65
  -3   0  12   -0.32    1.06
  -3   0  12    0.66    1.19
  -3   0  12    0.50    1.15
  -3   0  12    0.72    1.33
  -3   0  12   -0.70    1.43
  -3   0  11  119.62    3.04
  -3   0  11  121.11    3.23
  -3   0  11  125.59    3.42
  -3   0  11  120.66    3.00
  -3   0  11  128.35    3.14
  -3   0  10   -0.54    1.28
  -3   0  10    1.71    1.31
  -3   0  10    1.21    1.24
  -3   0  10    0.14    1.57
  -3   0  10   -1.14    1.25
  -3   0  10    0.55    1.10
  -3   0  10    0.78    1.28
  -3   0  10    0.57    1.19
  -3   0   9 2854.59   52.14
  -3   0   9 2804.35   52.17
  -3   0   9 2909.75   52.09
  -3   0   9 2821.96   52.37
  -3   0   9 2770.94   52.24
  -3   0   9 2869.49   52.03
  -3   0   9 2947.72   52.10
  -3   0   9 2807.48   52.17
  -3   0   9 2764.20   52.06
  -3   0   8    1.00    1.21
  -3   0   8    0.73    1.06
  -3   0   8    1.16    1.04
  -3   0   8    0.90    1.28
  -3   0   8    0.27    1.16
  -3   0   8    0.94    1.01
   3   0  -8   -0.53    1.49
  -3   0   8    0.54    1.07
  -3   0   8    0.49    1.07
  -3   0   8    0.99    1.14
  -3   0   7   16.65    2.02
   3   0  -7   14.78    1.45
  -3   0   6    0.30    1.32
  -3   0   5  739.17   14.33
   3   0  -5  684.99   14.01
   3   0  -4    0.03    0.87
  -3   0   4   -0.80    1.03
   3   0  -4    0.86    0.90
   3   0  -3 1110.97   21.51
  -3   0   3 1140.03   21.58
   3   0  -3 1129.39   21.66
  -3   0   2    0.03    0.48
   3   0  -2   -0.39    0.95
  -3   0   2   -0.20    0.97
   3   0  -2   -0.16    0.97
   3   0  -1  179.09    4.43
  -3   0   1  179.54    4.05
   3   0  -1  180.28    3.86
   3   0  -1  185.26    4.52
   3   0   0    0.35    1.03
  -3   0   0    0.57    0.78
   3   0   0   -0.08    0.72
  -3   0  -1 1316.25   23.88
   3   0   1 1283.55   23.67
   3   0   1 1290.85   23.93
  -3   0  -2   -0.22    1.15
   3   0   2   -0.23    0.98
   3   0   2   -0.55    0.95
  -3   0  -3  624.12   12.83
  -3   0  -3  608.69   11.60
  -3   0  -3  623.65   12.25
   3   0   3  613.24   11.55
   3   0   3  619.72   11.60
   3   0   3  623.54   12.69
   3   0   3  625.79   12.42
  -3   0  -4    0.31    0.66
  -3   0  -4    0.11    1.02
   3   0   4    0.73    0.95
   3   0   4    0.37    0.75
   3   0   4    0.19    1.32
  -3   0  -5   30.64    2.20
  -3   0  -5   27.40    1.13
  -3   0  -5   25.93    1.89
   3   0   5   30.02    1.21
   3   0   6    0.19    1.62
   3   0   6   -0.08    0.94
  -3   0  -6    0.13    0.76
  -3   0  -6    0.88    1.35
   3   0   6    0.88    0.91
  -3   0  -6   -0.06    1.79
  -3   0  -7  119.94    3.04
  -3   0  -7  124.42    4.37
   3   0   7  124.18    3.05
  -3   0  -7  127.66    2.85
  -3   0  -7  131.29    4.54
   3   0   7  118.43    4.54
   3   0   7  109.11    3.00
  -3   0  -7  121.40    3.01
  -3   0  -7  126.85    3.16
   3   0   7  134.77    3.18
   3   0   7  136.79    3.10
  -3   0  -8    0.32    1.11
  -3   0  -8    0.91    1.77
   3   0   8    0.22    1.18
  -3   0  -8   -0.07    1.86
   3   0   8   -0.37    1.99
  -3   0  -8    0.22    1.11
   3   0   8    0.63    1.14
   3   0   8    0.67    1.96
   3   0   8    1.01    1.12
  -3   0  -8    0.12    1.28
  -3   0  -9   17.75    1.34
   3   0   9   17.06    1.38
  -3   0  -9   17.47    1.49
   3   0   9   17.31    1.30
   3   0   9   16.23    1.40
  -3   0 -10    0.89    1.18
  -3   0 -10    0.77    1.10
   3   0  10    1.56    1.18
   3   0  10    1.17    1.17
   3   0  10    0.80    1.13
   3   0  10    1.12    0.96
  -3   0 -11  337.11    6.59
   3   0  11  337.04    6.55
   3   0  11  340.38    6.57
  -3   0 -11  327.55    6.50
   3   0  11  320.56    6.56
   3   0  12   -0.56    0.79
   3   0  12   -0.03    0.72
  -3   0 -12    0.56    0.63
   3   0  12   -0.46    0.91
   3   0  13   36.39    1.04
  -3  -1  14  206.38    4.03
  -3  -1  14  198.41    4.04
  -3  -1  13   -0.96    1.05
  -3   1  13    0.53    1.14
  -3  -1  13    0.20    1.09
  -3   1  13   -0.35    1.03
  -3  -1  13    1.03    0.85
  -3  -1  13    1.05    1.06
  -3   1  12   56.20    2.05
  -3  -1  12   57.76    2.03
  -3   1  12   59.21    2.22
  -3  -1  12   59.34    2.14
  -3  -1  12   56.32    1.94
  -3  -1  12   54.38    1.83
  -3   1  12   59.48    1.94
  -3  -1  12   57.55    1.88
  -3   1  11   10.86    1.51
  -3   1  11    9.17    1.43
  -3  -1  11    9.23    1.38
  -3  -1  11    9.66    1.32
  -3  -1  11   10.40    1.41
  -3  -1  11    9.99    1.16
  -3   1  11    9.69    1.21
  -3   1  11    9.36    1.42
  -3   1  11   10.42    1.26
  -3  -1  11    7.58    1.45
  -3   1  11    9.78    1.53
  -3   1  11    9.31    1.71
  -3  -1  11   10.50    1.71
  -3  -1  10  109.46    3.00
  -3   1  10  107.36    2.97
  -3   1  10  115.07    3.10
  -3  -1  10  119.90    3.12
  -3   1  10  120.07    3.14
  -3  -1  10  117.73    3.16
  -3   1  10  126.42    3.04
  -3  -1  10  126.73    2.98
  -3  -1  10  124.73    3.42
  -3   1  10  126.34    3.39
  -3   1  10  119.81    3.07
  -3  -1  10  119.43    3.05
  -3   1  10  114.24    2.97
  -3  -1  10  117.20    2.96
  -3  -1  10  119.86    2.99
  -3   1  10  137.06    3.22
  -3   1   9  199.65    4.38
  -3  -1   9  189.55    4.40
  -3   1   9  197.18    4.56
  -3  -1   9  196.24    4.70
  -3  -1   9  201.39    4.39
  -3   1   9  198.11    4.73
  -3  -1   9  195.27    4.59
  -3   1   9  198.28    4.33
  -3  -1   9  197.80    4.36
  -3   1   9  213.11    4.43
  -3   1   9  196.22    4.47
  -3  -1   9  201.14    4.48
  -3  -1   9  199.42    4.51
  -3   1   9  203.80    4.50
  -3  -1   9  195.69    4.39
  -3   1   9  208.17    4.39
  -3  -1   9  215.18    4.46
  -3  -1   8   49.02    1.69
  -3   1   8   50.73    1.85
  -3  -1   8   51.21    1.89
  -3   1   8   45.44    1.71
  -3  -1   8   49.79    1.66
  -3   1   8   44.98    2.00
  -3  -1   8   48.54    1.97
  -3   1   8   47.87    1.62
  -3  -1   8   51.43    1.70
  -3   1   8   52.22    1.92
  -3   1   8   48.47    1.72
  -3  -1   8   38.73    1.63
   3   1  -8   45.51    2.78
  -3  -1   8   51.35    1.77
  -3   1   8   47.93    1.77
  -3   1   8   51.89    1.76
  -3  -1   8   51.73    1.80
   3   1  -7   24.37    1.74
   3  -1  -7   25.46    1.68
  -3  -1   7   25.20    2.26
   3   1  -6  998.08   19.84
  -3  -1   6 1019.07   20.01
   3  -1  -5   27.46    1.54
   3   1  -5   30.08    1.52
  -3  -1   5   28.63    1.75
   3  -1  -5   27.24    1.45
   3  -1  -4 1408.26   26.85
   3  -1  -4 1372.50   27.02
   3   1  -4 1434.77   26.91
   3  -1  -4 1397.63   26.62
   3   1  -3   31.09    1.56
   3  -1  -3   34.83    1.68
  -3  -1   3   36.78    1.73
   3  -1  -3   34.84    1.55
   3  -1  -3   35.34    1.75
   3   1  -3   36.40    1.68
   3   1  -2  340.83    7.13
   3  -1  -2  336.67    7.23
  -3  -1   2  334.22    6.49
  -3   1   2  329.83    6.40
   3  -1  -2  339.60    7.16
   3   1  -2  342.15    7.06
  -3  -1   2  331.85    7.01
  -3  -1   1   -0.43    0.70
  -3   1   1    0.38    0.66
   3   1  -1   -0.21    0.98
   3  -1  -1   -0.23    1.07
   3   1  -1   -0.13    0.52
   3  -1  -1    0.55    1.04
   3   1  -1    0.39    0.52
   3   1  -1   -0.10    0.96
  -3  -1   0  677.73   13.81
  -3   1   0  713.61   13.78
   3  -1   0  704.26   14.06
   3   1   0  718.57   13.54
   3   1   0  704.67   13.57
  -3  -1  -1   13.80    1.22
  -3   1  -1   13.05    1.31
  -3   1  -1   11.94    0.55
  -3  -1  -1   12.67    0.69
   3   1   1   14.07    1.10
   3   1   1   14.78    1.15
   3  -1   1   13.97    1.35
   3   1   1   15.68    1.32
   3  -1   2   14.17    1.44
  -3  -1  -2   13.54    0.92
  -3  -1  -2   15.42    1.48
  -3   1  -2   15.22    1.45
   3   1   2   16.96    1.38
   3  -1   2   12.85    1.26
   3  -1   2   13.21    1.31
   3   1   2   14.58    1.29
  -3   1  -3   43.48    2.17
  -3  -1  -3   40.94    2.16
  -3  -1  -3   41.80    1.27
  -3   1  -3   39.87    1.61
  -3   1  -3   40.07    1.24
  -3  -1  -3   38.50    1.73
   3  -1   3   39.24    1.23
   3  -1   3   39.91    1.84
   3   1   3   42.23    1.26
   3   1   3   37.85    2.00
   3  -1   3   40.54    1.25
   3  -1   3   42.08    2.08
   3   1   3   44.05    1.89
  -3  -1  -4   46.63    1.41
  -3   1  -4   41.97    1.96
  -3   1  -4   42.92    1.38
  -3  -1  -4   47.63    2.13
   3   1   4   46.80    1.37
   3  -1   4   45.27    1.37
   3  -1   4   49.30    2.36
   3  -1   4   48.28    1.44
   3   1   4   53.40    2.44
   3  -1   4   48.04    1.95
  -3  -1  -5   47.00    2.71
  -3   1  -5   54.24    2.76
  -3   1  -5   47.33    2.30
  -3  -1  -5   44.71    1.49
  -3   1  -5   45.04    1.48
  -3  -1  -5   48.99    2.40
   3   1   5   50.43    1.50
   3  -1   5   51.88    2.61
   3   1   5   50.89    1.56
   3   1   5   53.56    2.77
   3  -1   6  532.76   12.05
   3   1   6  523.76   10.26
   3   1   6  551.88   12.01
  -3   1  -6  531.98   11.97
  -3  -1  -6  536.43   12.00
  -3  -1  -6  507.99   11.69
  -3   1  -6  507.87   11.61
   3   1   6  536.16   10.20
  -3  -1  -6  535.90   10.18
  -3   1  -6  536.69   10.12
   3  -1   6  526.72   10.21
   3  -1   7   39.02    1.59
   3  -1   7   38.74    2.82
  -3  -1  -7   32.42    2.54
   3   1   7   35.77    1.52
   3  -1   7   35.67    1.63
  -3   1  -7   35.19    2.48
  -3  -1  -7   35.84    1.33
  -3  -1  -7   38.62    2.71
  -3   1  -7   40.04    2.77
   3   1   7   39.07    1.58
  -3  -1  -7   38.78    1.58
  -3  -1  -7   38.17    1.50
  -3   1  -7   37.63    1.54
   3  -1   7   36.17    1.64
   3   1   7   37.99    1.59
   3  -1   7   37.73    1.68
  -3  -1  -7   38.01    1.66
   3  -1   8   81.51    2.42
   3  -1   8   87.17    3.82
  -3  -1  -8   82.80    3.77
   3  -1   8   94.43    2.56
   3   1   8   90.15    2.45
  -3   1  -8   81.14    3.64
  -3   1  -8   94.56    3.91
  -3  -1  -8   88.60    3.95
   3   1   8   78.66    3.92
   3  -1   8   84.41    3.93
  -3   1  -8   89.54    2.58
  -3  -1  -8   88.09    2.52
  -3   1  -8   88.67    2.47
  -3  -1  -8   80.16    2.40
  -3   1  -8   84.17    2.49
   3  -1   8   97.02    2.54
   3   1   8   95.99    2.50
   3   1   9  104.10    2.78
   3  -1   9  105.25    2.86
  -3  -1  -9  109.03    2.83
  -3   1  -9  114.38    2.98
   3  -1   9  113.48    2.79
  -3   1  -9  105.75    2.72
  -3  -1  -9  105.22    2.75
  -3   1  -9  105.00    2.80
   3  -1   9  105.84    2.73
   3   1   9  109.42    2.73
   3  -1  10  224.97    4.75
   3   1  10  220.27    4.69
   3  -1  10  219.57    4.68
  -3  -1 -10  215.09    4.70
  -3   1 -10  221.94    4.81
  -3  -1 -10  216.31    4.65
  -3   1 -10  219.24    4.72
   3  -1  10  229.35    4.68
   3  -1  10  225.48    4.66
   3   1  10  219.39    4.58
  -3   1 -11   60.72    1.84
  -3  -1 -11   58.27    1.74
   3  -1  11   56.70    1.77
   3  -1  11   57.81    1.82
   3   1  11   55.97    1.71
   3   1  11   64.82    2.00
  -3   1 -11   61.38    1.75
  -3  -1 -11   60.73    1.66
   3  -1  11   64.96    1.81
   3  -1  11   69.94    1.82
  -3  -1 -12   21.13    0.86
   3  -1  12   22.90    1.03
   3  -1  12   24.85    1.02
  -3   1 -12   21.52    0.95
   3   1  12   22.79    1.13
   3  -1  12   24.99    1.18
   3  -1  13    0.12    0.50
   3   1  13    0.42    0.50
  -3  -2  14   61.35    1.50
  -3  -2  14   59.43    1.53
  -3  -2  13  109.66    2.62
  -3   2  13  103.40    2.56
  -3  -2  13  105.19    2.57
  -3  -2  13  104.65    2.44
  -3  -2  13  107.85    2.59
  -3  -2  12    9.26    1.17
  -3  -2  12    9.81    1.32
  -3   2  12    8.89    1.37
  -3  -2  12    9.50    1.39
  -3  -2  12    8.66    1.40
  -3   2  12   10.40    1.38
  -3  -2  12   10.89    1.38
  -3  -2  12   10.22    1.20
  -3   2  12    9.01    1.24
  -3   2  11  462.53    9.29
  -3   2  11  482.25    9.49
  -3  -2  11  487.35    9.40
  -3  -2  11  458.00    9.14
  -3  -2  11  475.81    9.18
  -3   2  11  460.26    9.15
  -3   2  11  445.17    9.11
  -3  -2  11  443.99    9.08
  -3   2  11  487.16    9.26
  -3   2  11  465.42    9.25
  -3   2  11  470.89    9.21
  -3  -2  11  467.27    9.19
  -3   2  10  520.34   10.41
  -3   2  10  505.48   10.20
  -3  -2  10  517.95   10.26
  -3   2  10  502.84   10.41
  -3  -2  10  542.18   10.17
  -3   2  10  526.01   10.59
  -3  -2  10  534.18   10.55
  -3   2  10  508.70   10.26
  -3  -2  10  531.06   10.23
  -3  -2  10  508.85   10.21
  -3   2  10  534.07   10.27
  -3   2  10  565.73   10.24
  -3   2  10  529.68   10.33
  -3  -2  10  527.20   10.33
  -3   2  10  530.22   10.35
  -3   2   9  435.48    8.77
  -3   2   9  412.58    8.47
  -3  -2   9  421.01    8.55
  -3  -2   9  432.11    8.72
  -3   2   9  450.40    8.60
  -3  -2   9  422.69    8.48
  -3   2   9  435.27    8.86
  -3  -2   9  429.77    8.80
  -3  -2   9  424.91    8.52
  -3   2   9  427.07    8.63
  -3  -2   9  426.04    8.61
  -3   2   9  427.58    8.60
  -3  -2   9  425.79    8.61
  -3  -2   9  430.70    8.54
  -3   2   9  442.57    8.52
  -3   2   9  424.92    8.53
  -3  -2   9  440.37    8.52
   3   2  -9  423.92   10.12
  -3  -2   9  454.14    8.53
  -3   2   9  453.04    8.53
  -3  -2   8  210.24    4.86
  -3   2   8  206.77    4.86
   3   2  -8  244.77    6.72
   3   2  -8  208.55    6.14
  -3  -2   8  234.70    4.90
  -3   2   8  230.30    4.96
  -3  -2   8  229.76    4.87
  -3   2   8  232.87    5.22
  -3  -2   8  224.08    5.11
  -3  -2   8  234.03    5.06
  -3   2   8  241.41    5.08
  -3   2   8  235.50    4.81
  -3  -2   8  238.09    4.88
  -3  -2   8  236.67    4.91
  -3   2   8  227.53    5.14
  -3  -2   8  245.37    4.90
  -3   2   8  243.66    4.89
  -3   2   8  237.13    4.95
  -3  -2   8  242.25    5.00
  -3  -2   8  242.95    4.96
   3   2  -7   13.96    1.67
  -3   2   7   13.36    2.00
  -3  -2   7   13.55    1.88
   3   2  -6   10.54    1.48
  -3  -2   6   13.37    1.61
  -3   2   6   10.66    1.67
   3  -2  -5  246.28    5.83
  -3  -2   5  253.51    5.91
  -3   2   5  254.77    5.95
   3  -2  -5  240.31    5.69
   3  -2  -4   21.25    1.41
   3   2  -4   19.53    1.40
   3  -2  -4   20.45    1.35
  -3  -2   4   24.09    1.54
  -3   2   4   24.27    1.51
   3  -2  -3  196.14    5.02
  -3  -2   3  215.13    4.96
  -3   2   3  209.89    4.92
   3  -2  -3  210.88    4.91
   3   2  -3  210.11    4.95
   3   2  -2   13.16    1.27
   3  -2  -2   12.53    1.20
  -3  -2   2   12.51    0.84
   3  -2  -2   13.24    1.36
   3   2  -2   11.89    0.78
  -3   2   2   12.62    0.65
  -3  -2   2   14.50    1.24
  -3   2   2   13.29    1.22
  -3  -2   1  856.60   16.24
   3  -2  -1  852.57   16.55
  -3   2   1  813.62   16.06
   3  -2  -1  867.57   16.69
   3   2  -1  856.38   16.02
   3   2  -1  832.38   15.86
   3   2  -1  869.07   16.60
  -3  -2   0    0.35    0.88
  -3   2   0    0.46    0.82
   3  -2   0    0.14    1.15
   3   2   0    0.76    0.74
   3   2   0    0.56    0.68
   3   2   0    0.61    1.03
  -3   2  -1  111.29    3.13
  -3  -2  -1  113.67    3.24
  -3  -2  -1  101.19    2.51
   3   2   1  108.46    2.98
   3  -2   1  112.84    3.26
   3   2   1  113.20    3.19
   3   2   1  108.77    2.95
  -3  -2  -2    5.25    1.34
  -3   2  -2    5.20    1.25
   3   2   2    6.06    1.10
  -3  -2  -2    5.25    0.81
   3  -2   2    5.33    1.18
  -3   2  -2    4.83    0.60
   3  -2   2    4.85    1.17
   3   2   2    6.57    1.14
   3   2   2    5.57    1.12
  -3  -2  -3  140.46    4.12
  -3   2  -3  145.81    4.19
  -3  -2  -3  139.88    3.02
   3  -2   3  144.30    3.99
  -3   2  -3  144.22    2.99
  -3   2  -3  137.82    3.41
   3  -2   3  139.28    2.95
   3   2   3  146.44    2.96
   3  -2   3  133.03    3.72
   3  -2   3  129.30    2.98
   3   2   3  134.54    3.91
   3   2   3  136.28    2.99
  -3  -2  -4   93.12    2.25
  -3   2  -4   92.53    2.90
  -3   2  -4   90.21    2.22
  -3  -2  -4   93.06    3.09
   3   2   4   95.25    2.19
   3  -2   4   93.89    2.24
   3  -2   4  100.62    3.44
   3  -2   4   98.97    2.29
   3   2   4   97.11    3.37
   3  -2   4   95.68    2.90
  -3  -2  -5   45.60    2.68
  -3   2  -5   48.96    2.61
   3  -2   5   50.95    1.59
  -3   2  -5   45.55    2.26
  -3  -2  -5   52.84    1.56
  -3   2  -5   49.56    2.65
  -3   2  -5   46.28    1.46
  -3  -2  -5   50.32    2.48
   3   2   5   51.40    1.54
   3  -2   5   54.49    2.70
   3   2   5   53.57    1.61
   3  -2   5   51.74    1.63
   3   2   5   53.78    2.68
   3   2   6    1.69    1.72
   3   2   6    2.89    0.91
   3  -2   6    2.02    1.81
  -3   2  -6    3.83    1.68
  -3  -2  -6    3.33    1.78
  -3   2  -6    4.36    1.71
  -3  -2  -6    2.40    0.83
  -3   2  -6    3.05    0.80
   3   2   6    2.53    0.87
  -3   2  -6    4.08    1.48
  -3  -2  -6    3.02    1.58
   3   2   7   31.10    1.49
   3  -2   7   32.86    1.49
   3   2   7   34.41    2.62
   3  -2   7   29.92    2.60
   3  -2   7   29.85    1.57
  -3   2  -7   30.23    2.27
   3   2   7   32.72    1.43
  -3  -2  -7   29.79    1.31
  -3   2  -7   31.27    2.63
  -3  -2  -7   27.90    2.36
  -3  -2  -7   28.82    2.60
  -3   2  -7   33.00    2.56
   3   2   7   34.30    1.47
   3   2   7   31.26    2.68
  -3  -2  -7   29.81    1.46
  -3   2  -7   33.17    1.52
   3   2   7   30.31    1.50
   3  -2   7   32.18    1.63
   3  -2   7   30.87    1.59
  -3  -2  -7   33.89    1.50
   3  -2   8  246.18    4.95
   3   2   8  248.71    4.92
   3   2   8  250.59    6.72
   3  -2   8  255.29    6.79
  -3   2  -8  206.04    6.36
   3   2   8  215.31    4.86
  -3  -2  -8  214.00    6.60
   3  -2   8  233.82    5.02
  -3  -2  -8  224.82    6.72
  -3   2  -8  223.72    6.52
   3  -2   8  240.99    6.94
  -3  -2  -8  235.05    4.98
  -3   2  -8  227.93    4.96
  -3  -2  -8  222.87    4.91
   3   2   8  225.86    4.91
   3  -2   8  225.18    4.93
   3  -2   8  218.70    4.98
   3   2   9  221.39    4.86
   3  -2   9  218.90    4.97
  -3   2  -9  236.28    5.07
  -3  -2  -9  232.50    4.92
   3  -2   9  245.73    4.86
   3   2   9  242.64    4.85
  -3   2  -9  220.94    4.86
  -3  -2  -9  227.74    4.86
  -3   2  -9  222.87    4.96
   3  -2   9  222.75    4.88
   3   2   9  221.44    4.81
   3   2  10  668.17   13.32
   3  -2  10  693.78   13.47
  -3  -2 -10  694.04   13.37
  -3   2 -10  718.79   13.54
   3  -2  10  686.71   13.40
  -3  -2 -10  678.44   13.32
  -3   2 -10  692.63   13.43
   3   2  10  677.80   13.31
   3  -2  10  749.55   13.39
   3   2  10  745.27   13.39
   3  -2  10  776.33   13.40
   3   2  10  753.80   13.38
   3  -2  10  661.28   13.29
   3  -2  11   82.13    2.23
   3   2  11   86.34    2.35
  -3   2 -11   85.95    2.20
   3  -2  11   93.04    2.24
   3   2  11   91.54    2.21
   3  -2  11   92.53    2.23
   3   2  11   89.40    2.22
   3  -2  11   76.32    2.25
  -3   2 -11   87.42    2.33
   3   2  12    8.54    0.90
  -3   2 -12    7.31    0.67
  -3   2 -12    7.05    0.82
   3  -2  12    7.52    0.75
   3  -2  12    7.49    0.77
   3   2  12    7.75    0.79
   3  -2  12    8.38    0.84
   3   2  12    7.91    0.80
   3   2  13   24.74    0.79
   3  -2  13   27.69    0.90
  -3  -3  14  350.12    6.65
  -3  -3  13   44.68    1.43
  -3  -3  13   46.74    1.56
  -3  -3  13   44.63    1.38
  -3  -3  13   43.85    1.54
  -3  -3  13   44.82    1.54
  -3  -3  12   11.85    1.37
  -3  -3  12    9.71    1.38
  -3   3  12   11.87    1.36
  -3  -3  12    9.60    1.18
  -3  -3  12   10.62    1.23
  -3  -3  12    9.16    1.19
  -3   3  12   10.02    1.32
  -3  -3  12   10.82    1.39
  -3   3  11  203.05    4.51
  -3  -3  11  211.75    4.54
  -3  -3  11  194.26    4.39
  -3   3  11  205.29    4.66
  -3  -3  11  209.51    4.71
  -3  -3  11  205.52    4.51
  -3   3  11  205.36    4.64
  -3  -3  11  205.30    4.53
  -3   3  11  205.18    4.57
  -3   3  11  203.16    4.56
  -3  -3  11  207.48    4.58
  -3   3  10  219.03    4.83
  -3  -3  10  214.55    4.83
  -3   3  10  222.51    4.85
  -3  -3  10  207.30    4.76
  -3   3  10  221.51    4.97
  -3  -3  10  215.53    4.95
  -3  -3  10  235.25    5.09
  -3  -3  10  221.24    4.61
  -3   3  10  237.47    5.08
  -3   3  10  221.95    4.78
  -3   3  10  210.09    4.73
  -3  -3  10  215.19    4.75
  -3  -3  10  209.91    4.67
  -3   3   9    5.43    1.67
  -3   3   9    5.23    1.29
  -3  -3   9    5.34    1.24
  -3   3   9    5.05    1.09
   3   3  -9    7.56    1.92
  -3  -3   9    4.29    1.27
  -3  -3   9    5.19    1.43
  -3   3   9    4.69    1.65
  -3  -3   9    4.42    1.47
  -3   3   9    5.95    1.34
  -3  -3   9    3.69    1.06
  -3   3   9    4.66    1.13
  -3  -3   9    5.67    1.25
  -3   3   9    4.59    1.33
  -3  -3   9    4.95    1.28
  -3   3   9    5.40    1.35
  -3   3   9    4.96    1.23
  -3   3   9    4.59    1.25
  -3  -3   9    4.92    1.14
  -3  -3   8 1205.71   22.01
   3   3  -8 1145.79   23.72
  -3   3   8 1205.28   22.03
  -3   3   8 1255.17   22.31
  -3  -3   8 1091.38   22.13
  -3  -3   8 1159.41   21.91
  -3  -3   8 1228.04   22.18
  -3   3   8 1219.16   21.86
  -3   3   8 1173.28   22.22
  -3  -3   8 1055.10   21.91
  -3   3   8 1069.32   21.94
   3   3  -8 1219.97   24.14
  -3  -3   8 1205.43   22.05
  -3  -3   8 1208.66   22.08
  -3   3   8 1219.28   22.03
  -3   3   8 1229.29   21.96
  -3  -3   8 1205.30   21.97
  -3  -3   7   93.16    3.75
   3   3  -7   88.13    3.48
  -3  -3   6  212.40    5.63
  -3   3   6  227.90    5.66
   3   3  -6  208.33    5.64
  -3  -3   5   11.74    1.49
  -3   3   5   11.54    1.42
   3  -3  -5    9.31    1.26
   3   3  -5    9.73    1.44
   3  -3  -5    8.89    1.23
  -3  -3   4  328.35    7.09
  -3   3   4  326.04    7.11
   3  -3  -4  319.53    7.16
  -3  -3   4  317.60    7.37
   3  -3  -4  321.24    7.28
  -3  -3   3   20.18    1.39
  -3   3   3   21.30    1.39
   3  -3  -3   19.29    1.59
  -3  -3   3   17.14    0.84
   3  -3  -3   18.25    1.47
   3   3  -3   21.02    1.41
   3   3  -2 1705.32   31.84
   3  -3  -2 1708.07   32.03
  -3  -3   2 1727.48   31.66
  -3   3   2 1694.28   31.66
   3  -3  -2 1744.86   31.88
  -3  -3   2 1742.80   31.38
  -3   3   2 1610.51   31.03
   3   3  -2 1660.28   31.27
   3  -3  -1   18.60    1.62
   3   3  -1   19.21    0.93
   3   3  -1   18.81    1.40
   3  -3  -1   20.17    1.52
  -3   3   1   19.57    1.13
  -3  -3   1   20.93    1.25
   3   3  -1   19.09    1.09
   3  -3   0  127.64    3.66
   3   3   0  129.65    3.55
   3   3   0  129.02    3.13
   3  -3   0  123.63    3.62
  -3   3   0  117.99    3.25
  -3  -3   0  130.28    3.45
   3   3   0  126.07    3.23
  -3  -3  -1   12.86    0.87
   3   3   1   15.27    1.19
  -3  -3  -1   13.92    1.36
  -3   3  -1   13.22    1.33
   3   3   1   12.56    1.20
   3  -3   2   14.95    1.52
  -3   3  -2   13.06    0.75
  -3  -3  -2   13.67    1.05
   3   3   2   12.84    0.77
   3   3   2   14.41    1.31
  -3  -3  -2   14.85    1.55
  -3   3  -2   14.14    1.42
   3   3   2   16.02    1.36
  -3  -3  -3    1.15    0.66
   3   3   3    2.05    0.67
  -3   3  -3    1.68    0.71
   3  -3   3    0.76    0.67
  -3  -3  -3    1.79    0.95
   3  -3   3    1.64    1.17
  -3   3  -3    1.58    0.63
   3   3   3    0.98    1.26
  -3  -3  -3    1.60    1.39
  -3   3  -3    0.86    1.23
   3   3   3    0.90    1.24
   3  -3   3    1.54    0.69
   3  -3   3    1.79    0.98
   3   3   4 1661.27   30.78
   3   3   4 1707.13   30.87
   3  -3   4 1673.97   31.70
   3   3   4 1715.64   32.31
  -3   3  -4 1613.57   31.62
  -3  -3  -4 1623.73   31.88
  -3  -3  -4 1659.28   30.86
  -3  -3  -4 1664.23   32.09
  -3   3  -4 1715.83   30.80
   3  -3   4 1680.39   30.82
   3   3   5    2.51    1.62
   3   3   5    3.00    0.88
   3  -3   5    1.08    1.52
  -3   3  -5    1.65    1.49
  -3  -3  -5    3.77    1.66
  -3   3  -5    3.12    1.69
  -3  -3  -5    2.68    0.82
  -3   3  -5    2.55    0.75
  -3  -3  -5    2.83    1.44
   3   3   5    2.86    0.79
   3  -3   5    3.20    0.89
  -3   3  -5    2.60    1.19
   3  -3   6  782.53   16.60
   3   3   6  794.89   14.76
   3   3   6  784.14   16.59
   3  -3   6  760.19   14.71
  -3  -3  -6  766.70   16.48
  -3   3  -6  787.02   16.50
   3   3   6  782.98   14.66
  -3   3  -6  708.02   15.98
  -3  -3  -6  784.70   14.72
   3  -3   6  793.07   14.78
  -3  -3  -6  765.41   16.42
  -3   3  -6  717.43   16.43
  -3   3  -6  805.02   14.63
  -3  -3  -7    0.16    0.99
  -3  -3  -7    1.11    0.90
  -3  -3  -7   -1.12    1.79
   3   3   7    0.21    0.97
  -3   3  -7    1.95    1.50
  -3   3  -7    0.81    1.85
  -3  -3  -7    1.04    1.86
  -3   3  -7   -2.10    1.92
   3   3   7    0.26    0.99
   3   3   7   -0.57    1.92
   3   3   7    0.89    1.81
   3  -3   7    0.07    1.90
   3  -3   7    1.27    1.11
   3   3   7    0.52    1.14
  -3   3  -7   -0.15    1.16
  -3  -3  -7   -0.15    1.06
   3   3   7   -0.10    1.11
   3  -3   7   -0.73    1.25
  -3  -3  -8  133.26    3.25
  -3   3  -8  126.74    4.96
  -3  -3  -8  120.80    4.80
   3   3   8  131.69    3.21
  -3  -3  -8  138.72    4.93
  -3   3  -8  139.17    4.87
   3  -3   8  133.42    4.98
  -3   3  -8  137.62    3.33
   3  -3   8  138.41    3.41
   3  -3   8  137.12    3.32
   3   3   8  134.76    3.24
   3  -3   8  137.27    3.24
   3   3   8  145.16    3.22
   3   3   8  141.48    4.88
  -3  -3  -8  143.24    3.30
  -3   3  -9   63.48    2.22
  -3  -3  -9   60.21    1.94
   3  -3   9   65.23    1.94
   3   3   9   62.73    1.96
   3  -3   9   67.65    2.02
   3   3   9   63.15    1.96
   3   3   9   58.07    1.92
   3  -3   9   60.89    2.16
  -3   3  -9   59.62    2.06
  -3  -3  -9   60.15    1.93
   3  -3   9   60.30    2.01
   3  -3   9   57.50    2.18
   3   3   9   57.82    1.89
   3   3  10  273.79    5.53
   3  -3  10  281.15    5.75
  -3   3 -10  280.75    5.81
   3   3  10  273.18    5.76
  -3  -3 -10  270.89    5.53
  -3   3 -10  271.20    5.70
   3   3  10  297.34    5.65
   3  -3  10  269.36    5.58
   3   3  10  272.07    5.56
   3  -3  10  271.38    5.59
   3   3  10  268.88    5.58
  -3   3 -10  272.40    5.64
   3  -3  11  173.87    3.88
  -3  -3 -11  170.46    3.72
   3  -3  11  166.67    3.83
  -3   3 -11  183.34    3.92
   3   3  11  181.72    3.92
  -3   3 -11  172.33    3.80
   3  -3  11  186.29    3.79
   3   3  11  184.99    3.79
   3  -3  11  186.19    3.81
   3   3  11  192.96    3.80
   3   3  11  168.63    3.74
   3   3  12   13.17    0.93
  -3   3 -12   12.46    0.73
   3  -3  12   11.03    0.83
   3   3  12   11.79    0.80
   3  -3  12   12.14    0.83
   3   3  12   11.97    0.85
  -3   3 -12   11.59    0.87
   3  -3  12   13.30    0.84
   3  -3  13   13.70    0.64
  -3  -4  14   12.34    0.70
  -3  -4  14   12.87    0.70
  -3  -4  13   33.34    1.31
  -3  -4  13   34.04    1.25
  -3  -4  13   32.49    1.17
  -3  -4  13   36.11    1.36
  -3   4  12    4.04    1.25
  -3   4  12    2.83    1.47
  -3  -4  12    2.23    1.18
  -3  -4  12    3.91    1.17
  -3  -4  12    3.81    1.11
  -3  -4  12    2.16    1.27
  -3  -4  12    3.37    1.06
  -3   4  12    2.55    1.27
  -3  -4  11   66.03    2.11
  -3  -4  11   64.96    1.98
  -3   4  11   62.87    2.28
  -3   4  11   72.65    2.55
  -3  -4  11   68.97    2.32
  -3  -4  11   66.74    2.16
  -3   4  11   65.13    2.23
  -3  -4  11   65.35    2.15
  -3  -4  11   69.66    2.24
  -3   4  11   68.95    2.42
  -3   4  10    2.07    1.70
  -3  -4  10    1.78    1.28
  -3   4  10    2.40    1.51
  -3  -4  10    2.85    1.48
  -3  -4  10    1.03    1.37
  -3  -4  10    2.62    1.25
  -3  -4  10    0.95    1.40
  -3   4  10    1.78    1.38
  -3   4  10    2.08    1.35
  -3  -4  10    1.34    1.34
  -3   4  10    1.07    1.30
  -3  -4  10    0.84    1.23
  -3  -4  10    1.03    1.04
  -3   4   9  601.70   11.23
  -3   4   9  557.00   11.24
  -3  -4   9  592.20   11.20
   3   4  -9  581.68   13.05
  -3  -4   9  604.60   11.16
  -3   4   9  616.09   11.23
  -3   4   9  571.60   11.43
  -3  -4   9  560.78   11.26
  -3   4   9  596.82   11.27
  -3  -4   9  579.42   11.10
  -3  -4   9  571.84   11.40
  -3  -4   9  580.08   11.44
  -3  -4   9  557.19   11.23
  -3   4   9  576.96   11.31
  -3  -4   9  566.92   11.29
  -3   4   9  568.29   11.29
  -3   4   9  590.97   11.30
  -3   4   9  574.05   11.51
  -3  -4   8   91.25    2.55
   3   4  -8   90.03    3.80
  -3  -4   8   87.76    2.36
  -3  -4   8   81.32    2.56
  -3  -4   8   94.84    2.63
  -3  -4   8   94.43    2.48
  -3   4   8   93.30    2.53
  -3  -4   8   95.54    2.48
  -3   4   8   95.33    2.49
   3   4  -8  102.99    4.10
  -3  -4   8   98.58    2.51
  -3   4   8   99.02    2.51
  -3   4   8   99.19    2.54
  -3  -4   8   97.48    2.60
   3   4  -7  830.43   17.15
  -3  -4   7  801.11   16.96
  -3   4   7  817.90   17.06
   3   4  -6    1.22    1.49
  -3  -4   6    0.39    1.34
  -3  -4   6    2.11    1.46
  -3   4   6    0.69    1.48
  -3  -4   5   56.55    1.53
   3   4  -5   62.56    2.62
  -3  -4   5   57.67    2.62
   3  -4  -5   56.76    2.47
  -3  -4   5   63.23    2.49
  -3   4   5   66.17    2.47
  -3  -4   4    1.97    0.62
   3   4  -4    0.98    1.20
   3  -4  -4    2.29    1.16
  -3  -4   4    2.00    1.31
  -3   4   4    2.21    1.12
  -3  -4   4    2.22    1.11
   3  -4  -3  603.80   12.19
  -3  -4   3  579.70   12.27
  -3  -4   3  594.42   11.42
  -3   4   3  566.47   11.19
  -3  -4   3  595.63   11.80
  -3   4   3  605.61   11.80
   3  -4  -2  215.16    5.39
  -3  -4   2  207.68    4.91
  -3   4   2  217.70    4.65
   3   4  -2  217.45    4.88
  -3  -4   2  229.85    5.13
  -3   4   2  227.90    5.12
   3  -4  -1 4165.58   76.99
   3  -4  -1 4200.44   76.84
  -3  -4   1 4225.26   76.58
  -3   4   1 4133.32   76.19
   3   4  -1 4125.83   76.35
   3   4   0    0.44    0.75
   3  -4   0    0.23    1.22
  -3  -4   0    0.59    1.00
  -3   4   0   -0.48    0.92
   3   4   0   -0.23    0.85
   3  -4   1  632.07   13.32
  -3  -4  -1  625.47   12.62
  -3   4  -1  667.81   12.15
   3   4   1  651.30   13.03
  -3   4  -1  657.67   13.07
  -3  -4  -1  646.08   13.29
   3   4   1  662.96   12.94
   3   4   1  640.27   12.16
   3   4   2    5.52    1.21
   3   4   2    5.77    0.68
  -3  -4  -2    5.02    1.33
  -3   4  -2    5.55    1.33
  -3  -4  -2    5.97    0.96
   3  -4   2    5.96    1.35
  -3   4  -2    4.90    0.67
  -3  -4  -2    4.02    0.67
   3   4   2    6.54    1.22
   3  -4   3 2774.33   52.27
   3   4   3 2821.84   52.45
  -3  -4  -3 2818.26   52.67
  -3   4  -3 2770.17   52.51
  -3  -4  -3 2866.48   52.17
   3  -4   3 2816.83   52.40
  -3   4  -3 2853.32   51.19
   3  -4   3 2797.14   51.17
   3   4   3 2828.01   51.16
  -3  -4  -3 2734.52   51.15
   3   4   3 2820.57   52.55
   3  -4   4   59.33    1.72
  -3  -4  -4   57.90    2.51
   3  -4   4   60.73    2.46
  -3  -4  -4   59.39    1.72
  -3   4  -4   63.49    2.58
  -3   4  -4   57.70    1.66
   3   4   4   62.61    2.87
   3   4   4   62.33    1.63
   3  -4   4   61.27    2.31
   3   4   4   68.80    2.90
   3   4   4   63.78    1.72
  -3  -4  -5   40.36    2.53
  -3   4  -5   42.80    2.59
   3   4   5   41.79    1.40
  -3  -4  -5   44.17    2.40
  -3  -4  -5   39.91    1.46
   3  -4   5   43.29    1.56
  -3   4  -5   43.36    1.35
  -3   4  -5   36.38    2.29
   3   4   5   42.28    1.48
   3   4   5   44.67    2.63
  -3   4  -6    5.53    1.81
  -3  -4  -6    4.67    1.79
  -3   4  -6    3.81    1.84
   3   4   6    7.25    1.05
   3   4   6    5.64    1.84
   3  -4   6    3.62    1.89
   3  -4   6    4.97    0.99
  -3  -4  -6    5.41    0.96
  -3  -4  -6    3.98    1.80
  -3   4  -6    4.31    0.80
   3   4   6    4.28    0.92
   3  -4   6    5.81    1.19
  -3  -4  -6    3.84    1.60
   3  -4   7  131.34    3.17
  -3  -4  -7  139.72    3.23
   3  -4   7  144.20    3.43
   3   4   7  142.92    3.22
  -3  -4  -7  139.15    4.83
  -3  -4  -7  139.12    3.21
  -3  -4  -7  132.68    4.85
  -3   4  -7  135.29    4.85
  -3  -4  -7  133.72    4.83
  -3   4  -7  136.71    4.87
  -3  -4  -7  138.89    3.24
   3   4   7  137.91    3.27
   3   4   7  134.80    4.94
  -3   4  -7  129.24    3.41
   3  -4   7  139.57    3.28
   3   4   7  142.21    3.25
   3   4   7  159.48    5.05
   3  -4   7  149.07    5.02
   3  -4   7  143.39    3.43
   3   4   7  143.64    3.34
  -3  -4  -8   19.89    1.32
  -3   4  -8   17.31    2.25
  -3  -4  -8   17.14    2.34
  -3  -4  -8   17.81    2.30
  -3  -4  -8   17.19    1.08
   3   4   8   17.73    1.22
  -3  -4  -8   19.69    1.27
   3  -4   8   18.86    2.48
   3   4   8   20.74    1.38
   3  -4   8   20.48    1.59
  -3   4  -8   17.71    1.47
   3   4   8   18.40    1.11
   3  -4   8   19.42    1.33
   3   4   8   21.56    1.32
   3  -4   9 1020.10   19.43
   3  -4   9 1011.47   19.37
   3   4   9  995.57   19.26
  -3   4  -9  997.29   19.41
   3   4   9 1002.47   19.42
  -3  -4  -9 1019.20   19.28
   3  -4   9 1073.79   19.29
   3   4   9 1039.04   19.29
   3  -4   9 1081.59   19.31
   3   4   9 1080.66   19.29
  -3   4 -10    0.67    1.22
   3  -4  10    0.20    1.20
  -3   4 -10   -0.54    1.24
  -3   4 -10    0.68    1.16
   3   4  10    0.38    1.13
   3   4  10    0.04    1.15
   3  -4  10    1.38    1.06
   3   4  10    0.57    1.02
   3  -4  10    0.61    1.04
   3   4  10    0.47    1.00
  -3   4 -10    0.61    1.12
   3  -4  11  626.50   12.11
  -3  -4 -11  621.58   11.92
   3  -4  11  651.15   12.09
  -3   4 -11  649.77   12.15
   3   4  11  617.14   12.09
  -3   4 -11  660.13   12.06
   3  -4  11  644.70   11.99
   3   4  11  641.45   11.98
   3  -4  11  645.22   11.98
   3   4  11  627.23   11.97
   3   4  11  627.84   11.99
   3   4  12   15.39    0.87
  -3   4 -12   15.65    0.76
   3  -4  12   15.54    0.83
   3   4  12   15.10    0.82
   3  -4  12   15.48    0.83
   3   4  12   15.57    0.81
  -3   4 -12   15.52    0.91
   3  -4  12   12.70    0.89
   3  -4  13   17.50    0.69
  -3  -5  14  167.98    3.34
  -3  -5  14  173.68    3.37
  -3  -5  13    2.55    0.80
  -3  -5  13    3.17    0.90
  -3  -5  13    3.41    0.69
  -3  -5  13    2.75    0.90
  -3   5  12   21.75    1.61
  -3  -5  12   22.97    1.32
  -3   5  12   24.21    1.51
  -3  -5  12   22.51    1.30
  -3  -5  12   22.35    1.30
  -3  -5  12   23.63    1.43
  -3  -5  12   23.05    1.27
  -3  -5  11  109.81    2.74
  -3  -5  11  100.36    2.59
  -3   5  11  103.24    2.89
  -3   5  11  108.24    3.12
  -3  -5  11  104.47    2.84
  -3  -5  11  103.34    2.86
  -3  -5  11  108.16    2.79
  -3  -5  11  103.91    2.76
  -3  -5  11  107.09    2.88
  -3   5  11  110.26    3.05
  -3   5  10  162.24    3.98
  -3   5  10  152.51    3.77
  -3  -5  10  148.00    3.63
  -3   5  10  156.34    3.96
  -3  -5  10  157.47    3.74
  -3  -5  10  149.00    3.56
  -3  -5  10  148.67    3.72
  -3  -5  10  143.71    3.56
  -3   5  10  148.14    3.64
  -3  -5  10  149.49    3.65
  -3   5  10  147.15    3.58
  -3  -5  10  148.85    3.60
  -3  -5  10  148.85    3.50
  -3  -5  10  139.15    3.40
  -3  -5   9   49.93    1.90
  -3   5   9   47.14    2.02
  -3  -5   9   48.44    2.00
  -3   5   9   50.04    2.23
  -3  -5   9   45.76    2.00
  -3  -5   9   46.75    1.89
  -3   5   9   44.59    1.93
  -3   5   9   47.50    1.90
  -3  -5   9   48.08    1.92
  -3   5   9   49.20    1.98
  -3  -5   9   44.99    1.91
   3   5  -9   52.63    3.03
  -3  -5   9   56.21    1.80
  -3   5   9   52.67    1.81
  -3   5   9   48.45    1.84
  -3  -5   9   51.38    1.88
  -3  -5   8   53.81    1.90
  -3  -5   8   52.49    1.95
  -3   5   8   55.40    2.16
  -3   5   8   57.40    1.96
  -3  -5   8   45.25    1.84
  -3  -5   8   53.40    1.89
  -3   5   8   57.32    1.91
  -3  -5   8   50.86    1.86
  -3   5   8   54.06    1.88
  -3  -5   8   50.79    1.84
  -3   5   8   51.39    1.78
  -3  -5   8   51.16    1.74
  -3   5   8   51.96    1.76
   3   5  -8   47.51    3.17
   3   5  -7    3.34    1.93
   3   5  -7    1.75    1.64
  -3  -5   7    3.88    1.46
  -3  -5   7    3.88    1.08
  -3   5   7    2.80    1.04
  -3  -5   7    4.45    1.74
  -3   5   7    2.80    1.80
  -3  -5   7    2.52    1.00
  -3   5   7    1.90    1.27
  -3  -5   7    2.52    1.06
  -3   5   7    3.40    1.04
   3   5  -6 1238.73   24.69
  -3  -5   6 1182.91   24.43
  -3  -5   6 1250.79   24.24
  -3   5   6 1277.90   24.32
  -3  -5   5    6.24    0.99
  -3  -5   5    6.53    0.70
  -3  -5   5    6.26    1.42
  -3   5   5    9.32    1.44
   3  -5  -5    4.55    1.47
  -3  -5   5    7.77    1.66
   3   5  -5    6.72    1.58
  -3   5   4  497.89    9.63
  -3  -5   4  520.18    9.75
  -3  -5   4  549.19   10.61
  -3   5   4  538.93   10.59
   3   5  -4  561.74   11.11
   3  -5  -4  491.87   11.01
  -3  -5   4  515.64   11.23
  -3  -5   4  492.94    9.80
  -3   5   3    2.17    0.71
  -3   5   3    3.13    1.09
  -3  -5   3    2.64    1.02
  -3  -5   3    3.18    0.72
   3  -5  -3    2.21    1.31
  -3  -5   3    2.44    0.82
  -3  -5   3    2.91    1.41
  -3   5   2  381.50    8.03
   3   5  -2  386.31    8.31
  -3  -5   2  405.64    8.38
  -3   5   2  397.63    8.35
  -3  -5   2  401.90    7.70
   3  -5  -2  423.19    8.96
  -3  -5   2  415.14    8.47
  -3   5   1   10.01    0.65
  -3   5   1   10.71    1.05
   3   5  -1    9.72    1.11
   3  -5  -1   11.97    1.48
  -3  -5   1   10.00    1.52
  -3  -5   1    9.79    1.20
   3  -5   0   28.04    1.89
  -3  -5   0   27.71    1.76
  -3  -5   0   28.27    1.07
   3   5   0   27.94    1.56
   3  -5   1   66.39    2.72
  -3   5  -1   66.56    1.70
   3  -5   1   69.39    2.73
  -3   5  -1   70.97    2.55
  -3  -5  -1   67.08    2.69
  -3  -5  -1   71.06    1.78
   3   5   1   72.32    2.56
   3   5   1   72.92    2.42
   3   5   1   71.27    1.73
   3  -5   2  943.67   17.65
  -3   5  -2  971.47   17.69
   3  -5   2  969.80   18.99
  -3  -5  -2  921.19   18.46
  -3   5  -2  962.15   18.92
  -3  -5  -2  957.65   19.07
  -3  -5  -2  961.77   17.72
   3   5   2  940.24   18.87
   3   5   2  950.24   18.76
   3  -5   3  113.97    2.57
   3  -5   3  110.29    3.58
  -3  -5  -3  107.95    3.38
  -3   5  -3  112.51    2.54
  -3   5  -3  114.41    3.75
  -3  -5  -3  110.18    3.83
  -3   5  -3  110.45    2.52
   3   5   3  113.41    2.51
  -3  -5  -3  111.12    2.50
   3   5   3  121.68    3.83
   3   5   3  120.78    3.71
   3   5   3  119.92    2.61
   3   5   4 1155.37   23.25
  -3  -5  -4 1147.67   22.88
   3  -5   4 1153.96   21.63
   3  -5   4 1163.59   22.74
  -3   5  -4 1164.51   22.71
  -3   5  -4 1191.30   21.56
   3   5   4 1152.23   21.55
   3  -5   4 1139.11   22.58
   3   5   4 1186.62   23.16
   3   5   4 1180.35   21.65
  -3   5  -5   66.93    3.16
  -3  -5  -5   68.29    3.24
   3   5   5   73.85    2.00
   3   5   5   66.26    3.12
   3   5   5   68.27    1.85
  -3   5  -5   72.68    1.79
   3  -5   5   68.78    2.00
  -3  -5  -5   68.17    3.01
  -3  -5  -5   69.53    1.94
   3  -5   6  634.94   12.61
   3   5   6  679.12   12.46
  -3  -5  -6  672.47   14.37
  -3   5  -6  498.21   13.75
  -3   5  -6  668.13   12.38
   3  -5   6  704.42   12.66
  -3  -5  -6  674.77   12.57
  -3   5  -6  694.60   14.54
  -3  -5  -6  669.56   14.51
   3   5   6  692.75   12.59
   3   5   6  704.35   14.60
   3  -5   6  703.03   12.70
   3   5   6  710.55   12.64
  -3   5  -6  698.07   12.72
   3  -5   6  588.28   12.49
   3   5   6  570.42   12.49
   3   5   6  570.38   14.02
   3  -5   6  604.93   14.12
  -3  -5  -6  687.00   12.55
  -3  -5  -7   50.01    1.70
   3  -5   7   47.16    1.97
  -3  -5  -7   43.66    2.94
   3   5   7   46.84    1.60
  -3  -5  -7   43.32    1.68
  -3   5  -7   40.26    2.74
  -3  -5  -7   48.03    2.95
  -3   5  -7   50.18    3.07
   3  -5   7   44.69    3.08
   3   5   7   51.18    3.18
   3   5   7   52.80    1.77
   3   5   7   46.36    1.59
   3  -5   7   46.13    1.64
  -3   5  -7   48.41    1.92
   3  -5   7   53.70    1.78
   3   5   7   54.89    1.70
   3   5   7   52.42    2.99
   3  -5   7   57.57    3.09
   3   5   7   47.06    1.79
   3  -5   7   44.72    1.94
  -3   5  -8  297.48    6.17
   3   5   8  285.72    5.86
  -3  -5  -8  285.10    5.89
   3  -5   8  303.64    6.16
   3  -5   8  289.42    5.88
   3   5   8  289.99    5.89
   3   5   8  285.49    5.95
  -3   5  -8  286.30    6.08
   3   5   8  287.49    6.00
  -3  -5  -8  292.40    5.92
   3   5   8  288.54    5.82
   3  -5   8  299.45    6.12
   3   5   9    1.30    1.16
  -3  -5  -9    1.33    1.00
  -3   5  -9    0.82    1.31
  -3   5  -9    0.85    1.23
   3  -5   9    1.32    1.06
   3  -5   9    0.46    1.04
   3   5   9    0.26    1.06
   3   5   9    1.05    1.08
   3  -5   9    1.47    1.21
   3  -5   9    0.69    1.28
  -3   5 -10  186.10    4.07
  -3  -5 -10  184.67    3.97
   3  -5  10  186.16    4.20
  -3   5 -10  188.47    4.25
  -3   5 -10  194.86    4.24
   3   5  10  185.44    4.11
   3  -5  10  188.09    3.94
   3   5  10  183.05    3.95
   3  -5  10  180.92    3.96
   3   5  10  178.99    3.92
  -3   5 -11   20.55    1.26
   3  -5  11   21.78    1.29
   3  -5  11   21.97    1.25
   3   5  11   19.67    1.15
  -3   5 -11   21.37    1.17
   3  -5  11   19.18    1.03
   3   5  11   18.79    1.01
   3  -5  11   19.40    1.07
   3   5  11   21.60    1.03
   3   5  11   20.26    1.20
  -3   5 -12    8.34    0.80
  -3   5 -12    8.50    0.66
   3   5  12    7.94    0.72
   3  -5  12    8.07    0.82
   3  -5  13   18.20    0.65
  -3  -6  14    0.42    0.41
  -3  -6  13   75.12    1.88
  -3  -6  13   75.78    1.78
  -3  -6  12   10.98    1.12
  -3  -6  12   10.64    1.06
  -3  -6  12   11.05    1.21
  -3  -6  12   10.49    1.05
  -3   6  12   13.01    1.38
  -3  -6  11   23.07    1.41
  -3   6  11   24.76    1.77
  -3  -6  11   23.85    1.56
  -3  -6  11   23.31    1.46
  -3  -6  11   24.31    1.48
  -3  -6  11   23.45    1.54
  -3  -6  11   25.78    1.47
  -3   6  11   25.06    1.82
  -3  -6  10  200.02    4.53
  -3  -6  10  202.71    4.67
  -3   6  10  206.28    4.84
  -3  -6  10  205.77    4.58
  -3  -6  10  207.94    4.54
  -3  -6  10  207.02    4.58
  -3  -6  10  202.77    4.55
  -3   6  10  200.61    4.54
  -3  -6  10  213.34    4.45
  -3  -6  10  193.24    4.38
  -3   6   9  423.96    8.09
  -3  -6   9  416.53    8.27
  -3   6   9  405.96    8.40
  -3  -6   9  416.42    8.39
  -3   6   9  425.85    8.56
  -3  -6   9  404.83    8.32
  -3  -6   9  426.88    8.23
  -3   6   9  417.52    8.57
  -3  -6   9  404.08    8.27
  -3   6   9  404.10    8.25
  -3  -6   9  419.82    8.30
  -3   6   9  422.03    8.28
  -3   6   9  389.19    8.11
  -3  -6   9  410.35    8.17
   3   6  -8  141.24    4.86
  -3  -6   8  130.65    2.97
  -3   6   8  129.02    2.99
  -3   6   8  126.55    3.26
  -3  -6   8  127.28    3.12
  -3   6   8  130.75    3.14
  -3   6   8  125.36    3.36
  -3  -6   8  123.15    3.25
  -3  -6   8  122.33    3.04
  -3   6   8  113.13    3.38
  -3   6   8  122.81    3.06
  -3  -6   8  120.41    3.13
  -3   6   8  122.03    3.08
  -3   6   8  122.18    2.96
  -3   6   8  120.90    2.97
  -3  -6   8  127.47    3.01
  -3  -6   7   51.16    1.72
  -3   6   7   48.65    1.70
   3   6  -7   58.78    3.39
   3   6  -7   57.06    3.19
  -3  -6   7   60.71    1.91
  -3  -6   7   60.71    2.96
  -3  -6   7   65.67    2.04
  -3   6   7   58.90    1.93
  -3   6   7   63.77    2.18
  -3  -6   7   66.95    1.88
  -3   6   7   60.47    1.95
  -3   6   7   57.94    1.87
  -3  -6   7   63.54    1.85
  -3   6   7   44.14    2.07
  -3   6   7   60.90    1.87
  -3  -6   7   60.91    1.95
  -3   6   7   63.50    1.95
  -3  -6   6   31.87    1.47
   3  -6  -6   31.57    2.28
  -3  -6   6   36.40    2.52
   3   6  -6   27.96    2.42
  -3  -6   6   33.83    2.15
  -3   6   6   35.35    2.18
  -3  -6   5   26.65    1.34
  -3  -6   5   27.62    1.12
  -3  -6   5   28.52    1.77
  -3   6   5   29.74    1.89
   3   6  -5   27.21    2.14
   3  -6  -5   22.73    2.07
  -3  -6   5   25.67    2.27
  -3   6   4   94.63    2.17
   3  -6  -4   97.51    3.06
  -3  -6   4   88.23    2.34
  -3  -6   4   91.42    2.25
   3   6  -4   94.26    3.43
   3  -6  -4   89.67    3.42
  -3  -6   4   92.67    3.62
  -3  -6   4  105.07    3.03
  -3   6   4  103.81    3.04
  -3   6   3  593.54   11.47
  -3   6   3  622.17   12.08
  -3  -6   3  593.99   11.59
  -3  -6   3  660.42   12.33
  -3   6   3  651.61   12.34
   3  -6  -3  651.46   13.10
  -3  -6   3  628.93   13.19
  -3  -6   3  611.25   12.37
   3  -6  -2   72.78    2.95
   3   6  -2   76.51    2.77
  -3  -6   2   71.09    2.59
  -3   6   2   72.40    1.72
  -3  -6   2   69.45    1.88
  -3  -6   2   73.72    1.90
  -3  -6   2   78.94    2.43
  -3   6   2   78.73    2.45
  -3   6   2   75.55    2.31
   3   6  -2   75.15    2.53
  -3  -6   1 1353.90   25.41
  -3   6   1 1338.37   25.43
  -3   6   1 1328.04   25.42
   3   6  -1 1310.45   25.62
   3  -6  -1 1379.25   26.19
  -3  -6   1 1340.14   26.06
  -3  -6   1 1370.89   25.94
   3   6   0    1.20    1.10
  -3   6   0    0.58    0.98
   3  -6   0    1.59    1.43
  -3  -6   0    0.73    1.22
  -3  -6   0    0.76    0.70
  -3   6   0    1.17    0.52
  -3   6  -1  683.05   13.33
   3   6   1  713.31   13.42
  -3  -6  -1  730.67   14.78
  -3   6  -1  743.07   13.38
   3  -6   1  747.52   14.83
  -3  -6  -1  727.09   13.44
   3   6   1  699.15   14.48
   3   6   2    5.78    1.27
  -3  -6  -2    6.31    1.59
  -3   6  -2    3.63    0.69
   3  -6   2    4.22    0.69
  -3  -6  -2    3.85    1.12
   3  -6   2    3.91    1.33
  -3   6  -2    3.93    0.64
  -3  -6  -2    4.25    0.74
   3   6   2    3.51    1.31
   3   6   3  540.47   11.66
   3   6   3  529.21   10.38
  -3  -6  -3  511.22   11.83
  -3   6  -3  547.43   10.33
   3  -6   3  553.53   10.36
   3  -6   3  550.54   11.62
  -3  -6  -3  549.24   11.48
   3   6   3  536.93   11.83
  -3   6  -3  559.81   10.36
   3   6   3  554.79   10.31
  -3  -6  -3  536.63   10.34
   3   6   4    0.32    0.74
  -3   6  -4    0.74    0.71
   3  -6   4    0.84    0.82
  -3  -6  -4    0.19    1.33
   3  -6   4    0.40    1.16
  -3   6  -4    1.37    0.79
   3   6   4   -0.41    1.49
   3  -6   4    0.08    1.12
   3   6   4    1.68    1.53
   3   6   4    0.88    0.83
  -3   6  -5  475.89    9.13
   3   6   5  468.69    8.96
   3  -6   5  479.81    9.13
  -3   6  -5  478.03    8.95
  -3  -6  -5  447.28   10.54
  -3  -6  -5  445.62   10.76
   3   6   5  465.68    9.08
   3   6   5  465.10   10.76
   3   6   5  451.99   10.87
   3  -6   5  445.47    9.17
   3   6   6    4.61    0.97
   3  -6   6    3.77    1.18
  -3   6  -6    4.86    1.17
  -3  -6  -6    3.38    1.05
   3   6   6    5.24    0.91
   3  -6   6    5.86    1.26
  -3  -6  -6    3.65    1.82
  -3  -6  -6    3.31    1.83
   3   6   6    5.01    1.88
   3   6   6    5.10    1.07
   3   6   6    3.56    1.17
   3  -6   6    3.62    1.27
  -3   6  -6    4.55    1.21
   3   6   6    3.80    1.77
   3  -6   6    3.35    1.82
   3  -6   6    3.57    1.03
   3   6   6    3.92    0.99
  -3  -6  -6    4.60    0.97
   3  -6   7   81.13    2.31
   3   6   7   81.08    2.19
  -3   6  -7   82.93    2.49
   3   6   7   83.12    2.17
   3  -6   7   85.53    2.52
  -3  -6  -7   77.11    3.70
  -3  -6  -7   80.60    2.27
  -3  -6  -7   79.75    3.70
   3  -6   7   89.66    2.27
   3   6   7   90.01    2.29
   3   6   7   94.87    3.62
   3  -6   7   91.31    3.60
   3  -6   7   87.64    3.95
   3   6   7   88.77    2.34
   3   6   7   89.59    3.93
  -3   6  -7   80.32    2.50
   3  -6   7   81.16    2.56
  -3  -6  -7   86.03    2.27
  -3   6  -8   11.58    1.47
   3  -6   8   10.50    1.54
  -3  -6  -8   11.49    1.05
   3  -6   8   13.01    1.10
   3   6   8   13.29    1.15
   3   6   8   13.26    1.14
   3   6   8   12.00    1.14
  -3  -6  -8   12.32    1.21
  -3   6  -8   11.45    1.38
  -3  -6  -8   12.18    1.14
   3  -6   8   10.25    1.02
   3  -6   8   11.40    1.53
   3  -6   9  644.27   11.76
   3   6   9  628.27   11.74
   3  -6   9  644.79   11.76
   3   6   9  634.79   11.74
  -3  -6  -9  611.39   11.72
   3   6   9  595.02   11.89
  -3   6  -9  622.63   12.03
  -3  -6  -9  604.03   11.80
  -3   6  -9  612.36   11.94
   3  -6   9  592.61   11.94
   3  -6   9  613.72   11.90
   3  -6   9  608.11   11.99
   3  -6  10  105.92    2.48
   3   6  10  104.51    2.47
   3  -6  10  108.25    2.48
   3   6  10  106.17    2.44
  -3   6 -10  111.33    2.86
  -3   6 -10   99.15    2.68
   3   6  10   98.46    2.60
   3   6  10  108.97    2.67
  -3   6 -10  107.71    2.67
  -3  -6 -10  100.58    2.45
   3   6  11  363.42    6.79
  -3   6 -11  357.35    6.89
   3  -6  11  381.85    6.89
   3  -6  11  356.59    6.88
   3  -6  11  342.23    6.67
   3   6  11  328.89    6.66
   3  -6  11  334.42    6.67
   3   6  11  337.47    6.66
  -3   6 -11  354.15    6.75
  -3   6 -11  368.69    6.83
   3   6  11  330.82    6.77
   3   6  12  121.93    2.71
  -3   6 -12  144.27    2.80
  -3   6 -12  137.58    2.69
   3   6  12  118.51    2.64
   3  -6  12  137.26    2.79
  -3  -7  13   83.24    1.84
  -3  -7  13   82.14    1.84
  -3  -7  12    7.26    1.09
  -3  -7  12    7.06    0.93
  -3  -7  12    7.92    1.12
  -3  -7  12    8.87    1.06
  -3  -7  12    8.66    0.93
  -3  -7  11   86.12    2.49
  -3  -7  11   84.15    2.37
  -3  -7  11   88.02    2.27
  -3  -7  11   82.49    2.34
  -3  -7  11   86.53    2.43
  -3   7  10    9.19    1.82
  -3  -7  10    7.12    1.41
  -3   7  10    7.67    1.67
  -3  -7  10    7.94    1.24
  -3  -7  10    8.27    1.45
  -3  -7  10    8.04    1.37
  -3  -7  10    7.84    1.39
  -3  -7  10    7.40    1.36
  -3   7  10    8.36    1.32
  -3  -7  10    8.32    1.19
  -3  -7   9   20.79    1.60
  -3   7   9   24.08    1.83
  -3  -7   9   21.72    1.59
  -3  -7   9   22.90    1.56
  -3   7   9   20.32    2.04
  -3  -7   9   23.42    1.65
  -3  -7   9   21.31    1.56
  -3   7   9   22.38    1.49
  -3  -7   9   23.63    1.41
   3   7  -8   34.39    2.85
  -3   7   8   30.80    1.36
  -3  -7   8   26.57    1.63
  -3   7   8   30.06    1.57
  -3   7   8   29.58    1.91
  -3  -7   8   29.08    1.71
  -3  -7   8   28.40    1.51
  -3   7   8   28.53    2.01
  -3  -7   8   29.09    1.64
  -3   7   8   26.61    1.58
  -3  -7   8   29.47    1.47
  -3   7   8   28.50    1.43
  -3   7   7   11.00    1.07
   3   7  -7   11.60    2.30
  -3  -7   7   11.76    1.23
  -3  -7   7    8.36    1.96
  -3  -7   7   10.86    1.25
  -3   7   7   10.64    1.20
  -3  -7   7    9.76    1.32
  -3   7   7   10.13    1.49
  -3   7   7    9.43    1.23
  -3   7   7    7.83    1.56
  -3  -7   7   11.68    1.33
  -3   7   7    9.75    1.22
  -3  -7   7   12.50    1.16
  -3   7   7    9.94    1.08
  -3  -7   7   10.36    1.20
  -3  -7   6  428.43   10.14
  -3   7   6  449.17   10.17
   3   7  -6  447.78   10.85
   3  -7  -6  396.73   10.43
  -3  -7   6  489.23   10.95
  -3  -7   6  477.58    9.01
  -3  -7   5   -0.99    1.22
  -3   7   5    1.34    1.34
  -3  -7   5   -0.09    1.13
  -3  -7   5   -0.31    0.80
   3   7  -5    0.45    1.59
   3  -7  -5   -0.51    1.61
  -3  -7   5   -0.34    1.79
  -3  -7   4  201.21    4.19
  -3  -7   4  183.40    4.25
  -3  -7   4  212.96    4.95
  -3   7   4  222.34    5.00
   3  -7  -4  208.09    5.79
  -3  -7   4  187.42    5.79
  -3   7   4  195.56    4.08
   3  -7  -4  203.43    5.23
  -3  -7   3    0.83    0.96
  -3  -7   3   -0.10    0.76
  -3  -7   3    0.09    0.98
  -3   7   3    0.23    1.03
  -3   7   3    0.75    0.91
  -3   7   3   -0.33    0.59
   3   7  -3   -0.30    1.36
   3  -7  -3    0.65    1.59
  -3  -7   3    0.12    1.02
   3   7  -2  629.68   12.51
   3  -7  -2  640.15   12.82
  -3  -7   2  626.30   12.91
  -3  -7   2  590.50   12.37
  -3  -7   2  539.72   11.20
  -3  -7   2  609.05   11.25
  -3   7   2  576.81   11.09
  -3   7   2  592.28   11.87
   3   7  -2  588.30   12.19
  -3  -7   2  621.03   11.81
  -3   7   2  617.65   11.82
  -3  -7   1   31.89    1.55
  -3   7   1   32.55    1.56
  -3   7   1   30.20    1.04
   3   7  -1   31.17    1.82
   3  -7  -1   26.77    2.14
  -3  -7   1   29.19    2.14
  -3  -7   1   30.61    1.99
  -3   7   1   28.39    1.62
   3   7  -1   30.14    1.83
  -3   7   0   41.51    1.27
   3  -7   0   44.04    2.36
  -3  -7   0   42.48    2.21
  -3  -7   0   47.55    2.32
  -3  -7   0   45.07    1.40
  -3   7   0   43.17    2.03
   3   7   0   43.69    2.10
  -3   7  -1   13.03    0.82
   3   7   1   12.72    1.20
  -3  -7  -1   12.46    1.59
  -3   7  -1   12.02    0.71
  -3  -7  -1   11.50    0.90
   3   7   1   13.01    1.57
  -3   7  -1   14.72    1.51
   3  -7   2  559.14   10.43
   3  -7   2  565.49   11.89
  -3   7  -2  548.73   10.47
   3   7   2  563.49   10.53
   3   7   2  560.80   11.14
  -3  -7  -2  559.14   12.08
  -3   7  -2  542.54   10.44
  -3  -7  -2  541.36   10.50
   3   7   2  554.66   11.87
   3  -7   3   68.11    1.80
  -3  -7  -3   64.80    2.75
   3   7   3   70.28    1.85
  -3  -7  -3   60.29    3.02
   3   7   3   71.48    3.01
  -3   7  -3   66.43    1.78
   3   7   3   65.89    1.72
  -3  -7  -3   66.34    1.81
  -3   7  -4  927.55   17.22
   3   7   4  925.80   17.10
   3  -7   4  939.50   17.22
   3  -7   4  885.37   18.35
  -3  -7  -4  885.52   18.61
   3  -7   4  922.70   17.38
   3   7   4  901.38   19.02
   3   7   4  929.97   17.22
  -3  -7  -5   29.73    1.29
  -3   7  -5   29.67    1.55
   3   7   5   30.40    1.29
  -3   7  -5   27.35    1.51
   3  -7   5   24.24    1.53
  -3   7  -5   27.52    1.36
   3   7   5   28.50    1.17
   3  -7   5   29.23    1.44
  -3  -7  -5   27.90    2.27
  -3  -7  -5   26.56    2.44
   3  -7   5   27.87    1.49
   3   7   5   26.08    2.47
   3   7   5   21.66    2.04
   3  -7   5   26.88    2.04
   3   7   6  833.80   15.68
   3  -7   6  830.50   15.85
  -3   7  -6  838.35   15.84
   3   7   6  837.67   15.57
   3  -7   6  842.80   15.82
  -3  -7  -6  819.98   15.76
  -3  -7  -6  800.15   17.54
  -3  -7  -6  806.07   17.68
   3  -7   6  830.13   15.63
   3   7   6  853.41   15.64
   3   7   6  843.81   17.24
   3  -7   6  839.73   17.30
   3   7   6  850.40   15.75
  -3   7  -6  794.68   15.90
  -3  -7  -6  847.43   15.73
   3  -7   6  826.65   15.87
  -3  -7  -6  822.18   15.68
  -3   7  -7   44.73    1.85
   3  -7   7   48.35    1.93
  -3  -7  -7   40.45    1.71
  -3  -7  -7   41.90    2.91
   3  -7   7   54.45    1.64
   3   7   7   51.62    1.62
   3   7   7   51.22    1.72
   3  -7   7   51.56    3.16
   3  -7   7   45.95    1.75
   3   7   7   47.70    1.63
  -3  -7  -7   47.89    1.74
  -3   7  -7   48.21    2.01
   3  -7   7   47.25    2.01
  -3  -7  -7   49.32    1.67
  -3   7  -8  199.85    4.29
   3  -7   8  182.27    4.28
  -3  -7  -8  176.47    4.00
   3  -7   8  180.60    3.89
   3   7   8  179.79    3.89
   3  -7   8  182.09    3.90
   3   7   8  181.98    3.86
   3   7   8  178.86    3.97
  -3   7  -8  191.03    4.24
  -3  -7  -8  185.67    4.03
   3   7   8  173.07    3.87
   3  -7   8  184.19    3.92
   3  -7   8  196.19    4.29
   3  -7   9    2.13    0.94
   3   7   9    1.86    0.92
   3  -7   9    1.35    0.87
   3   7   9    1.20    0.87
   3   7   9    1.74    1.05
  -3   7  -9    1.85    1.22
  -3  -7  -9    1.34    0.98
  -3   7  -9    1.96    1.29
   3  -7   9    1.83    1.34
   3  -7   9    1.84    1.29
   3  -7  10   53.48    1.76
   3   7  10   54.89    1.85
   3  -7  10   52.96    1.82
   3  -7  10   50.26    1.48
   3   7  10   47.67    1.46
   3  -7  10   50.42    1.48
   3   7  10   49.58    1.46
  -3  -7 -10   46.57    1.45
  -3   7 -10   54.89    1.76
  -3   7 -10   52.39    1.81
  -3   7 -10   51.59    1.89
   3   7  10   46.06    1.61
  -3   7 -11   63.44    1.66
  -3   7 -11   60.75    1.81
   3  -7  11   62.67    1.82
   3   7  11   60.93    1.75
  -3   7 -11   64.66    1.73
   3   7  11   56.96    1.59
  -3   7 -12   16.32    0.83
   3  -7  12   19.68    0.84
   3   7  12   19.40    0.81
  -3   7 -12   16.40    0.71
  -3  -8  13   10.71    0.67
  -3  -8  13    9.78    0.67
  -3  -8  12  115.63    2.71
  -3  -8  12  121.64    2.69
  -3  -8  12  111.59    2.49
  -3  -8  12  111.99    2.58
  -3  -8  12  121.36    2.69
  -3  -8  11  134.56    3.14
  -3  -8  11  128.44    3.05
  -3  -8  11  131.72    3.09
  -3  -8  11  127.49    3.15
  -3  -8  11  129.66    3.16
  -3  -8  11  127.23    2.93
  -3   8  11  138.88    3.38
  -3   8  10   40.67    1.74
  -3  -8  10   43.17    1.78
  -3  -8  10   41.98    1.89
  -3  -8  10   42.94    1.76
  -3  -8  10   40.53    1.84
  -3  -8  10   43.45    1.86
  -3   8  10   42.32    2.11
  -3  -8  10   42.17    1.59
  -3  -8   9  447.34    8.88
  -3  -8   9  445.91    8.95
  -3  -8   9  452.81    8.76
  -3   8   9  445.75    8.82
  -3  -8   9  438.85    8.83
  -3  -8   9  450.26    8.87
  -3   8   9  476.49    9.15
  -3   8   9  416.36    8.63
  -3  -8   9  446.14    8.70
  -3  -8   8   89.07    2.56
  -3  -8   8   88.15    2.68
  -3  -8   8   91.67    2.48
  -3   8   8   88.86    2.53
  -3  -8   8   87.76    2.61
  -3   8   8   84.81    2.88
  -3  -8   8   96.77    2.46
  -3   8   8   91.32    2.53
  -3  -8   7   13.07    1.39
  -3  -8   7   14.47    2.23
  -3   8   7   13.24    1.21
  -3  -8   7   14.43    1.43
  -3  -8   7   13.16    1.27
  -3   8   7   19.55    1.33
  -3   8   7   13.14    1.61
  -3  -8   7   15.10    1.40
  -3   8   7   12.72    1.39
  -3  -8   7   14.00    1.20
  -3  -8   7   12.37    1.33
  -3   8   6   54.21    2.09
  -3  -8   6   59.07    2.06
  -3   8   6   56.89    1.97
  -3  -8   6   60.75    1.79
  -3   8   6   58.20    1.79
  -3  -8   6   59.13    1.95
  -3  -8   6   57.26    1.68
  -3   8   6   60.90    2.08
  -3  -8   6   59.29    3.32
  -3  -8   6   56.02    1.85
  -3  -8   5   20.03    1.15
  -3  -8   5   18.14    1.42
  -3   8   5   20.99    1.72
   3   8  -5   15.96    2.17
   3  -8  -5   16.80    2.32
  -3  -8   5   17.74    2.34
  -3   8   4   69.90    2.46
  -3   8   4   62.20    1.72
   3  -8  -4   67.67    2.83
  -3  -8   4   59.44    1.83
   3  -8  -4   64.55    3.20
  -3  -8   4   55.38    3.21
   3   8  -3   76.35    3.26
   3  -8  -3   83.18    3.47
  -3  -8   3   65.29    2.78
  -3  -8   3   72.31    2.00
  -3  -8   3   72.59    2.10
  -3   8   3   76.85    2.57
  -3   8   3   81.57    2.47
  -3   8   3   71.71    1.87
   3   8  -2  128.20    3.97
   3  -8  -2  122.39    4.08
  -3  -8   2  126.49    4.27
  -3  -8   2  118.22    2.77
  -3   8   2  122.92    3.44
   3   8  -2  123.81    3.74
  -3   8   2  121.15    2.61
  -3   8   2  131.63    3.20
  -3   8   1  737.92   14.11
  -3   8   1  720.75   14.52
   3   8  -1  710.66   14.76
  -3  -8   1  720.25   13.56
  -3   8   1  702.72   13.49
   3   8  -1  763.98   14.92
   3  -8  -1  747.43   15.24
  -3  -8   1  717.76   15.14
  -3  -8   1  722.54   15.05
  -3   8   0   13.00    0.72
  -3  -8   0   12.21    0.94
  -3   8   0   15.91    1.21
  -3   8   0   13.66    0.87
   3   8   0   16.75    1.50
  -3  -8   0   13.70    1.67
  -3  -8   0   16.61    1.75
  -3   8   0   13.49    1.41
   3   8   0   16.04    1.67
  -3   8  -1 1065.98   19.70
   3   8   1 1096.53   20.73
   3  -8   1 1064.14   21.25
  -3  -8  -1 1124.90   21.50
  -3   8  -1 1044.85   19.61
  -3  -8  -1 1036.53   19.73
   3   8   1 1063.55   21.12
  -3   8  -1 1121.18   21.03
   3  -8   2   28.47    2.14
  -3   8  -2   31.54    1.22
   3   8   2   31.73    1.23
   3  -8   2   29.05    2.22
  -3  -8  -2   28.82    2.30
  -3   8  -2   27.92    1.11
  -3  -8  -2   27.55    1.20
   3   8   2   32.15    2.15
  -3   8  -2   35.07    2.16
  -3   8  -3  291.67    6.07
   3   8   3  296.48    6.08
   3   8   3  290.47    7.59
  -3   8  -3  306.92    6.08
   3   8   3  312.40    5.98
  -3  -8  -3  306.30    6.05
   3  -8   3  310.17    6.04
  -3  -8  -3  302.11    7.38
   3  -8   3  291.40    7.33
  -3   8  -4   25.43    1.29
  -3  -8  -4   25.11    1.11
   3   8   4   25.22    1.12
   3  -8   4   27.50    1.31
   3  -8   4   25.36    1.90
  -3  -8  -4   25.54    2.20
  -3  -8  -4   25.18    2.37
   3  -8   4   23.46    1.55
   3   8   4   26.63    2.43
   3   8   4   25.28    1.30
  -3  -8  -5   33.54    1.45
  -3   8  -5   33.84    1.71
   3   8   5   31.75    1.45
   3  -8   5   31.93    1.68
   3   8   5   33.74    1.42
  -3   8  -5   34.61    1.51
   3   8   5   33.81    1.23
   3  -8   5   32.52    1.52
  -3  -8  -5   31.41    2.48
  -3  -8  -5   35.51    2.68
   3  -8   5   32.91    1.58
   3   8   5   33.85    2.77
   3   8   5   31.05    1.26
  -3   8  -6    0.02    1.40
   3   8   6    0.34    0.94
   3  -8   6   -0.60    1.30
  -3   8  -6    1.72    1.18
   3  -8   6   -0.51    1.23
  -3  -8  -6    0.21    1.76
  -3  -8  -6    0.37    1.93
   3  -8   6   -0.35    1.35
   3   8   6   -0.68    1.03
  -3  -8  -6    0.08    1.06
   3   8   6    0.41    0.82
   3  -8   6   -0.38    1.31
   3  -8   7   60.45    1.93
   3   8   7   59.66    1.84
   3  -8   7   62.32    2.14
  -3  -8  -7   55.81    1.92
   3   8   7   62.26    1.73
   3   8   7   64.79    1.74
   3   8   7   64.78    1.92
  -3   8  -7   65.16    2.18
  -3  -8  -7   63.89    1.96
  -3   8  -7   63.99    2.26
   3   8   7   59.94    1.91
   3  -8   7   62.15    2.22
   3  -8   8  103.90    2.63
  -3   8  -8  109.94    2.95
   3   8   8  111.26    2.53
   3   8   8  117.67    2.56
   3   8   8  111.73    2.66
   3  -8   8  106.56    2.98
  -3  -8  -8  111.25    2.71
  -3   8  -8  110.36    2.97
   3  -8   8  108.93    2.97
  -3  -8  -8  103.24    2.68
   3   8   8  107.24    2.64
  -3   8  -9  343.80    6.92
   3  -8   9  337.18    6.87
  -3  -8  -9  329.68    6.65
  -3   8  -9  340.52    6.89
   3  -8   9  347.60    6.93
  -3   8 -10   24.15    1.33
  -3   8 -10   24.75    1.34
   3  -8  10   23.28    1.36
   3  -8  10   23.94    1.30
  -3   8 -11  192.47    4.21
   3   8  11  208.45    4.17
  -3   8 -11  201.32    4.11
   3  -8  11  218.40    4.25
  -3   8 -11  202.94    4.16
   3  -8  12    3.74    0.58
   3   8  12    3.68    0.58
  -3   8 -12    3.63    0.57
  -3   8 -12    2.93    0.44
  -3  -9  13    0.62    0.50
  -3  -9  13    0.31    0.42
  -3  -9  13    0.45    0.49
  -3  -9  12   42.52    1.34
  -3  -9  12   43.76    1.37
  -3  -9  12   40.57    1.38
  -3  -9  11    0.48    0.84
  -3  -9  11    0.86    1.10
  -3  -9  11    0.34    1.05
  -3   9  11    1.02    1.38
  -3  -9  11    1.16    1.08
  -3  -9  11    0.84    0.99
  -3  -9  10    9.68    1.38
  -3   9  10   11.94    1.75
  -3  -9  10   10.82    1.41
  -3  -9  10   10.99    1.31
  -3  -9  10    9.45    1.11
  -3   9  10    9.97    1.23
  -3  -9   9    4.82    1.37
  -3  -9   9    4.95    1.31
  -3  -9   9    3.68    1.38
  -3   9   9    3.82    1.76
  -3  -9   9    4.26    1.42
  -3  -9   9    5.84    1.27
  -3   9   9    4.76    1.08
  -3  -9   9    4.33    1.13
  -3   9   9    3.43    1.27
  -3  -9   8   11.29    1.50
  -3  -9   8   11.17    1.47
  -3  -9   8   11.25    1.33
  -3   9   8   10.02    1.74
  -3  -9   8   10.05    1.40
  -3  -9   8   11.71    1.26
  -3   9   8   10.27    1.34
  -3   9   8   11.40    1.39
   3   9  -7   46.99    3.26
  -3  -9   7   47.71    1.83
  -3  -9   7   45.11    3.02
  -3  -9   7   50.75    1.76
  -3  -9   7   48.51    1.96
  -3   9   7   47.37    2.09
  -3  -9   7   49.92    2.03
  -3   9   7   46.01    1.82
  -3   9   7   48.41    1.99
  -3  -9   7   51.54    1.70
  -3   9   6  106.49    2.80
  -3   9   6  115.70    2.99
  -3  -9   6  117.20    3.00
  -3   9   6  113.26    2.93
  -3  -9   6  115.33    4.73
  -3  -9   6  104.61    2.81
  -3  -9   6  112.60    2.71
  -3   9   6  112.09    2.68
  -3  -9   6  112.55    2.66
  -3   9   6  105.95    2.56
  -3   9   6  114.51    3.05
   3   9  -6   99.75    4.49
  -3  -9   5   44.55    1.57
  -3   9   5   44.26    1.72
  -3  -9   5   45.03    1.48
  -3  -9   5   33.28    1.76
  -3   9   5   41.03    1.84
   3   9  -5   45.81    2.99
  -3  -9   5   40.40    1.60
   3  -9  -5   36.56    2.89
  -3  -9   5   37.72    3.03
  -3  -9   4  624.76   11.67
  -3   9   4  614.85   11.59
   3  -9  -4  626.68   13.20
   3   9  -4  637.90   13.90
   3  -9  -4  650.51   13.89
  -3   9   3   27.80    1.72
  -3  -9   3   21.24    1.19
  -3   9   3   27.43    1.15
   3   9  -3   22.91    2.17
   3  -9  -3   21.92    2.47
  -3  -9   3   18.77    1.87
  -3  -9   3   21.91    1.38
  -3   9   2  804.93   15.29
   3   9  -2  807.31   15.77
  -3   9   2  793.34   14.18
   3   9  -2  807.68   16.08
   3  -9  -2  853.99   16.29
  -3  -9   2  840.05   16.45
  -3  -9   2  806.74   14.35
  -3   9   1  295.28    6.53
   3   9  -1  304.68    6.88
  -3   9   1  287.64    5.40
   3   9  -1  286.24    6.89
   3  -9  -1  295.84    7.16
  -3  -9   1  292.23    7.12
  -3  -9   1  281.99    7.11
  -3  -9   1  275.07    5.45
  -3   9   0  109.48    2.44
  -3  -9   0   98.17    2.58
   3   9   0  111.62    3.65
  -3  -9   0  115.53    3.87
  -3  -9   0  119.22    4.11
  -3   9   0  113.18    3.61
   3   9   0  127.11    3.97
  -3   9   0  112.46    2.57
  -3   9  -1   21.91    0.97
  -3  -9  -1   22.37    1.18
  -3   9  -1   24.48    1.11
   3   9   1   22.24    1.63
   3  -9   1   20.00    2.15
  -3  -9  -1   24.58    2.27
   3   9   1   26.44    2.12
  -3   9  -1   27.33    2.08
   3  -9   2   16.73    1.37
   3  -9   2   15.45    1.85
  -3   9  -2   14.71    0.96
  -3  -9  -2   16.16    1.07
  -3   9  -2   15.98    1.06
   3   9   2   14.78    1.09
   3  -9   2   16.18    2.06
  -3  -9  -2   18.43    2.22
   3   9   2   15.18    1.91
  -3   9  -2   16.02    1.82
   3  -9   3  170.82    3.63
   3  -9   3  150.21    4.88
   3   9   3  174.62    5.34
  -3   9  -3  177.17    5.23
  -3   9  -3  169.43    3.71
   3   9   3  167.31    3.56
  -3  -9  -3  160.44    3.66
  -3   9  -3  180.49    3.77
   3   9   3  177.20    3.76
   3  -9   3  160.21    3.97
  -3   9  -4  364.79    7.35
   3  -9   4  330.77    7.29
   3   9   4  363.65    7.11
   3  -9   4  370.60    7.08
  -3  -9  -4  338.99    8.66
   3  -9   4  314.70    8.17
  -3  -9  -4  332.32    8.90
   3  -9   4  361.09    7.19
  -3   9  -4  361.12    7.15
  -3  -9  -4  336.10    6.98
   3   9   4  366.31    6.94
  -3   9  -4  364.83    7.18
   3   9   4  356.08    7.10
  -3  -9  -4  359.96    7.08
  -3   9  -4  360.18    7.32
   3   9   4  358.41    8.99
  -3   9  -4  362.85    8.88
   3  -9   5   30.20    1.63
   3   9   5   30.45    1.39
  -3   9  -5   30.27    1.50
   3  -9   5   31.89    1.49
  -3  -9  -5   26.70    2.50
  -3  -9  -5   26.90    2.55
   3  -9   5   29.64    1.65
   3   9   5   31.85    1.41
   3   9   5   29.34    2.74
  -3  -9  -5   32.10    1.39
  -3   9  -5   30.19    1.67
   3  -9   6  822.29   15.35
  -3  -9  -6  750.17   17.17
   3  -9   6  785.46   15.42
  -3  -9  -6  815.63   15.25
   3   9   6  797.14   15.25
   3  -9   6  792.77   15.38
  -3   9  -6  813.14   15.40
  -3   9  -6  830.11   15.52
   3  -9   6  848.78   15.38
   3   9   6  783.21   15.21
  -3   9  -7   93.09    2.63
   3  -9   7   87.83    2.68
  -3  -9  -7   88.43    2.36
  -3   9  -7   92.70    2.69
   3   9   7   96.02    2.37
   3  -9   7   86.47    2.46
   3   9   7   85.03    2.29
   3  -9   7   89.31    2.61
  -3  -9  -7   84.26    2.45
   3   9   7   89.19    2.45
   3  -9   8   66.90    2.22
  -3  -9  -8   62.19    1.96
  -3   9  -8   72.98    2.23
  -3   9  -8   68.88    2.31
  -3  -9  -8   66.00    1.93
   3  -9   8   71.39    2.31
   3  -9   8   66.60    1.96
   3   9   8   64.90    1.93
   3  -9   9    1.73    1.23
  -3  -9  -9   -0.01    0.83
  -3   9  -9    0.05    1.18
  -3   9  -9    0.49    1.16
   3  -9   9    1.54    1.17
   3   9   9    1.38    1.38
  -3   9 -10    8.10    1.06
   3  -9  10    7.03    1.01
  -3   9 -10    6.85    1.00
  -3   9 -11   27.42    1.02
  -3   9 -11   28.86    1.09
   3  -9  11   31.13    1.19
  -3   9 -12   20.01    0.69
   3  -9  12   19.89    0.71
  -3 -10  12   26.75    1.04
  -3 -10  12   28.08    1.05
  -3 -10  12   24.98    0.90
  -3 -10  12   27.57    1.04
  -3 -10  11  121.75    2.88
  -3 -10  11  119.80    2.83
  -3 -10  11  121.79    2.82
  -3 -10  11  120.04    2.77
  -3 -10  10    1.74    1.22
  -3  10  10    1.44    1.40
  -3 -10  10    1.54    1.22
  -3 -10  10    1.39    1.12
  -3  10  10    1.16    1.06
  -3 -10  10    1.45    0.90
  -3 -10   9  255.80    5.37
  -3 -10   9  252.55    5.17
  -3  10   9  262.21    5.52
  -3 -10   9  255.94    5.31
  -3 -10   9  248.86    5.29
  -3  10   9  247.69    5.24
  -3  10   9  233.29    5.14
  -3 -10   9  241.10    5.06
  -3 -10   8   33.43    1.73
  -3 -10   8   30.43    1.52
  -3  10   8   32.09    1.97
  -3 -10   8   28.84    1.65
  -3  10   8   31.99    1.66
  -3 -10   8   33.26    1.47
  -3  10   8   33.32    1.69
  -3 -10   7   11.96    1.42
  -3 -10   7   11.47    1.38
[truncated: 325,623 more chars]
