# Supplementary material for: Synthesis, crystal structure and thermal behavior of tetra­kis­(3-cyano­pyridine N-oxide-κO)bis­(thio­cyanato-κN)cobalt(II), which shows strong pseudo­symmetry
Source: Acta Crystallogr E Crystallogr Commun. 2023 Sep 8;79(Pt 10):867–71. doi: 10.1107/S2056989023006862 (PMC10561199; doi:10.1107/S2056989023006862)
Supplement: Supplementary file 2 [file e-79-00867-Isup2.hkl]

data_I                                                                          
_shelx_title ' ij1011_auto in P21/n No14' 
_shelx_refln_list_code          4                                               
_shelx_F_calc_maximum      174.38                                               
_exptl_crystal_F_000       666.00                                               
_reflns_d_resolution_high  0.7874                                               
                                                                                
loop_                                                                           
 _space_group_symop_operation_xyz                                               
 'x, y, z'                                                                      
 '-x+1/2, y+1/2, -z+1/2'                                                        
 '-x, -y, -z'                                                                   
 'x-1/2, -y-1/2, z-1/2'                                                         
                                                                                
_cell_length_a     6.5899                                                       
_cell_length_b    17.9658                                                       
_cell_length_c    11.9444                                                       
_cell_angle_alpha  90.000                                                       
_cell_angle_beta   96.131                                                       
_cell_angle_gamma  90.000                                                       
                                                                                
_shelx_F_squared_multiplier     1.000                                           
                                                                                
loop_                                                                           
 _refln_index_h                                                                 
 _refln_index_k                                                                 
 _refln_index_l                                                                 
 _refln_F_squared_calc                                                          
 _refln_F_squared_meas                                                          
 _refln_F_squared_sigma                                                         
 _refln_observed_status                                                         
   2   0   0       2750.03       2868.62        29.99 o                         
   4   0   0       1021.17        911.02        14.24 o                         
   6   0   0       1525.91       1563.56        13.56 o                         
   8   0   0         21.75         24.58         1.22 o                         
   1   1   0      10275.64      10507.36        77.17 o                         
   2   1   0         28.51         27.77         0.74 o                         
   3   1   0       2198.41       2186.31        19.09 o                         
   4   1   0          0.71          0.67         0.77 o                         
   5   1   0       2524.21       2428.85        17.28 o                         
   6   1   0         32.11         31.23         1.17 o                         
   7   1   0        145.74        142.77         1.53 o                         
   8   1   0          2.54          3.96         1.14 o                         
   0   2   0       5983.12       5060.85       505.35 o                         
   1   2   0         52.32         48.04         1.04 o                         
   2   2   0        136.14        140.53         1.61 o                         
   3   2   0          1.50          1.55         1.06 o                         
   4   2   0         83.15         86.28         1.84 o                         
   5   2   0          1.29         -0.25         1.10 o                         
   6   2   0       1992.90       1948.40        10.77 o                         
   7   2   0         16.09         17.45         1.13 o                         
   8   2   0        246.27        258.17         2.84 o                         
   1   3   0       1056.72       1051.65        11.80 o                         
   2   3   0         46.75         45.52         1.25 o                         
   3   3   0        388.09        390.92         4.06 o                         
   4   3   0          0.11          0.67         0.90 o                         
   5   3   0       2358.40       2237.82        15.09 o                         
   6   3   0          7.98          8.55         0.96 o                         
   7   3   0       1046.00       1046.05        15.18 o                         
   8   3   0          1.31          1.75         0.77 o                         
   0   4   0        690.94        542.57        12.23 o                         
   1   4   0       3036.96       3047.88        25.47 o                         
   2   4   0        257.61        240.58         3.13 o                         
   3   4   0          0.11          0.33         1.26 o                         
   4   4   0         67.25         69.07         1.37 o                         
   5   4   0          4.59          4.57         0.93 o                         
   6   4   0       5183.07       5112.34        27.21 o                         
   7   4   0         40.31         40.80         1.20 o                         
   8   4   0        102.72         91.86         1.59 o                         
   1   5   0      28188.23      28432.54       306.96 o                         
   2   5   0        220.28        202.60         3.86 o                         
   3   5   0         98.95         86.78         2.25 o                         
   4   5   0        259.22        256.86         2.81 o                         
   5   5   0        574.00        575.74         4.47 o                         
   6   5   0          0.10         -0.10         1.06 o                         
   7   5   0        230.74        228.51         2.13 o                         
   8   5   0         10.87          9.89         1.67 o                         
   0   6   0       3097.77       2910.15        44.84 o                         
   1   6   0        185.78        175.87         2.38 o                         
   2   6   0       4810.17       4775.71        40.23 o                         
   3   6   0          3.60          3.06         1.04 o                         
   4   6   0        559.73        571.86         4.66 o                         
   5   6   0         84.60         83.45         1.32 o                         
   6   6   0        916.13        910.06         6.75 o                         
   7   6   0         91.39         97.78         1.62 o                         
   8   6   0         89.58         78.04         2.07 o                         
   1   7   0       5684.89       5528.71        56.48 o                         
   2   7   0        200.08        185.02         3.43 o                         
   3   7   0        117.85        134.96         2.10 o                         
   4   7   0        596.61        591.63         4.65 o                         
   5   7   0         46.70         50.81         1.30 o                         
   6   7   0         17.57         17.05         1.06 o                         
   7   7   0        826.50        838.35         9.41 o                         
   0   8   0      13576.90      13946.18       180.84 o                         
   1   8   0        710.34        726.09        16.61 o                         
   2   8   0         30.95         36.23         1.07 o                         
   3   8   0         48.74         43.47         1.62 o                         
   4   8   0        233.64        198.79         2.90 o                         
   5   8   0        246.31        234.61         4.30 o                         
   6   8   0        428.87        410.94         4.74 o                         
   7   8   0         49.19         51.41         1.29 o                         
   1   9   0        699.73        619.44        13.12 o                         
   2   9   0       2416.56       2437.07        45.06 o                         
   3   9   0        365.60        345.16         6.58 o                         
   4   9   0          1.70          2.36         0.96 o                         
   5   9   0       2987.58       2947.00        19.57 o                         
   6   9   0          2.97          1.90         1.08 o                         
   7   9   0        299.55        293.19         3.16 o                         
   0  10   0       7110.68       7054.37        61.26 o                         
   1  10   0        453.31        447.24         6.88 o                         
   2  10   0        259.41        254.86         3.60 o                         
   3  10   0        153.39        153.18         3.87 o                         
   4  10   0         30.74         34.69         1.11 o                         
   5  10   0        200.90        204.69         3.58 o                         
   6  10   0        234.50        231.06         3.46 o                         
   7  10   0         39.75         40.47         1.31 o                         
   1  11   0       1071.15       1022.98         8.28 o                         
   2  11   0        348.89        336.02         5.44 o                         
   3  11   0         89.44         94.32         1.99 o                         
   4  11   0         19.10         18.39         1.07 o                         
   5  11   0        932.45        943.01         8.15 o                         
   6  11   0         40.29         42.00         1.50 o                         
   7  11   0        306.84        278.20         7.30 o                         
   0  12   0       7536.18       7773.15        54.23 o                         
   1  12   0        121.03        111.09         1.63 o                         
   2  12   0        200.14        210.00         2.62 o                         
   3  12   0         24.67         22.74         1.09 o                         
   4  12   0        159.64        164.16         2.33 o                         
   5  12   0        259.68        267.76         5.12 o                         
   6  12   0        260.85        262.25         2.96 o                         
   1  13   0       2801.01       2923.48        18.76 o                         
   2  13   0        150.30        143.85         1.91 o                         
   3  13   0         23.47         24.41         1.27 o                         
   4  13   0        769.74        782.76        10.20 o                         
   5  13   0        139.46        144.41         1.68 o                         
   6  13   0          2.77          1.77         1.08 o                         
   0  14   0       1247.38       1238.36         8.68 o                         
   1  14   0        649.52        670.36         5.61 o                         
   2  14   0        425.75        448.68         3.23 o                         
   3  14   0        163.96        173.12         2.69 o                         
   4  14   0         80.87         85.26         1.74 o                         
   5  14   0         28.86         31.15         1.06 o                         
   6  14   0        199.89        212.71         3.78 o                         
   1  15   0        905.54        947.50         6.66 o                         
   2  15   0        476.01        502.55         5.21 o                         
   3  15   0         73.90         81.05         1.60 o                         
   4  15   0         36.53         40.96         1.22 o                         
   5  15   0         23.80         26.89         0.91 o                         
   6  15   0         12.00         12.58         0.89 o                         
   0  16   0         72.65         65.35         1.69 o                         
   1  16   0       1124.43       1201.58         9.29 o                         
   2  16   0        190.06        206.72         1.87 o                         
   3  16   0         17.10         16.56         1.20 o                         
   4  16   0         47.24         45.63         1.16 o                         
   5  16   0         22.26         23.12         0.93 o                         
   1  17   0        166.23        169.25         2.03 o                         
   2  17   0        222.46        253.77         2.27 o                         
   3  17   0         21.37         26.71         1.12 o                         
   4  17   0        188.82        199.01         3.09 o                         
   5  17   0        147.05        139.76         2.72 o                         
   0  18   0        464.86        474.00         9.37 o                         
   1  18   0         90.84        106.72         1.63 o                         
   2  18   0        195.25        216.19         2.93 o                         
   3  18   0          0.67          0.46         1.19 o                         
   4  18   0         51.36         57.71         1.14 o                         
   5  18   0        183.80        167.14         2.83 o                         
   1  19   0        321.50        330.21         3.59 o                         
   2  19   0        353.81        398.19         5.95 o                         
   3  19   0        181.95        213.88         4.35 o                         
   4  19   0         15.71         17.97         1.06 o                         
   0  20   0        469.20        504.27         7.52 o                         
   1  20   0        100.63        110.31         2.00 o                         
   2  20   0        130.13        139.21         2.67 o                         
   3  20   0         68.33         70.82         3.79 o                         
   1  21   0         95.58        102.14         1.51 o                         
   2  21   0        215.17        222.00         7.21 o                         
   3  21   0         40.03         33.74         1.42 o                         
   0  22   0         43.29         46.00         1.67 o                         
   1  22   0        239.81        236.79         7.75 o                         
   2  22   0         94.41         76.28         2.77 o                         
  -7   0   1       1075.71       1106.26        10.85 o                         
  -5   0   1        468.98        458.61         7.28 o                         
  -3   0   1        741.39        560.05         6.48 o                         
  -1   0   1        888.32        793.34         9.27 o                         
   1   0   1       4803.76       4400.43        75.77 o                         
   3   0   1       4024.77       4040.83        42.86 o                         
   5   0   1       6030.14       6064.23        42.78 o                         
   7   0   1        680.39        718.33        11.04 o                         
  -8   1   1        581.25        680.66         9.27 o                         
  -7   1   1         30.02         29.72         1.37 o                         
  -6   1   1        260.46        255.27         2.22 o                         
  -5   1   1          4.71          4.19         1.13 o                         
  -4   1   1       1944.47       1901.69        13.36 o                         
  -3   1   1          0.02          0.13         0.78 o                         
  -2   1   1       8957.33       8979.75        77.86 o                         
  -1   1   1        165.63        154.91         1.49 o                         
   0   1   1       7678.26       7820.45       119.49 o                         
   1   1   1         73.54         64.53         1.01 o                         
   2   1   1       1898.35       1999.35        20.41 o                         
   3   1   1         43.52         40.72         1.21 o                         
   4   1   1       2948.87       2819.96        15.64 o                         
   5   1   1          1.41          1.58         0.84 o                         
   6   1   1         22.61         26.52         1.08 o                         
   7   1   1          0.28         -0.64         0.92 o                         
   8   1   1        341.21        322.06         4.89 o                         
  -8   2   1          1.86          3.51         0.92 o                         
  -7   2   1         48.58         53.49         1.28 o                         
  -6   2   1        122.80        119.32         1.46 o                         
  -5   2   1         55.45         65.98         1.14 o                         
  -4   2   1        189.06        186.33         1.98 o                         
  -3   2   1       2789.52       2640.93        19.43 o                         
  -2   2   1         64.98         60.90         1.14 o                         
  -1   2   1       6521.83       6423.20        47.40 o                         
   0   2   1          6.33          5.39         0.49 o                         
   1   2   1        726.75        726.55         6.52 o                         
   2   2   1          8.01          7.31         0.71 o                         
   3   2   1        409.77        338.25         4.19 o                         
   4   2   1         33.81         33.04         1.01 o                         
   5   2   1       1893.97       1823.75        10.45 o                         
   6   2   1          4.75          5.36         1.02 o                         
   7   2   1         25.34         30.82         1.03 o                         
   8   2   1         13.59         13.35         0.79 o                         
  -8   3   1        480.21        545.98         5.40 o                         
  -7   3   1         50.79         55.64         1.38 o                         
  -6   3   1        235.77        238.27         2.06 o                         
  -5   3   1         14.33         13.13         0.92 o                         
  -4   3   1        671.22        671.19         5.82 o                         
  -3   3   1         63.00         60.28         1.42 o                         
  -2   3   1      11947.63      11957.68       111.84 o                         
  -1   3   1        232.08        223.55         1.97 o                         
   0   3   1       1253.87       1187.69        12.05 o                         
   1   3   1        407.44        396.79         4.81 o                         
   2   3   1        134.50        198.75         3.16 o                         
   3   3   1         43.07         41.80         1.58 o                         
   4   3   1       1563.04       1412.49         9.12 o                         
   5   3   1         12.20         10.81         0.92 o                         
   6   3   1        189.59        189.30         1.79 o                         
   7   3   1          1.46          0.63         1.13 o                         
   8   3   1        391.60        376.40         3.67 o                         
  -8   4   1          6.38          6.53         0.67 o                         
  -7   4   1        316.01        342.91         2.86 o                         
  -6   4   1        111.90        112.18         1.73 o                         
  -5   4   1         34.79         35.64         0.96 o                         
  -4   4   1        234.43        217.41         2.97 o                         
  -3   4   1      12831.67      13197.38       108.39 o                         
  -2   4   1         20.19         18.25         0.89 o                         
  -1   4   1      30408.50      32007.94       242.42 o                         
   0   4   1        278.71        243.04         2.49 o                         
   1   4   1      30039.45      32974.93       229.40 o                         
   2   4   1        118.95        108.25         1.98 o                         
   3   4   1       2406.57       2013.02        14.06 o                         
   4   4   1         21.22         21.35         1.09 o                         
   5   4   1       1352.44       1317.96         7.38 o                         
   6   4   1         69.80         70.25         1.14 o                         
   7   4   1       2225.37       2223.14        20.59 o                         
   8   4   1          9.42          8.13         1.24 o                         
  -8   5   1        562.90        578.75         8.00 o                         
  -7   5   1         32.44         36.37         1.15 o                         
  -6   5   1        973.05        964.55         9.63 o                         
  -5   5   1        215.02        206.56         2.05 o                         
  -4   5   1       1144.79       1198.27        10.49 o                         
  -3   5   1         32.83         31.67         1.30 o                         
  -2   5   1      17266.66      16738.75       124.44 o                         
  -1   5   1        952.16        943.43         7.07 o                         
   0   5   1      11575.85      11369.95       119.45 o                         
   1   5   1       1672.59       1693.88        27.89 o                         
   2   5   1       6818.64       6772.09        51.14 o                         
   3   5   1        215.43        216.03         2.34 o                         
   4   5   1       1754.09       1737.36        15.63 o                         
   5   5   1         87.42         80.96         1.43 o                         
   6   5   1        278.26        279.50         2.29 o                         
   7   5   1        230.81        239.65         3.27 o                         
  -8   6   1         19.31         19.98         1.15 o                         
  -7   6   1        311.47        326.81         3.54 o                         
  -6   6   1          0.42          0.14         0.99 o                         
  -5   6   1        645.57        629.82         5.42 o                         
  -4   6   1        104.15         98.76         2.23 o                         
  -3   6   1       4420.88       4191.79        30.27 o                         
  -2   6   1          2.59          2.33         0.86 o                         
  -1   6   1       2762.62       2535.39        18.89 o                         
   0   6   1        758.42        760.20         7.49 o                         
   1   6   1        765.06        841.39         8.76 o                         
   2   6   1        144.81        122.31         2.67 o                         
   3   6   1       2292.30       2235.94        23.93 o                         
   4   6   1         28.87         32.63         1.23 o                         
   5   6   1        295.08        287.47         3.39 o                         
   6   6   1          2.35          3.14         1.09 o                         
   7   6   1        184.48        175.33         2.48 o                         
  -7   7   1        109.38        113.49         4.57 o                         
  -6   7   1         30.62         33.52         1.10 o                         
  -5   7   1         98.83         95.53         1.46 o                         
  -4   7   1        721.58        767.00         9.44 o                         
  -3   7   1         96.97         93.94         1.67 o                         
  -2   7   1       6370.32       6138.73        58.55 o                         
  -1   7   1         64.57         61.01         1.32 o                         
   0   7   1         57.10         54.59         1.75 o                         
   1   7   1        287.28        309.28         4.13 o                         
   2   7   1       6253.62       6288.76        48.10 o                         
   3   7   1         44.79         38.77         1.20 o                         
   4   7   1       1919.00       1883.63        12.81 o                         
   5   7   1         12.82         12.56         1.19 o                         
   6   7   1         67.88         71.20         1.27 o                         
   7   7   1          0.42          0.61         0.76 o                         
  -7   8   1        319.56        342.62         5.08 o                         
  -6   8   1         24.24         24.22         1.16 o                         
  -5   8   1       1162.24       1099.00        10.36 o                         
  -4   8   1        133.60        139.11         2.25 o                         
  -3   8   1       2328.75       2254.89        16.47 o                         
  -2   8   1          1.95          1.72         0.84 o                         
  -1   8   1       3456.58       3469.51        43.97 o                         
   0   8   1       1387.44       1404.60        13.59 o                         
   1   8   1        133.45        119.78         2.68 o                         
   2   8   1        977.76        946.25        14.32 o                         
   3   8   1       3605.95       3346.21        32.40 o                         
   4   8   1         10.32          7.06         1.05 o                         
   5   8   1        360.11        366.03         4.42 o                         
   6   8   1          1.39          1.42         0.98 o                         
   7   8   1         85.44         99.98         2.27 o                         
  -7   9   1         28.20         21.48         2.19 o                         
  -6   9   1         80.99         86.56         2.51 o                         
  -5   9   1        306.24        294.24         4.30 o                         
  -4   9   1       2589.04       2628.47        21.85 o                         
  -3   9   1        914.70        894.77         8.35 o                         
  -2   9   1       7963.87       8023.87        82.81 o                         
  -1   9   1        744.21        731.99         6.35 o                         
   0   9   1        452.45        476.67         5.57 o                         
   1   9   1       1406.29       1374.34        18.53 o                         
   2   9   1       1970.85       2242.42        23.31 o                         
   3   9   1         77.70         72.13         2.38 o                         
   4   9   1         47.86         49.97         1.31 o                         
   5   9   1        146.07        151.01         1.97 o                         
   6   9   1        144.78        133.25         2.57 o                         
   7   9   1         34.90         35.07         1.75 o                         
  -7  10   1        130.77        114.48         4.47 o                         
  -6  10   1         42.00         44.07         1.37 o                         
  -5  10   1        449.87        446.40         4.72 o                         
  -4  10   1        420.21        407.39         6.66 o                         
  -3  10   1       1749.29       1697.80        12.16 o                         
  -2  10   1         52.88         50.58         1.68 o                         
  -1  10   1        918.01        903.14         6.14 o                         
   0  10   1        596.92        603.02         4.98 o                         
   1  10   1         31.19         38.91         1.09 o                         
   2  10   1         13.59         11.62         0.95 o                         
   3  10   1         44.94         47.34         1.49 o                         
   4  10   1          2.94          3.97         1.13 o                         
   5  10   1       1148.59       1107.76        24.40 o                         
   6  10   1          0.16          0.14         0.96 o                         
   7  10   1         62.39         57.69         1.44 o                         
  -7  11   1         58.35         49.05         2.13 o                         
  -6  11   1        146.93        165.11         2.00 o                         
  -5  11   1          2.27          3.71         1.19 o                         
  -4  11   1       1228.06       1199.04        21.15 o                         
  -3  11   1        560.13        567.81         8.44 o                         
  -2  11   1        669.49        620.33         5.48 o                         
  -1  11   1        586.21        587.17         6.98 o                         
   0  11   1       2773.28       2796.34        18.07 o                         
   1  11   1         93.20         90.30         1.43 o                         
   2  11   1        414.04        435.38         3.86 o                         
   3  11   1         34.09         33.20         1.28 o                         
   4  11   1       1088.57       1070.10         9.61 o                         
   5  11   1         81.24         76.89         2.22 o                         
   6  11   1         88.17         78.03         1.90 o                         
   7  11   1          3.46          4.40         0.91 o                         
  -7  12   1        215.50        210.15        13.39 o                         
  -6  12   1        138.60        144.88         4.58 o                         
  -5  12   1         21.17         24.02         1.24 o                         
  -4  12   1        950.37        938.24         7.47 o                         
  -3  12   1        237.85        234.32         2.14 o                         
  -2  12   1         48.02         53.48         1.33 o                         
  -1  12   1        841.23        795.32         6.15 o                         
   0  12   1        693.44        723.10         5.35 o                         
   1  12   1        318.73        345.80         3.58 o                         
   2  12   1        307.46        297.86         4.86 o                         
   3  12   1       1208.36       1176.38        10.17 o                         
   4  12   1        234.34        230.86         2.69 o                         
   5  12   1        611.68        604.54        17.78 o                         
   6  12   1         13.62         14.95         0.98 o                         
  -6  13   1         63.17         65.68         1.45 o                         
  -5  13   1        208.17        205.38         4.91 o                         
  -4  13   1        285.18        296.01         3.98 o                         
  -3  13   1        170.60        167.37         1.85 o                         
  -2  13   1       1636.71       1626.88        12.25 o                         
  -1  13   1       1393.63       1471.66        15.41 o                         
   0  13   1        276.82        273.56         2.59 o                         
   1  13   1         30.14         38.01         1.34 o                         
   2  13   1       1065.63       1088.46         7.85 o                         
   3  13   1        173.86        184.17         3.37 o                         
   4  13   1       1053.96       1116.26        11.43 o                         
   5  13   1          1.40          1.24         1.10 o                         
   6  13   1         51.92         60.25         1.27 o                         
  -6  14   1        133.95        134.83         9.71 o                         
  -5  14   1         67.38         72.81         1.14 o                         
  -4  14   1        190.23        193.71         2.14 o                         
  -3  14   1        874.51        870.76        11.25 o                         
  -2  14   1        174.70        178.18         2.52 o                         
  -1  14   1       1495.76       1562.83         9.81 o                         
   0  14   1        141.82        155.46         1.60 o                         
   1  14   1         25.18         33.03         1.07 o                         
   2  14   1        443.41        446.27         4.80 o                         
   3  14   1         44.92         45.07         1.29 o                         
   4  14   1         11.37         10.05         1.39 o                         
   5  14   1        120.54        123.97         2.71 o                         
   6  14   1         22.39         23.48         1.66 o                         
  -6  15   1         24.13         24.88         1.79 o                         
  -5  15   1         85.19         94.31         2.27 o                         
  -4  15   1        339.65        344.73         3.32 o                         
  -3  15   1         33.33         28.21         1.59 o                         
  -2  15   1        766.43        785.29         7.05 o                         
  -1  15   1        342.06        354.27         3.17 o                         
   0  15   1        188.72        188.23         2.19 o                         
   1  15   1         17.74         23.92         1.01 o                         
   2  15   1         48.21         50.21         1.31 o                         
   3  15   1        120.58        126.24         2.56 o                         
   4  15   1        217.76        221.35         2.26 o                         
   5  15   1         17.70         22.45         0.96 o                         
   6  15   1        176.18        164.48         6.96 o                         
  -5  16   1         25.54         30.03         1.17 o                         
  -4  16   1        228.97        251.86         3.00 o                         
  -3  16   1        624.36        650.91        11.25 o                         
  -2  16   1         34.30         36.92         1.29 o                         
  -1  16   1       1069.29       1120.99        11.25 o                         
   0  16   1          3.90          5.23         1.00 o                         
   1  16   1         32.48         40.83         1.19 o                         
   2  16   1        139.15        144.88         2.14 o                         
   3  16   1        359.68        381.37         2.86 o                         
   4  16   1          3.98          3.27         1.05 o                         
   5  16   1         19.50         20.42         0.86 o                         
  -5  17   1          1.61          0.85         1.15 o                         
  -4  17   1         73.69         82.59         1.44 o                         
  -3  17   1       1165.32       1224.68        17.15 o                         
  -2  17   1        572.15        594.92         4.41 o                         
  -1  17   1        130.08        135.09         1.88 o                         
   0  17   1         24.54         30.51         1.10 o                         
   1  17   1         38.17         39.51         1.14 o                         
   2  17   1        256.14        266.74         2.70 o                         
   3  17   1          2.46          5.92         0.96 o                         
   4  17   1        181.54        177.01         1.96 o                         
   5  17   1        187.07        182.99         8.64 o                         
  -5  18   1         15.57         14.52         1.04 o                         
  -4  18   1        171.42        170.73         2.23 o                         
  -3  18   1        329.13        325.91         4.47 o                         
  -2  18   1          5.83          5.45         1.12 o                         
  -1  18   1         94.14         93.69         1.41 o                         
   0  18   1        620.83        645.84         7.58 o                         
   1  18   1        211.66        231.22         3.11 o                         
   2  18   1         97.40        104.16         1.75 o                         
   3  18   1         87.17         88.50         1.13 o                         
   4  18   1          2.63          2.41         0.75 o                         
   5  18   1        110.20         73.44         2.13 o                         
  -4  19   1        145.77        144.89         3.52 o                         
  -3  19   1          6.07          5.52         0.94 o                         
  -2  19   1        296.71        306.30         3.57 o                         
  -1  19   1        181.75        202.57         1.73 o                         
   0  19   1        113.03        124.96         1.77 o                         
   1  19   1         52.31         54.67         1.19 o                         
   2  19   1         34.26         37.19         1.18 o                         
   3  19   1        168.02        181.96         3.17 o                         
   4  19   1         45.81         48.02         1.42 o                         
  -4  20   1         58.08         50.59         1.48 o                         
  -3  20   1        237.41        250.07         3.56 o                         
  -2  20   1          0.26          1.95         0.97 o                         
  -1  20   1        107.37        114.23         1.49 o                         
   0  20   1        437.40        481.68         9.33 o                         
   1  20   1        117.08        132.42         2.75 o                         
   2  20   1        189.50        213.90         5.12 o                         
   3  20   1         59.80         61.74         1.85 o                         
  -3  21   1         39.42         38.82         0.80 o                         
  -2  21   1        356.93        343.66         3.37 o                         
  -1  21   1        179.56        211.16         7.74 o                         
   0  21   1        131.04        143.81         5.27 o                         
   1  21   1         53.24         52.00         2.02 o                         
   2  21   1        158.70        167.62         2.80 o                         
   3  21   1         44.61         41.94         0.88 o                         
  -2  22   1          1.58          1.08         0.72 o                         
  -1  22   1        160.75        155.01         2.75 o                         
   0  22   1          0.19          1.42         0.89 o                         
   1  22   1         70.81         75.69         1.54 o                         
   2  22   1          0.33          2.29         1.14 o                         
  -8   0   2        467.49        601.98         8.31 o                         
  -6   0   2        122.63        128.04         2.12 o                         
  -4   0   2      17237.00      17692.67       161.26 o                         
  -2   0   2      18282.29      18203.12       247.53 o                         
   0   0   2       3168.95       2728.18        29.73 o                         
   2   0   2         84.30         75.04         2.05 o                         
   4   0   2        836.63        913.88         8.09 o                         
   6   0   2       7783.20       8031.90        69.00 o                         
   8   0   2         33.83         24.97         1.18 o                         
  -8   1   2          0.21          0.22         1.05 o                         
  -7   1   2        152.87        173.58         2.21 o                         
  -6   1   2          0.64          1.52         0.98 o                         
  -5   1   2       2316.16       2112.77        12.42 o                         
  -4   1   2         25.99         24.83         1.13 o                         
  -3   1   2       1117.95       1041.55         8.08 o                         
  -2   1   2        288.56        278.25         2.36 o                         
  -1   1   2        953.47        939.85         4.16 o                         
   0   1   2        161.41        142.47         2.50 o                         
   1   1   2      17320.01      17650.66       138.36 o                         
   2   1   2          1.95          1.69         0.83 o                         
   3   1   2         39.55         44.53         1.39 o                         
   4   1   2          1.24          1.76         0.92 o                         
   5   1   2       2188.92       2193.79        12.85 o                         
   6   1   2        252.81        252.41         2.31 o                         
   7   1   2         50.26         52.87         1.08 o                         
   8   1   2          9.21          7.12         1.05 o                         
  -8   2   2        190.29        238.68         2.74 o                         
  -7   2   2          8.07          9.25         1.19 o                         
  -6   2   2        170.30        169.39         1.99 o                         
  -5   2   2          4.57          3.43         0.85 o                         
  -4   2   2       5041.62       5013.31        31.32 o                         
  -3   2   2         41.71         39.45         1.05 o                         
  -2   2   2       1882.40       1947.22        22.10 o                         
  -1   2   2         63.87         64.23         0.82 o                         
   0   2   2       5897.10       5757.07        37.32 o                         
   1   2   2        106.78        103.06         2.52 o                         
   2   2   2         87.49         74.67         1.71 o                         
   3   2   2         14.13         16.55         1.01 o                         
   4   2   2        131.01        122.87         2.42 o                         
   5   2   2          0.98          1.32         0.96 o                         
   6   2   2        219.87        215.43         2.06 o                         
   7   2   2          0.00          0.45         0.94 o                         
   8   2   2        323.22        294.98         3.13 o                         
  -8   3   2          0.01          0.42         0.89 o                         
  -7   3   2        135.58        144.96         1.75 o                         
  -6   3   2         11.67         10.86         1.15 o                         
  -5   3   2       1273.16       1193.68         7.93 o                         
  -4   3   2         38.21         40.71         1.53 o                         
  -3   3   2       5237.48       5305.83        38.95 o                         
  -2   3   2        252.37        256.56         2.74 o                         
  -1   3   2       1064.12        951.35         5.85 o                         
   0   3   2          8.71          6.73         0.52 o                         
   1   3   2       6293.21       6151.14        48.31 o                         
   2   3   2        112.52        110.20         1.86 o                         
   3   3   2         35.63         42.69         1.18 o                         
   4   3   2          0.82          0.99         0.94 o                         
   5   3   2         34.32         38.77         1.02 o                         
   6   3   2         24.00         23.82         1.17 o                         
   7   3   2        535.79        542.16         6.58 o                         
   8   3   2          4.17          3.83         1.21 o                         
  -8   4   2        146.47        175.32         1.88 o                         
  -7   4   2         15.06         16.10         1.11 o                         
  -6   4   2         42.57         45.93         1.41 o                         
  -5   4   2         65.02         62.32         1.17 o                         
  -4   4   2       1999.18       1719.10        12.88 o                         
  -3   4   2        673.64        678.87         8.88 o                         
  -2   4   2       1174.19       1156.61        11.57 o                         
  -1   4   2         90.43         82.05         1.09 o                         
   0   4   2       8519.33       8560.50        55.13 o                         
   1   4   2       1113.57       1084.94        12.01 o                         
   2   4   2       8188.86       8473.93        69.92 o                         
   3   4   2         20.64         16.54         0.94 o                         
   4   4   2         32.80         35.87         1.02 o                         
   5   4   2         19.54         19.76         1.01 o                         
   6   4   2         65.79         68.00         1.29 o                         
   7   4   2        108.87        106.50         2.69 o                         
  -8   5   2         48.89         52.50         1.55 o                         
  -7   5   2         24.15         30.42         1.22 o                         
  -6   5   2          5.35          6.30         1.01 o                         
  -5   5   2       3437.69       3370.01        20.19 o                         
  -4   5   2         13.93         15.11         1.23 o                         
  -3   5   2       1231.09       1243.30        14.28 o                         
  -2   5   2         66.55         56.14         1.28 o                         
  -1   5   2        507.07        584.03        10.43 o                         
   0   5   2       2898.70       2933.94        22.83 o                         
   1   5   2       1824.85       1950.54        39.98 o                         
   2   5   2        494.78        488.67         6.56 o                         
   3   5   2       2854.34       2961.28        19.08 o                         
   4   5   2          0.04          0.96         0.86 o                         
   5   5   2        369.38        367.10         3.96 o                         
   6   5   2         85.63         87.42         1.55 o                         
   7   5   2       2635.36       2650.59        52.67 o                         
  -8   6   2         20.02         23.76         1.14 o                         
  -7   6   2          0.86          1.73         1.02 o                         
  -6   6   2        992.55        961.14         9.13 o                         
  -5   6   2        165.41        164.72         1.84 o                         
  -4   6   2        431.06        420.17         4.36 o                         
  -3   6   2        238.46        229.10         2.62 o                         
  -2   6   2       2512.86       2528.19        19.55 o                         
  -1   6   2         45.56         42.90         1.05 o                         
   0   6   2       1874.82       2198.32        16.97 o                         
   1   6   2        284.98        270.21         5.09 o                         
   2   6   2       5991.88       5672.75        48.27 o                         
   3   6   2         15.17         13.06         0.91 o                         
   4   6   2        244.60        272.77         3.55 o                         
   5   6   2         93.62         93.17         1.27 o                         
   6   6   2        711.92        712.68         4.84 o                         
   7   6   2         23.93         23.97         1.09 o                         
  -7   7   2         36.53         41.77         1.33 o                         
  -6   7   2        191.56        195.08         4.30 o                         
  -5   7   2       2395.20       2367.81        20.14 o                         
  -4   7   2         14.93         12.60         1.21 o                         
  -3   7   2       1872.54       1867.32        22.64 o                         
  -2   7   2         53.72         55.09         1.33 o                         
  -1   7   2       1340.73       1373.92        15.63 o                         
   0   7   2        152.85        133.62         1.76 o                         
   1   7   2        324.17        430.23         4.66 o                         
   2   7   2        392.44        375.83         7.61 o                         
   3   7   2       1777.10       1719.30        11.34 o                         
   4   7   2         20.04         17.52         1.03 o                         
   5   7   2         27.75         32.88         1.29 o                         
   6   7   2          7.16          7.13         1.02 o                         
   7   7   2       1438.28       1504.23        31.69 o                         
  -7   8   2        109.11        108.66         2.02 o                         
  -6   8   2         80.33         82.79         1.83 o                         
  -5   8   2        367.40        355.34         3.70 o                         
  -4   8   2       2551.13       2530.87        33.10 o                         
  -3   8   2        399.23        382.99         3.72 o                         
  -2   8   2         29.24         30.99         0.99 o                         
  -1   8   2         79.94         73.03         2.09 o                         
   0   8   2         84.26         75.26         2.98 o                         
   1   8   2        986.93        887.01        14.01 o                         
   2   8   2       2393.90       2211.02        24.40 o                         
   3   8   2         94.29         92.91         2.28 o                         
   4   8   2         56.32         49.89         1.15 o                         
   5   8   2         77.50         72.69         1.37 o                         
   6   8   2       1404.93       1334.60        24.64 o                         
   7   8   2         24.93         22.02         1.06 o                         
  -7   9   2         19.25         22.91         1.16 o                         
  -6   9   2        418.13        421.41         8.38 o                         
  -5   9   2         51.19         55.24         1.35 o                         
  -4   9   2        830.61        798.67         8.30 o                         
  -3   9   2       2547.72       2529.15        21.61 o                         
  -2   9   2        131.58        139.93         3.20 o                         
  -1   9   2        325.79        308.05         4.42 o                         
   0   9   2         45.42         35.42         1.33 o                         
   1   9   2      14690.08      14706.71       160.48 o                         
   2   9   2        481.26        498.94         5.88 o                         
   3   9   2         44.16         48.63         1.31 o                         
   4   9   2         34.05         36.33         1.22 o                         
   5   9   2        503.51        462.51         6.51 o                         
   6   9   2         80.89         83.85         2.87 o                         
   7   9   2         40.67         50.31         2.16 o                         
  -7  10   2         19.85         21.82         1.20 o                         
  -6  10   2        133.82        132.03         3.88 o                         
  -5  10   2         28.16         27.54         1.24 o                         
  -4  10   2       2090.27       2056.54        21.69 o                         
  -3  10   2         83.19         77.50         1.78 o                         
  -2  10   2        128.46        127.91         1.94 o                         
  -1  10   2         61.96         56.28         1.44 o                         
   0  10   2       1053.37        978.27        10.23 o                         
   1  10   2       1048.83       1088.98        14.68 o                         
   2  10   2        114.38        104.46         1.86 o                         
   3  10   2        150.80        144.75         3.51 o                         
   4  10   2        405.23        389.15         3.02 o                         
   5  10   2         12.52         12.69         1.03 o                         
   6  10   2        376.41        366.38         3.46 o                         
   7  10   2        142.42        124.65         2.38 o                         
  -7  11   2         34.97         41.47         1.51 o                         
  -6  11   2        210.81        211.50         3.27 o                         
  -5  11   2        965.32        950.42        10.76 o                         
  -4  11   2         68.98         67.01         1.88 o                         
  -3  11   2        775.73        797.34        10.66 o                         
  -2  11   2          6.22          5.37         1.19 o                         
  -1  11   2        265.56        259.99         2.81 o                         
   0  11   2          1.76          2.18         0.82 o                         
   1  11   2       1626.80       1571.68        12.81 o                         
   2  11   2          3.12          7.10         1.21 o                         
   3  11   2         32.09         35.53         1.17 o                         
   4  11   2          1.99          2.54         0.93 o                         
   5  11   2        405.09        411.16         3.11 o                         
   6  11   2         72.41         79.66         2.55 o                         
   7  11   2         29.89         27.68         1.18 o                         
  -7  12   2          0.17          0.62         0.98 o                         
  -6  12   2         37.78         38.48         1.78 o                         
  -5  12   2         49.66         46.37         1.48 o                         
  -4  12   2       4110.86       4123.72        34.92 o                         
  -3  12   2        127.26        118.97         2.45 o                         
  -2  12   2        221.82        242.26         2.89 o                         
  -1  12   2         82.84         86.44         1.47 o                         
   0  12   2       1072.17       1015.34         6.87 o                         
   1  12   2        122.41        121.28         1.96 o                         
   2  12   2         36.31         41.15         1.35 o                         
   3  12   2        416.07        418.62         6.18 o                         
   4  12   2         22.99         30.16         1.04 o                         
   5  12   2         49.49         49.89         1.49 o                         
   6  12   2        576.56        610.47        13.61 o                         
  -6  13   2         88.36         88.65         3.68 o                         
  -5  13   2       1548.95       1514.90        12.05 o                         
  -4  13   2        514.88        509.96         4.53 o                         
  -3  13   2         38.08         37.15         1.32 o                         
  -2  13   2        669.63        655.83         6.03 o                         
  -1  13   2         59.62         60.61         1.27 o                         
   0  13   2        557.85        580.08         4.43 o                         
   1  13   2        147.45        126.56         1.70 o                         
   2  13   2       1721.83       1713.20        16.11 o                         
   3  13   2        194.42        209.87         3.82 o                         
   4  13   2          0.02          0.19         1.10 o                         
   5  13   2        623.31        636.59        11.21 o                         
   6  13   2         41.42         36.47         1.22 o                         
  -6  14   2         73.95         78.70         2.92 o                         
  -5  14   2        115.48        113.66         1.69 o                         
  -4  14   2        120.63        114.98         2.40 o                         
  -3  14   2        492.75        505.87         6.94 o                         
  -2  14   2         26.77         30.77         1.20 o                         
  -1  14   2         12.85         17.58         1.11 o                         
   0  14   2        619.82        610.34         3.68 o                         
   1  14   2         64.92         66.13         1.13 o                         
   2  14   2        512.43        529.16         7.15 o                         
   3  14   2          0.92          0.76         1.14 o                         
   4  14   2        810.32        823.08         6.95 o                         
   5  14   2        147.81        155.62         3.69 o                         
   6  14   2         60.39         60.17         2.63 o                         
  -6  15   2         90.78         90.65         3.97 o                         
  -5  15   2        319.55        332.77         5.91 o                         
  -4  15   2         65.27         69.47         1.77 o                         
  -3  15   2        106.27        105.63         2.14 o                         
  -2  15   2        149.98        156.75         1.91 o                         
  -1  15   2        343.96        352.29         3.09 o                         
   0  15   2        204.02        221.72         1.90 o                         
   1  15   2         94.80         89.22         1.28 o                         
   2  15   2          6.50          5.42         1.13 o                         
   3  15   2        818.29        848.68         7.62 o                         
   4  15   2          1.30          0.95         1.02 o                         
   5  15   2         55.13         52.02         0.98 o                         
   6  15   2          0.89          1.40         0.78 o                         
  -5  16   2        389.87        394.62         8.11 o                         
  -4  16   2        375.83        383.33         3.90 o                         
  -3  16   2        453.72        496.68         9.57 o                         
  -2  16   2        179.95        195.13         2.58 o                         
  -1  16   2          0.58          2.44         1.24 o                         
   0  16   2        269.07        272.79         2.33 o                         
   1  16   2          0.22          0.94         1.05 o                         
   2  16   2        451.95        447.74         3.43 o                         
   3  16   2         21.70         23.29         1.11 o                         
   4  16   2         58.18         60.43         1.16 o                         
   5  16   2        203.99        213.92         4.93 o                         
  -5  17   2         86.19         88.67         1.51 o                         
  -4  17   2        198.92        220.18         2.73 o                         
  -3  17   2       2249.94       2390.70        37.53 o                         
  -2  17   2          8.14          9.02         1.27 o                         
  -1  17   2         75.15         79.43         1.47 o                         
   0  17   2        354.48        380.49         3.82 o                         
   1  17   2        335.38        341.79         2.69 o                         
   2  17   2         19.89         22.25         0.96 o                         
   3  17   2         77.42         72.99         1.28 o                         
   4  17   2          0.01         -0.36         0.69 o                         
   5  17   2         69.80         68.35         0.97 o                         
  -5  18   2         67.12         50.79         1.30 o                         
  -4  18   2        212.87        198.77         6.27 o                         
  -3  18   2         40.07         43.96         1.52 o                         
  -2  18   2        458.37        498.65         7.17 o                         
  -1  18   2        173.39        194.85         2.73 o                         
   0  18   2         26.58         31.78         1.20 o                         
   1  18   2          7.15          6.33         1.06 o                         
   2  18   2        188.60        203.11         2.29 o                         
   3  18   2         92.32         93.06         1.72 o                         
   4  18   2         39.92         43.57         1.07 o                         
  -4  19   2         58.53         67.81         2.27 o                         
  -3  19   2        118.76        117.61         1.88 o                         
  -2  19   2          8.17          9.90         1.25 o                         
  -1  19   2         58.39         69.72         1.64 o                         
   0  19   2         60.67         66.49         1.28 o                         
   1  19   2         47.07         47.62         1.40 o                         
   2  19   2          0.91          1.37         0.89 o                         
   3  19   2        280.26        303.78         3.33 o                         
   4  19   2          0.29         -0.60         1.38 o                         
  -3  20   2        203.30        214.01         5.06 o                         
  -2  20   2        150.81        153.34         5.66 o                         
  -1  20   2         29.73         34.60         1.00 o                         
   0  20   2         27.26         32.85         0.97 o                         
   1  20   2          0.07          0.62         0.93 o                         
   2  20   2        284.21        302.57         6.78 o                         
   3  20   2          2.94          1.62         0.78 o                         
  -3  21   2         25.17         21.78         1.04 o                         
  -2  21   2        328.32        351.44         6.25 o                         
  -1  21   2         59.18         56.52         3.45 o                         
   0  21   2          9.95          7.96         0.80 o                         
   1  21   2        131.92        131.13         3.21 o                         
   2  21   2        168.68        176.37         2.47 o                         
  -1  22   2          2.84          1.30         1.73 o                         
   0  22   2         80.12         78.76         1.99 o                         
   1  22   2         29.17         25.17         1.20 o                         
  -7   0   3        599.63        598.25         7.37 o                         
  -5   0   3        538.59        501.36         4.92 o                         
  -3   0   3       3132.72       3503.90        38.75 o                         
  -1   0   3      12621.19      13040.46       357.20 o                         
   1   0   3        456.96        337.05         4.64 o                         
   3   0   3       1566.40       1920.08        14.18 o                         
   5   0   3       1262.72       1226.62         9.52 o                         
   7   0   3         58.09         70.33         1.70 o                         
  -8   1   3        166.42        206.07         5.88 o                         
  -7   1   3          0.83          0.34         1.87 o                         
  -6   1   3        903.28        872.88        12.54 o                         
  -5   1   3          2.61          2.31         0.84 o                         
  -4   1   3        988.21       1017.99        10.33 o                         
  -3   1   3        100.83        107.78         2.09 o                         
  -2   1   3         72.54         68.61         1.53 o                         
  -1   1   3         29.42         32.38         1.19 o                         
   0   1   3       3683.24       3968.39        52.62 o                         
   1   1   3          7.95         10.08         0.92 o                         
   2   1   3        405.01        424.79         4.59 o                         
   3   1   3        109.13        126.05         1.33 o                         
   4   1   3       3751.52       3658.42        21.15 o                         
   5   1   3        103.69         99.41         1.44 o                         
   6   1   3        693.81        716.82         4.45 o                         
   7   1   3          4.15          3.88         1.03 o                         
  -8   2   3         22.95         28.57         1.10 o                         
  -7   2   3       1060.96       1103.42         8.75 o                         
  -6   2   3          4.41          5.87         1.14 o                         
  -5   2   3        577.06        546.13         4.23 o                         
  -4   2   3         61.58         55.82         1.50 o                         
  -3   2   3        710.88        645.93         7.36 o                         
  -2   2   3        202.55        210.01         3.74 o                         
  -1   2   3        120.86        179.10         2.01 o                         
   0   2   3         27.01         30.35         0.83 o                         
   1   2   3       2193.64       2163.47        20.56 o                         
   2   2   3          4.74          5.18         0.98 o                         
   3   2   3        399.11        430.97         3.95 o                         
   4   2   3         64.01         64.80         1.40 o                         
   5   2   3       3167.38       3102.13        14.48 o                         
   6   2   3         14.97         14.64         1.23 o                         
   7   2   3         28.66         33.12         1.00 o                         
  -8   3   3        140.26        166.54         3.12 o                         
  -7   3   3          3.38          3.49         1.09 o                         
  -6   3   3       2117.88       2047.16        22.22 o                         
  -5   3   3         10.85         11.26         1.19 o                         
  -4   3   3         23.76         27.70         1.85 o                         
  -3   3   3         63.12         59.15         1.87 o                         
  -2   3   3       1458.90       1301.84         9.65 o                         
  -1   3   3        192.14        196.02         3.67 o                         
   0   3   3         63.80         59.70         1.00 o                         
   1   3   3          6.26          5.01         0.91 o                         
   2   3   3       1239.83       1396.92        10.93 o                         
   3   3   3          3.12          4.43         0.71 o                         
   4   3   3       2909.01       2813.20        17.04 o                         
   5   3   3          7.12          7.48         1.05 o                         
   6   3   3        240.11        238.70         2.14 o                         
   7   3   3         20.28         20.92         1.01 o                         
  -8   4   3         55.74         55.24         1.39 o                         
  -7   4   3        147.83        160.99         1.79 o                         
  -6   4   3         22.31         21.99         1.19 o                         
  -5   4   3       1024.44       1007.03        10.03 o                         
  -4   4   3         37.49         40.66         1.65 o                         
  -3   4   3       1674.29       1831.74        16.54 o                         
  -2   4   3         86.61         88.99         1.32 o                         
  -1   4   3      18898.55      18734.78       222.32 o                         
   0   4   3        933.45        945.69        11.35 o                         
   1   4   3        327.94        317.65         3.47 o                         
   2   4   3         83.05         83.79         1.71 o                         
   3   4   3       8717.73       8810.11        49.13 o                         
   4   4   3         70.60         70.93         1.36 o                         
   5   4   3        910.71        922.15         5.17 o                         
   6   4   3         37.40         39.81         1.28 o                         
   7   4   3         63.34         59.21         1.27 o                         
  -8   5   3         32.75         46.58         1.41 o                         
  -7   5   3          1.60          1.81         1.10 o                         
  -6   5   3        580.71        576.03         5.58 o                         
  -5   5   3         64.89         65.70         1.13 o                         
  -4   5   3         23.36         28.69         1.99 o                         
  -3   5   3          3.78          8.35         1.07 o                         
  -2   5   3       9141.97       9277.30        66.11 o                         
  -1   5   3        218.22        222.82         3.76 o                         
   0   5   3       5787.23       5711.32        65.60 o                         
   1   5   3         33.90         33.61         1.53 o                         
   2   5   3        102.03        133.92         2.80 o                         
   3   5   3        376.22        351.85         3.29 o                         
   4   5   3       1053.47       1004.02         6.27 o                         
   5   5   3         18.15         19.46         1.01 o                         
   6   5   3        268.04        266.45         2.37 o                         
   7   5   3        146.13        150.67         4.37 o                         
  -8   6   3         11.20          7.97         1.33 o                         
  -7   6   3       1213.03       1346.02        10.40 o                         
  -6   6   3         51.79         49.64         1.33 o                         
  -5   6   3        262.78        272.82         2.69 o                         
  -4   6   3          1.09          0.15         1.74 o                         
  -3   6   3       1962.00       1941.48        25.12 o                         
  -2   6   3        144.78        153.85         2.56 o                         
  -1   6   3        775.08        685.52        13.13 o                         
   0   6   3        109.11        129.95         2.27 o                         
   1   6   3        751.59        728.91        10.00 o                         
   2   6   3         71.58         71.46         2.01 o                         
   3   6   3       1740.52       1685.07        10.44 o                         
   4   6   3          0.22          0.57         0.78 o                         
   5   6   3        289.47        297.05         2.46 o                         
   6   6   3        266.27        260.97         3.85 o                         
   7   6   3        683.19        706.58        12.04 o                         
  -7   7   3         29.70         26.92         1.13 o                         
  -6   7   3       1178.21       1171.11        12.25 o                         
  -5   7   3         99.32         97.05         1.59 o                         
  -4   7   3         99.28        106.41         2.16 o                         
  -3   7   3          0.74          0.53         0.94 o                         
  -2   7   3       1331.79       1174.86        21.21 o                         
  -1   7   3         19.13         19.39         1.01 o                         
   0   7   3         89.65        127.01         1.67 o                         
   1   7   3          6.59          8.97         1.05 o                         
   2   7   3        101.54         81.24         1.36 o                         
   3   7   3        222.05        207.47         2.97 o                         
   4   7   3       1523.90       1443.81        10.21 o                         
   5   7   3         16.73         15.32         1.04 o                         
   6   7   3        443.77        442.73         3.22 o                         
   7   7   3         21.97         22.18         1.68 o                         
  -7   8   3       1717.19       1898.94        45.34 o                         
  -6   8   3          0.18         -0.10         1.14 o                         
  -5   8   3        933.70        921.14        10.01 o                         
  -4   8   3        101.79        102.30         2.18 o                         
  -3   8   3        217.61        230.02         5.27 o                         
  -2   8   3        958.28        964.28        18.02 o                         
  -1   8   3        498.73        425.92         5.27 o                         
   0   8   3        304.44        286.90         4.74 o                         
   1   8   3        720.04        704.28         6.26 o                         
   2   8   3          0.13          0.42         0.92 o                         
   3   8   3       1025.58        934.70         8.02 o                         
   4   8   3          9.49          9.38         0.92 o                         
   5   8   3       1218.99       1097.18        12.73 o                         
   6   8   3        150.09        151.68         2.11 o                         
   7   8   3         79.47         65.67         1.33 o                         
  -7   9   3        132.23        141.02         3.78 o                         
  -6   9   3       1157.92       1127.35        18.15 o                         
  -5   9   3          0.77          2.22         1.23 o                         
  -4   9   3        149.98        145.89         2.13 o                         
  -3   9   3         84.35         74.22         3.70 o                         
  -2   9   3       2048.77       1814.54        64.53 o                         
  -1   9   3         12.62         12.80         0.83 o                         
   0   9   3        265.24        221.28         3.37 o                         
   1   9   3       3018.28       3063.72        35.25 o                         
   2   9   3       2694.54       2725.35        19.40 o                         
   3   9   3        551.63        523.74         7.52 o                         
   4   9   3       1347.59       1355.54         8.22 o                         
   5   9   3         33.10         28.43         1.17 o                         
   6   9   3        327.99        335.48         4.35 o                         
   7   9   3        165.30        159.12         2.79 o                         
  -7  10   3         64.24         62.61         3.34 o                         
  -6  10   3          5.26          4.98         1.19 o                         
  -5  10   3         32.64         35.56         1.66 o                         
  -4  10   3         73.44         69.63         1.55 o                         
  -3  10   3        695.04        649.71        14.26 o                         
  -2  10   3        126.28        112.91         3.32 o                         
  -1  10   3       1688.67       1678.47        13.62 o                         
   0  10   3        336.19        323.80         4.02 o                         
   1  10   3       3072.10       3182.84        20.33 o                         
   2  10   3        512.46        493.28         7.04 o                         
   3  10   3         75.79         76.11         1.36 o                         
   4  10   3         46.47         45.30         1.15 o                         
   5  10   3        369.13        383.58         6.20 o                         
   6  10   3         26.10         24.99         0.94 o                         
   7  10   3         90.67         87.65         4.50 o                         
  -7  11   3         22.40         22.46         1.37 o                         
  -6  11   3        373.73        382.75         4.84 o                         
  -5  11   3        317.18        310.92         4.22 o                         
  -4  11   3        502.81        497.81         6.26 o                         
  -3  11   3        112.12        103.77         1.55 o                         
  -2  11   3        534.92        543.61         9.72 o                         
  -1  11   3         12.36          6.53         1.00 o                         
   0  11   3        815.44        804.51         6.05 o                         
   1  11   3         10.72         13.11         1.19 o                         
   2  11   3         88.19        109.47         1.81 o                         
   3  11   3        121.66        112.98         1.80 o                         
   4  11   3        366.14        398.47         4.25 o                         
   5  11   3         67.21         62.09         1.29 o                         
   6  11   3        431.24        459.08         9.92 o                         
  -7  12   3         49.38         45.35         1.79 o                         
  -6  12   3         33.89         38.14         2.75 o                         
  -5  12   3        378.46        346.27         5.02 o                         
  -4  12   3        449.46        441.34         5.59 o                         
  -3  12   3         32.93         37.47         1.31 o                         
  -2  12   3         13.73          9.98         1.05 o                         
  -1  12   3       1763.56       1754.00        14.16 o                         
   0  12   3        444.08        438.14         3.60 o                         
   1  12   3        160.42        159.12         2.38 o                         
   2  12   3       1319.99       1319.68        13.05 o                         
   3  12   3        166.37        161.89         1.73 o                         
   4  12   3         29.28         26.33         1.15 o                         
   5  12   3        739.62        765.99         7.75 o                         
   6  12   3         30.31         28.97         1.09 o                         
  -6  13   3        519.13        519.63         5.20 o                         
  -5  13   3        539.11        553.03         4.57 o                         
  -4  13   3       1061.02       1078.82        12.79 o                         
  -3  13   3        706.86        717.24        10.24 o                         
  -2  13   3        112.63        126.92         2.26 o                         
  -1  13   3         22.12         18.28         1.02 o                         
   0  13   3       1177.94       1220.11         7.17 o                         
   1  13   3        183.11        182.36         2.14 o                         
   2  13   3        800.26        806.42        10.37 o                         
   3  13   3          2.35          2.76         1.18 o                         
   4  13   3       1986.24       1943.66        20.50 o                         
   5  13   3         89.23         91.86         1.72 o                         
   6  13   3         22.22         22.61         0.97 o                         
  -6  14   3          7.11          9.22         1.06 o                         
  -5  14   3        601.10        617.41         7.52 o                         
  -4  14   3        372.28        365.51         7.33 o                         
  -3  14   3        109.13        110.16         2.17 o                         
  -2  14   3         46.87         46.26         1.24 o                         
  -1  14   3        256.14        228.97         2.09 o                         
   0  14   3        185.74        189.68         2.11 o                         
   1  14   3        173.30        174.77         2.36 o                         
   2  14   3        424.30        435.62         3.94 o                         
   3  14   3        441.07        447.30         4.47 o                         
   4  14   3          2.19          3.84         1.01 o                         
   5  14   3        442.18        439.30         6.84 o                         
   6  14   3         18.64         18.30         1.53 o                         
  -6  15   3         74.65         55.83         1.44 o                         
  -5  15   3          3.32          4.12         1.09 o                         
  -4  15   3        191.81        187.40         3.20 o                         
  -3  15   3         98.47        100.62         1.98 o                         
  -2  15   3        136.72        143.23         1.94 o                         
  -1  15   3         33.13         35.63         1.31 o                         
   0  15   3        338.03        327.40         2.76 o                         
   1  15   3         57.27         62.21         1.31 o                         
   2  15   3        232.34        247.73         2.32 o                         
   3  15   3         30.47         31.63         1.18 o                         
   4  15   3        349.06        345.18         4.26 o                         
   5  15   3          1.74          0.34         0.83 o                         
  -5  16   3        333.51        326.68         2.99 o                         
  -4  16   3          7.28          9.22         1.13 o                         
  -3  16   3        239.70        236.87         5.54 o                         
  -2  16   3         60.35         64.10         1.39 o                         
  -1  16   3        173.28        186.15         2.30 o                         
   0  16   3         59.80         59.96         1.34 o                         
   1  16   3         21.26         25.78         1.16 o                         
   2  16   3          5.57          5.62         0.98 o                         
   3  16   3        218.60        225.83         2.44 o                         
   4  16   3         21.88         28.90         0.87 o                         
   5  16   3        272.07        259.36         6.24 o                         
  -5  17   3        135.18        125.66         4.09 o                         
  -4  17   3         34.19         40.78         1.23 o                         
  -3  17   3        524.74        559.89        10.32 o                         
  -2  17   3        759.98        799.02         5.35 o                         
  -1  17   3          3.23          3.77         1.33 o                         
   0  17   3        116.54        124.84         1.63 o                         
   1  17   3        101.64        111.12         2.17 o                         
   2  17   3        516.38        549.30         4.81 o                         
   3  17   3       1615.65       1653.62        21.03 o                         
   4  17   3         72.21         82.28         1.68 o                         
   5  17   3         21.16         15.90         0.93 o                         
  -4  18   3        285.60        274.64         4.87 o                         
  -3  18   3        386.51        422.44         3.43 o                         
  -2  18   3        123.69        130.24         2.91 o                         
  -1  18   3        104.54        106.80         2.02 o                         
   0  18   3          5.14          5.56         1.11 o                         
   1  18   3        133.85        151.51         2.46 o                         
   2  18   3        201.40        192.54         1.77 o                         
   3  18   3        334.75        357.94         5.36 o                         
   4  18   3         11.26         13.73         0.92 o                         
  -4  19   3         53.27         57.30         1.69 o                         
  -3  19   3         96.24        107.46         1.96 o                         
  -2  19   3        371.74        372.11         6.74 o                         
  -1  19   3          3.74          3.11         1.04 o                         
   0  19   3         32.70         35.78         1.12 o                         
   1  19   3         70.27         75.27         1.41 o                         
   2  19   3        473.53        494.64        10.55 o                         
   3  19   3          0.78         -0.20         0.86 o                         
   4  19   3         15.34         12.03         1.05 o                         
  -3  20   3         55.73         59.61         1.16 o                         
  -2  20   3        179.49        203.20         4.95 o                         
  -1  20   3         33.31         31.79         0.87 o                         
   0  20   3        165.82        183.30         4.66 o                         
   1  20   3         91.69         97.05         2.74 o                         
   2  20   3          0.13          1.24         1.15 o                         
   3  20   3        138.91        133.62         2.47 o                         
  -2  21   3         21.89         22.88         0.84 o                         
  -1  21   3         24.40         22.21         1.07 o                         
   0  21   3         27.04         27.43         1.22 o                         
   1  21   3         97.16         93.76         3.64 o                         
   2  21   3         14.17         13.08         0.68 o                         
  -1  22   3         95.09         60.72         2.23 o                         
   0  22   3         41.58         41.73         4.30 o                         
   1  22   3         42.01         33.11         2.07 o                         
  -8   0   4        233.14        252.76         3.29 o                         
  -6   0   4        572.49        475.82         6.13 o                         
  -4   0   4       1766.40       1521.65        35.77 o                         
  -2   0   4       2305.16       2134.59        20.92 o                         
   0   0   4       3253.77       3151.60        34.82 o                         
   2   0   4      11526.31      11830.05       126.12 o                         
   4   0   4        579.51        652.23         6.87 o                         
   6   0   4        381.44        383.01         5.26 o                         
  -8   1   4          0.56          0.30         1.09 o                         
  -7   1   4        166.88        167.47         2.63 o                         
  -6   1   4          4.83          2.72         1.43 o                         
  -5   1   4        542.53        554.55         3.86 o                         
  -4   1   4          1.07          1.04         1.95 o                         
  -3   1   4       4410.39       4372.73        41.82 o                         
  -2   1   4         26.64         24.77         0.97 o                         
  -1   1   4        982.75       1049.21        13.02 o                         
   0   1   4        273.99        258.77         4.95 o                         
   1   1   4       5488.45       5526.38        50.93 o                         
   2   1   4        242.08        252.61         2.90 o                         
   3   1   4        177.31        143.95         2.44 o                         
   4   1   4        275.79        289.54         2.79 o                         
   5   1   4        178.38        183.80         2.45 o                         
   6   1   4          3.88          4.43         1.20 o                         
   7   1   4        344.65        333.80        10.05 o                         
  -8   2   4        316.38        324.86         3.22 o                         
  -7   2   4         21.73         21.30         1.27 o                         
  -6   2   4         21.66         26.34         1.45 o                         
  -5   2   4         15.40         15.82         1.05 o                         
  -4   2   4       2180.06       2028.09        22.61 o                         
  -3   2   4         56.27         67.74         2.80 o                         
  -2   2   4        526.13        599.02         6.77 o                         
  -1   2   4         83.29         82.66         3.08 o                         
   0   2   4       4108.35       4161.54        43.38 o                         
   1   2   4        111.64        102.89         2.74 o                         
   2   2   4       2957.15       2940.85        28.23 o                         
   3   2   4        290.62        293.01         2.56 o                         
   4   2   4       1332.12       1292.15         8.71 o                         
   5   2   4          9.69          6.95         1.15 o                         
   6   2   4         61.81         71.66         1.28 o                         
   7   2   4         10.76          9.09         0.81 o                         
  -8   3   4          0.38          0.09         0.70 o                         
  -7   3   4         22.23         25.37         1.13 o                         
  -6   3   4          3.19          4.78         1.32 o                         
  -5   3   4        472.42        442.95         3.11 o                         
  -4   3   4         36.34         31.49         1.93 o                         
  -3   3   4       1060.43        999.28         9.97 o                         
  -2   3   4        221.07        215.07         7.39 o                         
  -1   3   4        856.91        822.51         7.87 o                         
   0   3   4        514.95        565.88         7.21 o                         
   1   3   4       2784.60       2686.23        37.09 o                         
   2   3   4          1.16          2.94         1.07 o                         
   3   3   4       5188.47       5212.46        30.91 o                         
   4   3   4         13.69         14.00         1.23 o                         
   5   3   4         21.82         26.08         1.19 o                         
   6   3   4          7.22          7.67         1.13 o                         
   7   3   4        262.07        270.43         6.66 o                         
  -8   4   4       1049.16        934.39        83.52 o                         
  -7   4   4         17.81         20.74         1.08 o                         
  -6   4   4         39.32         36.38         1.43 o                         
  -5   4   4         31.25         32.65         0.99 o                         
  -4   4   4       2730.56       2829.17        27.37 o                         
  -3   4   4          2.88          6.04         1.24 o                         
  -2   4   4        106.30         96.78         5.97 o                         
  -1   4   4         91.82         86.65         1.60 o                         
   0   4   4        108.98        161.08         2.00 o                         
   1   4   4        351.48        328.39         4.27 o                         
   2   4   4       3801.46       3421.84        22.53 o                         
   3   4   4        198.10        189.14         2.32 o                         
   4   4   4        514.79        563.00         5.22 o                         
   5   4   4          1.76          2.40         1.06 o                         
   6   4   4        117.09        135.58         3.06 o                         
   7   4   4         41.77         41.36         1.03 o                         
  -8   5   4          8.95          8.65         1.33 o                         
  -7   5   4        488.47        478.21         3.58 o                         
  -6   5   4          8.29          7.23         1.29 o                         
  -5   5   4        352.57        338.76         2.76 o                         
  -4   5   4         99.13         96.15         2.44 o                         
  -3   5   4       1802.69       1614.84        25.36 o                         
  -2   5   4       1498.10       1546.35        28.97 o                         
  -1   5   4        244.53        254.35         5.25 o                         
   0   5   4         63.73         50.46         1.53 o                         
   1   5   4       1161.11       1149.73        13.60 o                         
   2   5   4          0.04          0.74         0.89 o                         
   3   5   4       3631.41       3617.72        21.96 o                         
   4   5   4         10.02         14.95         0.89 o                         
   5   5   4         70.07         79.21         1.36 o                         
   6   5   4        176.82        178.01         2.23 o                         
   7   5   4        287.75        288.66         3.17 o                         
  -7   6   4         32.15         35.84         1.08 o                         
  -6   6   4        306.90        313.08         3.86 o                         
  -5   6   4         95.92         95.36         1.28 o                         
  -4   6   4        415.67        417.63        14.99 o                         
  -3   6   4        291.64        293.66         4.91 o                         
  -2   6   4       1991.18       1986.04        25.17 o                         
  -1   6   4         86.29         80.83         2.05 o                         
   0   6   4        229.70        223.06         3.94 o                         
   1   6   4         84.03         83.27         3.97 o                         
   2   6   4       2532.75       2299.06        29.06 o                         
   3   6   4          1.71          2.01         0.92 o                         
   4   6   4        284.35        246.63         2.09 o                         
   5   6   4         30.85         30.98         1.24 o                         
   6   6   4         46.94         53.85         1.40 o                         
   7   6   4          0.11         -0.32         0.93 o                         
  -7   7   4        377.04        344.11        13.26 o                         
  -6   7   4          1.45          1.98         1.04 o                         
  -5   7   4        117.41        118.50         1.36 o                         
  -4   7   4         18.88         21.26         1.17 o                         
  -3   7   4        691.30        623.69        11.58 o                         
  -2   7   4         20.92         13.73         0.95 o                         
  -1   7   4         40.59         47.97         1.27 o                         
   0   7   4        325.04        323.00         5.24 o                         
   1   7   4       1125.20       1157.27         8.39 o                         
   2   7   4         44.83         41.99         1.48 o                         
   3   7   4       3077.80       2845.60        20.58 o                         
   4   7   4         54.09         52.03         1.01 o                         
   5   7   4         32.94         38.40         1.23 o                         
   6   7   4          1.37          1.24         0.98 o                         
   7   7   4        265.31        242.66         3.18 o                         
  -7   8   4         82.31         87.63         2.38 o                         
  -6   8   4        197.54        208.79         4.73 o                         
  -5   8   4         18.57         16.51         1.04 o                         
  -4   8   4        625.90        594.13        10.50 o                         
  -3   8   4        186.35        195.13         5.78 o                         
  -2   8   4       5576.35       5741.39        58.94 o                         
  -1   8   4        125.80        124.81         1.64 o                         
   0   8   4        627.97        651.24         5.35 o                         
   1   8   4       1043.86       1082.21        19.50 o                         
   2   8   4       6600.23       6261.79        76.19 o                         
   3   8   4         83.16         78.75         1.44 o                         
   4   8   4        245.54        201.54         2.44 o                         
   5   8   4          4.45          3.82         1.11 o                         
   6   8   4        246.30        258.38         2.95 o                         
   7   8   4         70.94         56.93         5.49 o                         
  -7   9   4        328.86        362.29         5.26 o                         
  -6   9   4         11.48         14.78         1.78 o                         
  -5   9   4        280.39        291.42         5.09 o                         
  -4   9   4         18.70         18.77         1.32 o                         
  -3   9   4       2041.89       1951.44        17.64 o                         
  -2   9   4          2.40          1.43         1.13 o                         
  -1   9   4         42.25         41.69         1.25 o                         
   0   9   4        130.97        131.45         2.66 o                         
   1   9   4        163.40        114.50         1.78 o                         
   2   9   4         10.83         11.02         1.21 o                         
   3   9   4       1113.18       1098.30         9.72 o                         
   4   9   4        370.92        362.24         4.35 o                         
   5   9   4         23.81         22.96         1.34 o                         
   6   9   4          9.57          9.62         1.02 o                         
   7   9   4        927.89        787.56        11.33 o                         
  -7  10   4         45.08         44.17         2.41 o                         
  -6  10   4        262.83        254.83         4.78 o                         
  -5  10   4         38.10         35.08         1.44 o                         
  -4  10   4        927.69        869.13        22.11 o                         
  -3  10   4         49.35         47.15         3.13 o                         
  -2  10   4         41.63         49.96         1.68 o                         
  -1  10   4        334.19        355.07         5.65 o                         
   0  10   4        317.53        322.76         4.65 o                         
   1  10   4         20.11         27.77         1.49 o                         
   2  10   4       1285.13       1300.76        10.68 o                         
   3  10   4          4.63          5.01         0.99 o                         
   4  10   4        441.60        451.68         5.16 o                         
   5  10   4         20.19         19.12         1.17 o                         
   6  10   4        278.77        297.03         2.90 o                         
  -7  11   4         25.76         29.78         1.56 o                         
  -6  11   4         48.06         52.71         2.05 o                         
  -5  11   4        221.46        210.91         5.51 o                         
  -4  11   4         14.84         13.79         1.27 o                         
  -3  11   4         91.30         89.68         2.17 o                         
  -2  11   4        125.78        118.58         2.47 o                         
  -1  11   4        538.23        580.40         5.98 o                         
   0  11   4         42.47         40.08         1.15 o                         
   1  11   4       2212.39       2230.92        23.13 o                         
   2  11   4         42.80         37.48         1.28 o                         
   3  11   4        723.16        689.28         5.06 o                         
   4  11   4        102.00        105.19         1.73 o                         
   5  11   4         98.71        113.67         1.68 o                         
   6  11   4         61.09         57.72         1.37 o                         
  -6  12   4         26.50         26.19         1.22 o                         
  -5  12   4        179.59        181.09         4.46 o                         
  -4  12   4        183.85        180.66         5.08 o                         
  -3  12   4          0.27          0.49         1.26 o                         
  -2  12   4        378.57        396.12         3.71 o                         
  -1  12   4        163.22        162.35         1.72 o                         
   0  12   4        640.83        667.45         7.86 o                         
   1  12   4        211.94        202.28         2.87 o                         
   2  12   4       2018.47       2008.67        19.06 o                         
   3  12   4        234.52        218.68         2.17 o                         
   4  12   4        693.40        642.19         5.60 o                         
   5  12   4          3.68          3.06         1.30 o                         
   6  12   4         28.63         30.82         1.18 o                         
  -6  13   4         99.22         97.45         3.63 o                         
  -5  13   4        321.49        339.70         5.34 o                         
  -4  13   4          0.37          2.07         1.56 o                         
  -3  13   4       1257.43       1298.53        10.68 o                         
  -2  13   4        307.53        297.44         2.56 o                         
  -1  13   4         24.71         30.38         1.04 o                         
   0  13   4        356.23        344.74         4.53 o                         
   1  13   4       1522.29       1494.27        10.31 o                         
   2  13   4        981.69        992.52         9.29 o                         
   3  13   4         32.56         35.24         1.25 o                         
   4  13   4        329.99        334.70         4.55 o                         
   5  13   4        177.94        174.72         2.14 o                         
   6  13   4         79.75         68.82         3.06 o                         
  -6  14   4         89.66         89.81         1.92 o                         
  -5  14   4          0.79          2.24         1.05 o                         
  -4  14   4       1537.98       1499.75        11.16 o                         
  -3  14   4          0.18          1.12         1.42 o                         
  -2  14   4         43.60         49.70         1.27 o                         
  -1  14   4          5.76          4.44         1.12 o                         
   0  14   4        371.08        363.33         3.84 o                         
   1  14   4        913.42        911.39        12.59 o                         
   2  14   4         53.94         63.08         1.39 o                         
   3  14   4        483.12        486.34         4.80 o                         
   4  14   4        157.11        173.84         2.05 o                         
   5  14   4         15.82         16.73         0.86 o                         
  -6  15   4          2.12          0.59         1.08 o                         
  -5  15   4        635.94        643.26         7.31 o                         
  -4  15   4        103.83        111.16         2.15 o                         
  -3  15   4        358.03        360.54         3.33 o                         
  -2  15   4        195.63        208.09         2.74 o                         
  -1  15   4         55.95         62.69         1.45 o                         
   0  15   4        112.80        112.15         1.80 o                         
   1  15   4         36.01         35.95         1.22 o                         
   2  15   4         54.02         50.40         1.38 o                         
   3  15   4        165.14        186.17         1.71 o                         
   4  15   4         66.86         65.60         1.20 o                         
   5  15   4        204.30        197.82         3.42 o                         
  -5  16   4          2.70          5.73         1.05 o                         
  -4  16   4        191.82        196.98         3.26 o                         
  -3  16   4         10.27         12.83         1.42 o                         
  -2  16   4        416.73        427.10         5.42 o                         
  -1  16   4          6.51          7.15         1.14 o                         
   0  16   4        284.80        306.01         3.28 o                         
   1  16   4        484.93        498.10         6.21 o                         
   2  16   4        709.04        749.97         5.03 o                         
   3  16   4        309.51        311.48         4.51 o                         
   4  16   4         44.38         54.43         1.54 o                         
   5  16   4          0.04         -0.26         0.69 o                         
  -5  17   4        143.48        139.75         2.44 o                         
  -4  17   4        431.74        471.50         8.20 o                         
  -3  17   4         34.33         35.49         1.39 o                         
  -2  17   4        394.32        420.88         6.03 o                         
  -1  17   4         19.21         23.04         1.11 o                         
   0  17   4         68.80         70.45         1.54 o                         
   1  17   4        736.96        770.92         5.22 o                         
   2  17   4        326.01        308.48         3.51 o                         
   3  17   4       1261.47       1288.73        10.90 o                         
   4  17   4          1.83          3.52         1.00 o                         
  -4  18   4         31.55         33.76         1.42 o                         
  -3  18   4        475.81        519.71        13.25 o                         
  -2  18   4        387.24        401.53         8.44 o                         
  -1  18   4          0.77          0.71         0.98 o                         
   0  18   4         24.27         28.08         1.42 o                         
   1  18   4         19.22         20.63         1.17 o                         
   2  18   4        579.56        584.99         7.07 o                         
   3  18   4        137.76        118.39         2.00 o                         
   4  18   4         29.50         29.32         0.86 o                         
  -4  19   4        107.24         86.00         1.84 o                         
  -3  19   4         68.20         75.18         1.45 o                         
  -2  19   4         20.48         20.16         1.04 o                         
  -1  19   4         95.23        100.46         2.33 o                         
   0  19   4         13.64         15.84         1.28 o                         
   1  19   4         37.45         43.01         1.09 o                         
   2  19   4         50.25         48.05         1.00 o                         
   3  19   4        204.33        205.96         2.87 o                         
  -3  20   4         73.88         74.02         2.26 o                         
  -2  20   4        201.35        211.35         2.15 o                         
  -1  20   4         73.53         66.95         3.76 o                         
   0  20   4         90.94         91.89         2.70 o                         
   1  20   4          3.40          4.09         0.97 o                         
   2  20   4         79.60         77.90         1.51 o                         
   3  20   4         21.15         14.99         1.45 o                         
  -2  21   4         12.73          8.10         1.08 o                         
  -1  21   4        283.31        298.20        10.11 o                         
   0  21   4        447.96        479.91         7.24 o                         
   1  21   4         37.57         37.62         2.04 o                         
   2  21   4         48.61         36.02         3.57 o                         
  -7   0   5         98.92         85.03         2.80 o                         
  -5   0   5       3103.07       2911.22        19.63 o                         
  -3   0   5       2021.98       2209.75        84.02 o                         
  -1   0   5       6542.17       6040.23        57.54 o                         
   1   0   5       3725.99       3641.52        34.93 o                         
   3   0   5         60.04         88.24         3.27 o                         
   5   0   5       2495.41       2526.37        19.69 o                         
   7   0   5         40.66         42.11         1.41 o                         
  -8   1   5        127.28        112.57         1.80 o                         
  -7   1   5         28.71         27.88         1.49 o                         
  -6   1   5       1191.30       1089.94        16.40 o                         
  -5   1   5         19.93         16.58         1.10 o                         
  -4   1   5        237.66        202.99         4.89 o                         
  -3   1   5         79.27         87.67         2.40 o                         
  -2   1   5        168.20        207.23         2.55 o                         
  -1   1   5        127.04        124.85         2.15 o                         
   0   1   5       6924.51       6793.38        65.07 o                         
   1   1   5         14.19         14.48         1.23 o                         
   2   1   5        189.99        188.35         1.99 o                         
   3   1   5        148.15        150.70         2.93 o                         
   4   1   5        233.57        212.59         3.45 o                         
   5   1   5         28.86         26.40         1.41 o                         
   6   1   5        803.98        807.98         5.10 o                         
   7   1   5          2.47          2.11         0.76 o                         
  -8   2   5          1.02          0.82         0.70 o                         
  -7   2   5        331.88        356.14         6.30 o                         
  -6   2   5          0.18          0.19         1.23 o                         
  -5   2   5        602.87        631.65         4.53 o                         
  -4   2   5          0.38          1.17         2.11 o                         
  -3   2   5        695.70        769.47         9.69 o                         
  -2   2   5         27.22         29.70         1.53 o                         
  -1   2   5       3969.94       3561.75        32.73 o                         
   0   2   5        118.86        130.76         1.81 o                         
   1   2   5       2532.22       2572.70        20.66 o                         
   2   2   5          0.26          0.70         0.88 o                         
   3   2   5        155.10        156.74         2.18 o                         
   4   2   5          3.83          5.46         1.03 o                         
   5   2   5        651.98        689.19         5.62 o                         
   6   2   5         19.23         18.98         1.14 o                         
   7   2   5        164.61        166.12         4.87 o                         
  -8   3   5         61.81         41.72         4.00 o                         
  -7   3   5         13.86         12.04         1.06 o                         
  -6   3   5        459.29        505.02         4.00 o                         
  -5   3   5          3.92          3.03         1.01 o                         
  -4   3   5        136.89        156.60         3.00 o                         
  -3   3   5         27.71         31.61         1.87 o                         
  -2   3   5        350.38        326.17         3.98 o                         
  -1   3   5        203.72        204.07         3.68 o                         
   0   3   5       9368.66      10063.19       143.92 o                         
   1   3   5        110.77        113.41         2.66 o                         
   2   3   5         34.21         34.42         1.23 o                         
   3   3   5          7.51          8.36         0.95 o                         
   4   3   5        422.99        463.00         5.07 o                         
   5   3   5         23.63         20.51         1.29 o                         
   6   3   5        406.41        416.86         3.21 o                         
   7   3   5          6.68          7.35         0.80 o                         
  -7   4   5        987.66        980.32         9.86 o                         
  -6   4   5          0.39         -1.28         1.28 o                         
  -5   4   5        656.13        699.26         5.86 o                         
  -4   4   5         47.91         49.89         2.02 o                         
  -3   4   5        218.59        185.10         4.84 o                         
  -2   4   5        142.31        134.91         3.02 o                         
  -1   4   5        108.87         88.26         1.76 o                         
   0   4   5         32.45         40.20         1.25 o                         
   1   4   5       4603.77       4868.65        46.34 o                         
   2   4   5         89.66         82.69         1.48 o                         
   3   4   5        129.70        130.00         1.86 o                         
   4   4   5          2.85          4.78         0.97 o                         
   5   4   5       2675.95       2606.63        13.65 o                         
   6   4   5         82.54         81.52         1.44 o                         
   7   4   5         27.37         33.40         1.39 o                         
  -7   5   5          7.80          8.46         0.88 o                         
  -6   5   5        591.97        652.35         6.48 o                         
  -5   5   5         42.53         37.33         1.10 o                         
  -4   5   5         73.32         83.25         2.64 o                         
  -3   5   5         13.63         21.04         1.35 o                         
  -2   5   5         36.16         43.66         1.41 o                         
  -1   5   5         15.12         14.43         0.95 o                         
   0   5   5       3828.93       3640.05        33.11 o                         
   1   5   5          5.74         10.23         1.16 o                         
   2   5   5        362.88        340.32         4.63 o                         
   3   5   5        215.66        216.35         2.45 o                         
   4   5   5       1585.33       1626.85        17.77 o                         
   5   5   5        167.83        166.61         1.62 o                         
   6   5   5        612.15        608.16         7.49 o                         
   7   5   5         53.92         55.22         1.22 o                         
  -7   6   5        702.56        649.33         8.95 o                         
  -6   6   5         35.24         36.75         1.34 o                         
  -5   6   5        416.78        403.89         4.46 o                         
  -4   6   5          2.02          2.42         0.86 o                         
  -3   6   5         67.69         84.21         1.96 o                         
  -2   6   5         61.24         70.09         2.01 o                         
  -1   6   5       2607.68       2431.07        26.67 o                         
   0   6   5        138.33        137.31         2.01 o                         
   1   6   5        289.87        249.73         5.53 o                         
   2   6   5        124.27        116.55         1.85 o                         
   3   6   5       1519.84       1437.46        11.85 o                         
   4   6   5        630.91        622.88         3.70 o                         
   5   6   5        114.16        107.64         1.92 o                         
   6   6   5         10.78         10.24         0.83 o                         
   7   6   5        120.58        110.39         1.82 o                         
  -7   7   5         66.91         69.93         9.10 o                         
  -6   7   5       1286.76       1322.96        12.84 o                         
  -5   7   5         78.17         77.23         1.50 o                         
  -4   7   5        246.37        275.33         3.27 o                         
  -3   7   5          0.01         -0.28         1.43 o                         
  -2   7   5       4807.77       4768.50        99.05 o                         
  -1   7   5         83.51         73.79         1.54 o                         
   0   7   5        605.72        530.50         4.62 o                         
   1   7   5        522.97        539.41         9.89 o                         
   2   7   5        211.30        210.57         5.33 o                         
   3   7   5         91.83         86.80         1.46 o                         
   4   7   5        103.37         81.40         1.20 o                         
   5   7   5         14.53         11.94         1.06 o                         
   6   7   5        448.26        433.66         4.23 o                         
   7   7   5         13.13          9.92         0.67 o                         
  -7   8   5         25.66         29.14         1.34 o                         
  -6   8   5         20.03         25.12         1.78 o                         
  -5   8   5        369.11        351.79         5.06 o                         
  -4   8   5        192.79        170.77         2.91 o                         
  -3   8   5         48.46         58.79         2.40 o                         
  -2   8   5        283.52        255.04         3.62 o                         
  -1   8   5       6660.32       6888.46        89.48 o                         
   0   8   5         32.01         30.66         1.20 o                         
   1   8   5       1257.76       1168.56        10.65 o                         
   2   8   5        262.64        257.42         4.81 o                         
   3   8   5         93.33        102.09         1.36 o                         
   4   8   5        236.43        231.73         2.75 o                         
   5   8   5         68.07         88.57         1.20 o                         
   6   8   5         15.67         17.41         1.05 o                         
   7   8   5        130.82        101.83         2.54 o                         
  -7   9   5          1.71          2.29         2.01 o                         
  -6   9   5        979.03       1011.23        15.05 o                         
  -5   9   5         65.85         67.71         1.45 o                         
  -4   9   5         89.96         92.49         2.42 o                         
  -3   9   5        126.08        129.54         3.95 o                         
  -2   9   5         47.13         50.03         2.08 o                         
  -1   9   5       1765.92       1781.44        19.94 o                         
   0   9   5       2426.59       2429.68        20.04 o                         
   1   9   5        258.75        235.12         2.99 o                         
   2   9   5        216.57        243.99         2.94 o                         
   3   9   5         95.98         94.60         1.55 o                         
   4   9   5        543.28        528.82         4.07 o                         
   5   9   5         31.62         30.53         1.00 o                         
   6   9   5        270.11        277.65         3.61 o                         
  -7  10   5        306.09        314.08         6.50 o                         
  -6  10   5         24.21         27.99         1.68 o                         
  -5  10   5        181.34        188.95         3.29 o                         
  -4  10   5        345.97        334.78        11.75 o                         
  -3  10   5         30.86         32.64         1.44 o                         
  -2  10   5       1026.36       1035.10        21.35 o                         
  -1  10   5        653.07        610.53         9.72 o                         
   0  10   5         27.29         22.80         1.38 o                         
   1  10   5        988.84        963.19         7.18 o                         
   2  10   5        108.32        102.67         1.58 o                         
   3  10   5        351.83        344.67         2.72 o                         
   4  10   5          0.78          0.53         1.02 o                         
   5  10   5        605.57        615.38        10.50 o                         
   6  10   5         37.22         37.43         0.83 o                         
  -7  11   5         97.48         97.15         2.57 o                         
  -6  11   5        577.50        624.35        12.20 o                         
  -5  11   5         60.38         66.57         2.85 o                         
  -4  11   5         26.73         31.73         1.74 o                         
  -3  11   5         21.90         21.07         1.29 o                         
  -2  11   5         75.65         87.60         1.69 o                         
  -1  11   5          5.30          2.53         1.65 o                         
   0  11   5       1195.94       1161.38        12.56 o                         
   1  11   5        271.54        262.92         2.39 o                         
   2  11   5        672.81        650.92         6.99 o                         
   3  11   5         44.52         44.48         1.29 o                         
   4  11   5        463.11        432.55         4.82 o                         
   5  11   5         65.52         66.34         1.25 o                         
   6  11   5        391.55        416.89         5.00 o                         
  -6  12   5         33.77         35.01         1.36 o                         
  -5  12   5       2155.85       2251.48        25.24 o                         
  -4  12   5         70.25         67.49         1.57 o                         
  -3  12   5        138.74        152.67         2.86 o                         
  -2  12   5        571.96        580.35         7.36 o                         
  -1  12   5        321.75        318.55         3.68 o                         
   0  12   5        162.72        161.11         2.83 o                         
   1  12   5        379.18        351.22         2.91 o                         
   2  12   5        234.20        242.41         3.31 o                         
   3  12   5        481.21        447.50         3.59 o                         
   4  12   5         43.73         43.46         1.14 o                         
   5  12   5       1289.14       1258.81         9.47 o                         
   6  12   5          1.28          2.11         0.57 o                         
  -6  13   5         61.15         76.68         1.98 o                         
  -5  13   5         58.68         65.03         1.52 o                         
  -4  13   5        913.63        888.23        14.72 o                         
  -3  13   5          0.86          2.45         1.51 o                         
  -2  13   5         40.33         40.98         1.44 o                         
  -1  13   5         20.40         19.17         1.25 o                         
   0  13   5       3814.82       3650.38        27.28 o                         
   1  13   5        470.87        474.83         8.42 o                         
   2  13   5         64.41         60.94         1.42 o                         
   3  13   5         45.20         42.51         1.33 o                         
   4  13   5        169.46        187.84         1.97 o                         
   5  13   5         97.46         95.17         1.80 o                         
  -6  14   5        144.15        124.96         1.79 o                         
  -5  14   5         54.01         57.25         1.14 o                         
  -4  14   5        134.15        131.15         2.98 o                         
  -3  14   5         89.74         94.80         1.66 o                         
  -2  14   5         30.47         30.15         1.46 o                         
  -1  14   5        341.71        354.20         4.84 o                         
   0  14   5        181.75        186.11         1.97 o                         
   1  14   5        890.03        898.59        10.35 o                         
   2  14   5         65.61         61.86         1.45 o                         
   3  14   5         39.45         46.07         1.27 o                         
   4  14   5         49.13         49.47         1.18 o                         
   5  14   5        293.35        315.82         5.00 o                         
  -5  15   5        304.02        309.78         4.42 o                         
  -4  15   5        100.89        101.69         2.74 o                         
  -3  15   5         28.08         28.15         1.33 o                         
  -2  15   5        340.60        362.40         3.64 o                         
  -1  15   5        134.96        145.52         1.92 o                         
   0  15   5        956.86        995.07         6.45 o                         
   1  15   5         29.53         32.25         1.63 o                         
   2  15   5        175.86        176.31         2.77 o                         
   3  15   5          6.58          6.15         1.06 o                         
   4  15   5         46.15         54.82         1.40 o                         
   5  15   5          0.50          1.43         0.89 o                         
  -5  16   5         49.07         45.30         1.41 o                         
  -4  16   5        127.50        147.57         2.85 o                         
  -3  16   5         51.41         53.65         1.72 o                         
  -2  16   5         60.86         61.00         1.68 o                         
  -1  16   5        110.79        110.00         1.63 o                         
   0  16   5         61.83         63.06         1.75 o                         
   1  16   5       1089.34       1127.19        12.44 o                         
   2  16   5         48.77         53.32         1.37 o                         
   3  16   5        226.80        235.86         3.87 o                         
   4  16   5        152.35        152.93         4.33 o                         
  -5  17   5         42.60         30.50         2.52 o                         
  -4  17   5         70.91         68.13         2.37 o                         
  -3  17   5         27.09         29.48         1.41 o                         
  -2  17   5        204.16        216.21         2.33 o                         
  -1  17   5        461.05        495.15         5.29 o                         
   0  17   5         40.41         44.73         1.55 o                         
   1  17   5        550.68        569.84         5.21 o                         
   2  17   5         67.20         77.91         2.74 o                         
   3  17   5        106.65         96.03         1.56 o                         
   4  17   5        167.39        161.84         2.16 o                         
  -4  18   5         18.35         13.55         0.85 o                         
  -3  18   5         35.24         44.23         2.09 o                         
  -2  18   5         25.23         25.90         1.09 o                         
  -1  18   5        222.98        226.81         2.66 o                         
   0  18   5         11.26         10.87         1.32 o                         
   1  18   5         19.57         22.32         1.09 o                         
   2  18   5        730.96        754.56         5.31 o                         
   3  18   5        440.81        457.04         5.28 o                         
   4  18   5        250.02        175.31         3.84 o                         
  -3  19   5         23.83         21.70         1.03 o                         
  -2  19   5        305.08        325.68         3.44 o                         
  -1  19   5        202.46        212.71         6.56 o                         
   0  19   5         67.78         79.02         1.48 o                         
   1  19   5         66.96         75.45         1.59 o                         
   2  19   5        370.91        389.41         3.78 o                         
   3  19   5        131.61        105.05         2.88 o                         
  -3  20   5         63.62         53.25         1.14 o                         
  -2  20   5         56.71         61.22         2.55 o                         
  -1  20   5        622.34        642.85        12.27 o                         
   0  20   5        107.15        111.97         2.72 o                         
   1  20   5         29.55         31.78         1.37 o                         
   2  20   5          6.72          9.15         1.67 o                         
  -1  21   5         18.90         17.96         0.82 o                         
   0  21   5        664.03        600.37         8.45 o                         
   1  21   5         82.33         70.30         2.61 o                         
  -6   0   6        461.11        425.59         8.57 o                         
  -4   0   6        105.49        104.92         7.54 o                         
  -2   0   6       5833.60       4736.07       106.73 o                         
   0   0   6       4530.66       4814.50        56.59 o                         
   2   0   6        998.05        866.18        16.29 o                         
   4   0   6       1170.32       1123.39        10.29 o                         
   6   0   6        651.28        635.29         5.49 o                         
  -7   1   6         52.63         68.44         2.08 o                         
  -6   1   6         97.35         92.27         1.68 o                         
  -5   1   6         70.56         66.43         1.27 o                         
  -4   1   6          0.33          0.49         5.22 o                         
  -3   1   6       3133.67       3132.78        43.76 o                         
  -2   1   6         26.96         21.04         1.46 o                         
  -1   1   6       2278.50       2282.10        18.49 o                         
   0   1   6        466.12        505.93        11.12 o                         
   1   1   6        142.20        138.71         1.79 o                         
   2   1   6          1.87          3.87         0.89 o                         
   3   1   6       1609.70       1642.69        10.29 o                         
   4   1   6          0.08          0.13         1.07 o                         
   5   1   6         65.27         70.10         2.11 o                         
   6   1   6        123.15        120.24         1.69 o                         
   7   1   6         21.68         23.15         1.12 o                         
  -7   2   6        121.14        117.12         1.64 o                         
  -6   2   6         23.47         26.23         1.14 o                         
  -5   2   6         80.87         76.19         1.11 o                         
  -4   2   6        682.21        694.27        10.24 o                         
  -3   2   6         38.17         35.95         2.82 o                         
  -2   2   6        238.70        186.49         2.32 o                         
  -1   2   6         76.37         93.60         1.77 o                         
   0   2   6        352.17        356.46         5.95 o                         
   1   2   6          3.31          5.64         0.87 o                         
   2   2   6       1199.47       1118.03        28.00 o                         
   3   2   6         11.65          9.14         1.09 o                         
   4   2   6       1286.46       1265.46         7.49 o                         
   5   2   6        135.25        124.77         1.90 o                         
   6   2   6         22.83         29.51         1.00 o                         
   7   2   6         24.81         23.17         0.90 o                         
  -7   3   6        873.33        833.46         5.83 o                         
  -6   3   6        128.18        135.71         3.09 o                         
  -5   3   6         30.32         36.80         0.98 o                         
  -4   3   6        116.85        110.68         1.95 o                         
  -3   3   6        635.58        669.86        17.27 o                         
  -2   3   6        695.34        743.71         7.17 o                         
  -1   3   6        176.89        234.63         4.26 o                         
   0   3   6        263.60        273.93         5.29 o                         
   1   3   6        145.68        173.27         2.88 o                         
   2   3   6         28.33         22.99         0.91 o                         
   3   3   6       2497.25       2400.85        18.93 o                         
   4   3   6          2.88          2.15         1.08 o                         
   5   3   6        597.08        560.83         4.04 o                         
   6   3   6          0.64          1.87         0.93 o                         
   7   3   6         19.71         21.54         1.25 o                         
  -7   4   6         32.63         28.97         0.98 o                         
  -6   4   6        392.49        364.46         2.94 o                         
  -5   4   6        142.71        141.23         1.91 o                         
  -4   4   6        159.63        172.33         1.51 o                         
  -3   4   6          1.75          3.36         2.22 o                         
  -2   4   6       8716.76       8570.18       125.73 o                         
  -1   4   6        609.14        613.75        11.89 o                         
   0   4   6       1555.84       1730.65        16.43 o                         
   1   4   6          0.76          0.87         0.96 o                         
   2   4   6       1763.88       1707.78        18.27 o                         
   3   4   6         15.97         15.83         1.05 o                         
   4   4   6        487.57        501.09         3.19 o                         
   5   4   6          3.64          2.35         1.10 o                         
   6   4   6         20.28         27.45         0.96 o                         
   7   4   6         23.13         21.50         1.92 o                         
  -7   5   6        310.43        278.32         9.20 o                         
  -6   5   6          0.16         -0.78         1.02 o                         
  -5   5   6        646.89        616.61         8.14 o                         
  -4   5   6        132.94        134.92         2.73 o                         
  -3   5   6       3686.33       3849.67        48.06 o                         
  -2   5   6          7.74         10.31         1.13 o                         
  -1   5   6       2540.11       2544.75        26.16 o                         
   0   5   6        398.70        430.69         7.49 o                         
   1   5   6        255.28        242.61         2.83 o                         
   2   5   6        260.03        263.85         2.69 o                         
   3   5   6       2256.47       2046.31        33.55 o                         
   4   5   6        305.97        312.12         2.69 o                         
   5   5   6        146.24        138.46         2.25 o                         
   6   5   6          0.40          0.03         0.83 o                         
   7   5   6         36.08         36.16         1.26 o                         
  -7   6   6         14.46         16.00         1.15 o                         
  -6   6   6         23.20         27.13         1.14 o                         
  -5   6   6         18.34         12.43         1.15 o                         
  -4   6   6        830.33        828.54         8.91 o                         
  -3   6   6         94.42        101.59         3.27 o                         
  -2   6   6       3149.57       3158.18        56.03 o                         
  -1   6   6         95.98         96.80         1.69 o                         
   0   6   6         35.77         39.19         0.83 o                         
   1   6   6        254.15        273.40         3.27 o                         
   2   6   6        490.17        474.95         4.60 o                         
   3   6   6          9.80         13.58         0.87 o                         
   4   6   6        703.73        757.23         5.52 o                         
   5   6   6         24.64         25.27         0.94 o                         
   6   6   6         20.01         23.49         0.88 o                         
  -7   7   6        212.77        197.97        16.87 o                         
  -6   7   6         36.37         33.37         1.09 o                         
  -5   7   6        243.25        262.05         2.11 o                         
  -4   7   6        108.22        101.46         1.55 o                         
  -3   7   6       1610.12       1397.25        33.88 o                         
  -2   7   6         49.32         48.98         2.76 o                         
  -1   7   6       2008.64       2070.33        31.23 o                         
   0   7   6          8.43         11.25         0.83 o                         
   1   7   6        180.18        154.87         1.66 o                         
   2   7   6         21.00         22.30         1.05 o                         
   3   7   6       2566.80       2578.56        12.11 o                         
   4   7   6         28.24         23.82         1.03 o                         
   5   7   6         91.28         82.68         1.40 o                         
   6   7   6          5.85          6.08         0.71 o                         
  -7   8   6          0.16         -0.64         1.40 o                         
  -6   8   6        356.31        358.10         6.80 o                         
  -5   8   6         59.03         55.39         1.26 o                         
  -4   8   6        649.64        643.71         8.10 o                         
  -3   8   6        187.64        179.84         1.93 o                         
  -2   8   6       1873.52       1845.62        33.82 o                         
  -1   8   6        567.27        592.54        13.56 o                         
   0   8   6        125.88        116.95         1.84 o                         
   1   8   6        251.68        246.84         3.82 o                         
   2   8   6       2535.52       2454.63        20.17 o                         
   3   8   6          0.80          0.20         1.05 o                         
   4   8   6       1779.75       1690.57         9.09 o                         
   5   8   6         21.29         21.69         0.91 o                         
   6   8   6        153.42        138.28         3.44 o                         
  -7   9   6         73.39         73.70         2.50 o                         
  -6   9   6         19.32         19.24         1.62 o                         
  -5   9   6        357.45        344.71         3.99 o                         
  -4   9   6        134.20        132.26         2.74 o                         
  -3   9   6        354.09        343.67         4.03 o                         
  -2   9   6         36.85         40.87         2.78 o                         
  -1   9   6       2133.51       2166.99        62.38 o                         
   0   9   6        232.04        225.90         3.78 o                         
   1   9   6        139.60        137.28         2.28 o                         
   2   9   6        126.14        112.07         1.53 o                         
   3   9   6       2450.61       2498.66        22.87 o                         
   4   9   6          4.54          3.41         1.09 o                         
   5   9   6         60.95         64.50         1.57 o                         
   6   9   6          2.11          1.41         0.67 o                         
  -7  10   6         54.46         47.89         6.77 o                         
  -6  10   6         36.80         39.05         1.85 o                         
  -5  10   6        150.25        141.63         2.41 o                         
  -4  10   6        189.89        195.52         2.23 o                         
  -3  10   6          6.40          6.72         1.06 o                         
  -2  10   6        893.69        900.31        14.39 o                         
  -1  10   6         29.63         36.88         1.88 o                         
   0  10   6        431.15        444.75         8.56 o                         
   1  10   6         28.59         29.49         1.19 o                         
   2  10   6        642.15        622.04         4.51 o                         
   3  10   6         97.66         92.29         1.51 o                         
   4  10   6        200.72        203.45         2.50 o                         
   5  10   6        558.69        567.57         7.08 o                         
   6  10   6         18.07         18.93         1.02 o                         
  -6  11   6         27.85         28.63         1.33 o                         
  -5  11   6        884.71        890.80         8.24 o                         
  -4  11   6         86.95         90.94         2.00 o                         
  -3  11   6        654.30        666.54         6.76 o                         
  -2  11   6          4.78          6.47         1.03 o                         
  -1  11   6         59.37         58.78         1.38 o                         
   0  11   6         21.44         22.27         0.98 o                         
   1  11   6         62.41         71.32         1.52 o                         
   2  11   6        269.49        269.56         4.64 o                         
   3  11   6        131.59        148.70         1.70 o                         
   4  11   6        303.22        303.62         3.99 o                         
   5  11   6        556.58        548.11         5.04 o                         
   6  11   6          0.42         -0.05         0.82 o                         
  -6  12   6         76.76         79.13         1.77 o                         
  -5  12   6         16.88         16.56         1.18 o                         
  -4  12   6        941.52        942.65        11.81 o                         
  -3  12   6         73.05         70.07         2.15 o                         
  -2  12   6        596.47        597.33         7.56 o                         
  -1  12   6        299.78        290.84         3.80 o                         
   0  12   6        752.61        726.42         6.57 o                         
   1  12   6        367.14        365.72         4.61 o                         
   2  12   6         31.13         36.39         2.19 o                         
   3  12   6         17.13         17.28         1.20 o                         
   4  12   6        218.58        246.65         2.43 o                         
   5  12   6        145.12        144.25         1.99 o                         
  -6  13   6          0.82          0.00         1.64 o                         
  -5  13   6        161.21        160.77         3.85 o                         
  -4  13   6         55.45         57.64         1.50 o                         
  -3  13   6        578.07        588.18         6.91 o                         
  -2  13   6          4.00          3.89         1.17 o                         
  -1  13   6         45.71         47.33         1.26 o                         
   0  13   6        506.03        496.14         5.51 o                         
   1  13   6       1281.27       1273.54        13.43 o                         
   2  13   6        414.49        419.31         4.81 o                         
   3  13   6        423.43        429.12         3.68 o                         
   4  13   6        337.09        347.74         5.25 o                         
   5  13   6        169.02        174.27         1.88 o                         
  -5  14   6         15.58         15.44         1.27 o                         
  -4  14   6        370.11        356.25         9.97 o                         
  -3  14   6        174.94        178.22         6.09 o                         
  -2  14   6        283.47        270.80         3.01 o                         
  -1  14   6        881.59        883.14         8.19 o                         
   0  14   6        768.13        770.82         9.10 o                         
   1  14   6         35.84         34.89         1.47 o                         
   2  14   6        488.39        491.53         5.03 o                         
   3  14   6          4.91          5.90         1.24 o                         
   4  14   6         67.46         76.53         1.24 o                         
   5  14   6          0.98          2.27         0.78 o                         
  -5  15   6        129.58        130.41         2.25 o                         
  -4  15   6        287.84        317.02         4.52 o                         
  -3  15   6        410.55        398.73        11.38 o                         
  -2  15   6        164.86        167.93         3.63 o                         
  -1  15   6         79.95         81.54         1.91 o                         
   0  15   6          0.27          0.57         1.42 o                         
   1  15   6       1505.96       1543.10        34.27 o                         
   2  15   6        123.67        129.00        11.25 o                         
   3  15   6        124.44        133.72         2.18 o                         
   4  15   6         66.06         66.32         1.17 o                         
  -5  16   6         13.90         12.96         0.80 o                         
  -4  16   6         25.38         27.15         1.37 o                         
  -3  16   6        101.43        107.74         2.60 o                         
  -2  16   6        314.57        319.03         3.87 o                         
  -1  16   6        153.34        160.52         2.04 o                         
   0  16   6        394.28        414.95         5.65 o                         
   1  16   6        136.83        134.87         2.53 o                         
   2  16   6        230.71        234.40         3.71 o                         
   3  16   6          3.22          3.97         1.17 o                         
   4  16   6        297.63        284.72         4.99 o                         
  -4  17   6         50.19         53.96         2.44 o                         
  -3  17   6        213.43        225.24         4.43 o                         
  -2  17   6         69.31         75.79         2.05 o                         
  -1  17   6        413.28        421.93         4.92 o                         
   0  17   6         63.47         55.69         1.68 o                         
   1  17   6        200.63        195.62         5.52 o                         
   2  17   6        371.73        373.35         7.23 o                         
   3  17   6        452.66        450.89         5.33 o                         
   4  17   6         66.21         46.32         2.41 o                         
  -4  18   6         19.69         16.48         0.86 o                         
  -3  18   6         54.98         51.18         1.19 o                         
  -2  18   6        330.63        326.16         8.25 o                         
  -1  18   6          1.49          3.56         1.02 o                         
   0  18   6         25.31         30.06         1.64 o                         
   1  18   6          9.92         12.55         1.52 o                         
   2  18   6        286.87        292.67         5.88 o                         
   3  18   6         50.66         36.45         1.70 o                         
  -3  19   6        110.49        100.08         3.70 o                         
  -2  19   6         25.29         27.39         1.33 o                         
  -1  19   6        597.08        575.08        13.22 o                         
   0  19   6         10.70          9.32         1.16 o                         
   1  19   6         24.49         27.86         1.01 o                         
   2  19   6         49.17         37.74         1.10 o                         
  -2  20   6        126.69        115.23         5.04 o                         
  -1  20   6        147.44        146.14         2.89 o                         
   0  20   6        551.20        550.71         7.80 o                         
   1  20   6         23.62         21.78         0.78 o                         
  -7   0   7         41.85         33.04         1.63 o                         
  -5   0   7       2030.82       2078.66        28.73 o                         
  -3   0   7         43.15         47.81         3.64 o                         
  -1   0   7       1273.62       1382.19        13.76 o                         
   1   0   7       9384.68       9786.34        68.27 o                         
   3   0   7        413.91        387.68         5.80 o                         
   5   0   7        862.40        845.26         8.98 o                         
  -7   1   7          0.33         -0.13         1.44 o                         
  -6   1   7         30.82         34.79         1.22 o                         
  -5   1   7         17.91         20.56         1.05 o                         
  -4   1   7       1617.71       1592.82         9.73 o                         
  -3   1   7         80.80         77.29         3.29 o                         
  -2   1   7        133.18        134.22         9.94 o                         
  -1   1   7        389.69        436.20         8.72 o                         
   0   1   7       8385.09       8770.94       103.71 o                         
   1   1   7        138.36        150.09         1.82 o                         
   2   1   7       1047.11       1015.48         9.45 o                         
   3   1   7        127.88        115.67         1.30 o                         
   4   1   7        135.94        138.80         1.70 o                         
   5   1   7        145.82        150.38         1.89 o                         
   6   1   7        406.78        436.52         3.48 o                         
  -7   2   7         18.62         19.70         1.16 o                         
  -6   2   7        141.00        135.47         1.81 o                         
  -5   2   7       1543.96       1498.80        16.14 o                         
  -4   2   7          0.27         -0.13         0.74 o                         
  -3   2   7         35.97         42.24         3.27 o                         
  -2   2   7          0.74          0.64         1.31 o                         
  -1   2   7        700.58        653.37         9.44 o                         
   0   2   7       1070.93       1216.65        20.23 o                         
   1   2   7       3101.78       3100.88        16.66 o                         
   2   2   7          0.08         -0.29         0.96 o                         
   3   2   7        102.79         97.76         1.20 o                         
   4   2   7         10.48         12.30         1.03 o                         
   5   2   7         84.41         87.51         1.64 o                         
   6   2   7         29.64         24.96         0.92 o                         
  -7   3   7          2.43          2.58         1.03 o                         
  -6   3   7        348.39        335.15         2.76 o                         
  -5   3   7         89.70         88.12         1.30 o                         
  -4   3   7       3158.34       3138.96        22.05 o                         
  -3   3   7        295.53        279.93         7.89 o                         
  -2   3   7         24.88         24.92         1.31 o                         
  -1   3   7          6.08          5.93         0.93 o                         
   0   3   7       1302.85       1176.96         9.11 o                         
   1   3   7         19.85         17.37         0.94 o                         
   2   3   7        518.99        503.03         5.83 o                         
   3   3   7          0.24          0.74         0.91 o                         
   4   3   7        251.54        249.87         1.94 o                         
   5   3   7         57.98         54.60         1.24 o                         
   6   3   7        822.47        833.97         5.22 o                         
  -7   4   7         19.22         19.00         0.97 o                         
  -6   4   7         35.65         32.62         1.21 o                         
  -5   4   7        541.01        524.40         3.30 o                         
  -4   4   7         92.62         87.46         1.06 o                         
  -3   4   7       2689.45       2533.69        30.56 o                         
  -2   4   7        117.40        115.59         1.89 o                         
  -1   4   7        104.55        115.77         2.36 o                         
   0   4   7        925.47        973.19        13.09 o                         
   1   4   7       4270.48       4054.80        20.78 o                         
   2   4   7        434.17        446.24         7.12 o                         
   3   4   7        415.65        431.94         3.37 o                         
   4   4   7         29.14         32.41         1.00 o                         
   5   4   7         40.41         41.45         1.12 o                         
   6   4   7          0.44          1.39         0.76 o                         
  -7   5   7          2.90          3.40         0.83 o                         
  -6   5   7       1039.70        922.49        16.02 o                         
  -5   5   7         87.05         75.71         1.43 o                         
  -4   5   7        660.69        669.93         3.44 o                         
  -3   5   7         10.25          9.32         1.17 o                         
  -2   5   7         81.34         81.76         1.84 o                         
  -1   5   7          0.84          0.92         0.80 o                         
   0   5   7        118.09         98.92         1.24 o                         
   1   5   7         35.00         43.47         1.17 o                         
   2   5   7       1628.66       1640.59        13.83 o                         
   3   5   7        154.37        150.55         2.51 o                         
   4   5   7        213.02        214.91         1.80 o                         
   5   5   7         65.43         74.12         1.49 o                         
   6   5   7        794.65        805.03        10.13 o                         
  -7   6   7         21.43         17.89         1.37 o                         
  -6   6   7        206.08        176.34         7.57 o                         
  -5   6   7        108.83        119.97         1.40 o                         
  -4   6   7         13.19         10.07         0.94 o                         
  -3   6   7        190.43        183.84         3.28 o                         
  -2   6   7         14.51         13.64         2.21 o                         
  -1   6   7       2158.01       2151.84        31.60 o                         
   0   6   7         90.56        112.33         1.75 o                         
   1   6   7       2554.38       2565.34        14.47 o                         
   2   6   7        233.16        222.45         2.57 o                         
   3   6   7        266.83        262.44         3.18 o                         
   4   6   7         12.09         12.07         0.94 o                         
   5   6   7        116.47        113.88         1.77 o                         
   6   6   7        235.64        244.35         4.41 o                         
  -7   7   7          9.85          8.78         1.82 o                         
  -6   7   7        377.12        377.90         8.86 o                         
  -5   7   7         23.20         20.28         1.09 o                         
  -4   7   7        435.01        420.70         7.42 o                         
  -3   7   7         38.34         32.80         1.03 o                         
  -2   7   7        264.18        268.40         8.90 o                         
  -1   7   7        713.53        726.65         8.79 o                         
   0   7   7       1394.32       1473.69        10.52 o                         
   1   7   7          2.18          4.25         0.83 o                         
   2   7   7       4500.87       4432.05        20.92 o                         
   3   7   7        145.36        149.68         2.41 o                         
   4   7   7         51.37         54.26         1.08 o                         
   5   7   7         16.11         19.74         0.86 o                         
   6   7   7        107.45        119.50         2.99 o                         
  -7   8   7         29.72         27.54         1.89 o                         
  -6   8   7        204.73        207.59         3.37 o                         
  -5   8   7       1690.01       1731.51        15.56 o                         
  -4   8   7        434.95        427.47         7.06 o                         
  -3   8   7         38.51         44.42         1.33 o                         
  -2   8   7         42.35         45.77         1.24 o                         
  -1   8   7        145.03        151.08         4.32 o                         
   0   8   7        143.32        144.83         2.43 o                         
   1   8   7        914.86        899.79         9.96 o                         
   2   8   7         34.05         30.55         1.02 o                         
   3   8   7        177.66        192.10         1.94 o                         
   4   8   7          8.91          9.32         1.05 o                         
   5   8   7         47.40         45.41         0.98 o                         
   6   8   7         10.42          9.74         0.90 o                         
  -7   9   7         20.44         14.47         1.27 o                         
  -6   9   7         77.73         83.79         2.37 o                         
  -5   9   7         48.81         42.38         1.45 o                         
  -4   9   7       2158.93       2153.78        21.32 o                         
  -3   9   7        152.64        150.61         1.97 o                         
  -2   9   7         30.67         33.03         1.27 o                         
  -1   9   7        153.01        145.64         2.39 o                         
   0   9   7       1920.77       1907.74        13.14 o                         
   1   9   7        102.13        100.83         1.59 o                         
   2   9   7         38.38         44.10         1.41 o                         
   3   9   7        269.14        276.03         2.93 o                         
   4   9   7         39.94         40.76         1.16 o                         
   5   9   7        273.09        277.07         4.22 o                         
   6   9   7        262.05        261.53         7.08 o                         
  -6  10   7         78.81         88.90         2.42 o                         
  -5  10   7       2335.17       2315.37        24.25 o                         
  -4  10   7         66.51         68.40         1.79 o                         
  -3  10   7         29.27         35.05         1.51 o                         
  -2  10   7          9.09         10.36         1.20 o                         
  -1  10   7        292.76        297.31         4.22 o                         
   0  10   7        119.11        121.04         1.56 o                         
   1  10   7         91.25         86.67         1.61 o                         
   2  10   7        306.47        310.64         3.18 o                         
   3  10   7         29.84         36.89         1.27 o                         
   4  10   7         75.22         74.45         1.21 o                         
   5  10   7        136.62        135.02         1.77 o                         
   6  10   7         65.78         42.26         1.64 o                         
  -6  11   7         23.19         23.69         1.56 o                         
  -5  11   7         61.01         57.26         1.50 o                         
  -4  11   7       1335.14       1406.48        18.54 o                         
  -3  11   7        173.30        182.25         3.63 o                         
  -2  11   7         75.45         81.54         1.86 o                         
  -1  11   7        312.35        306.10         3.47 o                         
   0  11   7       2877.11       2860.25        16.71 o                         
   1  11   7        328.61        344.15         3.29 o                         
   2  11   7         33.69         38.20         1.62 o                         
   3  11   7         41.89         41.42         1.52 o                         
   4  11   7         94.15         93.99         1.72 o                         
   5  11   7         21.17         20.12         0.97 o                         
  -6  12   7         60.87         53.30         5.81 o                         
  -5  12   7         49.66         52.39         1.39 o                         
  -4  12   7         25.04         28.07         1.91 o                         
  -3  12   7        191.56        194.27         2.93 o                         
  -2  12   7          1.89          2.69         1.26 o                         
  -1  12   7         36.08         39.79         1.34 o                         
   0  12   7        392.89        397.55         3.45 o                         
   1  12   7       6080.15       6194.65        43.18 o                         
   2  12   7        423.75        428.23         6.13 o                         
   3  12   7         43.24         46.92         1.40 o                         
   4  12   7          0.27          0.85         0.94 o                         
   5  12   7        139.86        153.25         2.25 o                         
  -5  13   7        148.16        141.15         3.70 o                         
  -4  13   7        388.20        376.07         5.35 o                         
  -3  13   7        309.98        316.81         5.51 o                         
  -2  13   7         27.01         30.29         1.48 o                         
  -1  13   7        418.71        414.59         5.73 o                         
   0  13   7        570.98        564.27         4.47 o                         
   1  13   7          0.70          2.93         1.47 o                         
   2  13   7        686.63        691.57         5.26 o                         
   3  13   7        113.05        116.33         3.64 o                         
   4  13   7         46.33         47.80         1.03 o                         
   5  13   7         20.88         20.90         1.08 o                         
  -5  14   7         85.22         87.48         2.48 o                         
  -4  14   7        127.99        129.26         6.01 o                         
  -3  14   7        257.59        260.30         4.24 o                         
  -2  14   7          1.26          3.22         1.54 o                         
  -1  14   7         27.27         35.24         1.33 o                         
   0  14   7         16.03         14.96         1.44 o                         
   1  14   7        933.98        945.00         7.32 o                         
   2  14   7         36.61         37.83         1.39 o                         
   3  14   7         22.87         24.72         1.08 o                         
   4  14   7         50.17         47.65         1.51 o                         
  -5  15   7          1.32          0.35         1.59 o                         
  -4  15   7        107.38        114.44         2.98 o                         
  -3  15   7         28.45         28.40         1.62 o                         
  -2  15   7         41.51         45.25         1.62 o                         
  -1  15   7          0.55          0.94         1.18 o                         
   0  15   7         63.53         65.69         2.00 o                         
   1  15   7          1.52          2.04         1.29 o                         
   2  15   7        411.07        429.16         3.75 o                         
   3  15   7        147.12        151.92         3.74 o                         
   4  15   7         74.84         75.63         3.04 o                         
  -4  16   7          6.76          7.07         1.21 o                         
  -3  16   7        345.83        360.88         5.39 o                         
  -2  16   7          0.65          1.84         1.48 o                         
  -1  16   7        290.96        297.88         5.55 o                         
   0  16   7        291.38        307.57         4.28 o                         
   1  16   7         44.16         48.66         1.84 o                         
   2  16   7        354.10        371.99         4.32 o                         
   3  16   7         20.97         22.99         0.99 o                         
   4  16   7          2.50          0.80         0.68 o                         
  -4  17   7         44.33         41.59         1.16 o                         
  -3  17   7         44.51         47.72         1.28 o                         
  -2  17   7        239.84        250.54         2.63 o                         
  -1  17   7         74.95         87.67         1.99 o                         
   0  17   7        631.25        638.85         8.35 o                         
   1  17   7         34.33         31.99         1.28 o                         
   2  17   7        173.37        173.17         3.88 o                         
   3  17   7        239.43        233.01         4.75 o                         
  -3  18   7         60.90         54.28         1.20 o                         
  -2  18   7         26.43         26.18         1.50 o                         
  -1  18   7        461.70        442.19         6.63 o                         
   0  18   7        478.67        461.30         9.13 o                         
   1  18   7         32.50         34.92         1.28 o                         
   2  18   7        100.60        105.20         2.35 o                         
  -2  19   7        202.41        171.94         3.66 o                         
  -1  19   7        147.03        138.92         2.85 o                         
   0  19   7        246.89        238.06         5.98 o                         
   1  19   7         26.39         23.43         1.14 o                         
   2  19   7         46.05         32.30         1.51 o                         
  -1  20   7         26.45         16.75         1.51 o                         
   0  20   7          4.17          5.86         0.86 o                         
  -6   0   8        407.79        380.87        11.01 o                         
  -4   0   8        307.81        297.76         4.10 o                         
  -2   0   8        126.85        105.25         4.23 o                         
   0   0   8       2384.41       2303.79        26.37 o                         
   2   0   8       1427.40       1328.48        11.16 o                         
   4   0   8       3325.60       3537.96        37.64 o                         
   6   0   8        565.65        574.19         6.87 o                         
  -7   1   8        506.31        487.69         5.78 o                         
  -6   1   8          2.45          1.57         1.10 o                         
  -5   1   8         37.52         39.58         1.10 o                         
  -4   1   8        160.95        157.64         1.44 o                         
  -3   1   8        149.09        151.11         1.96 o                         
  -2   1   8        405.14        413.30         8.14 o                         
  -1   1   8       2146.20       2085.75        24.77 o                         
   0   1   8          0.13          2.29         1.00 o                         
   1   1   8        165.72        189.79         2.08 o                         
   2   1   8         52.10         51.13         1.59 o                         
   3   1   8        243.23        273.15         3.60 o                         
   4   1   8        233.75        244.38         2.31 o                         
   5   1   8       2351.03       2437.43        20.50 o                         
   6   1   8          1.72          1.02         0.78 o                         
  -7   2   8          0.64          2.27         1.18 o                         
  -6   2   8        127.85        136.28         4.88 o                         
  -5   2   8          0.91          1.44         0.96 o                         
  -4   2   8        585.63        582.79         6.35 o                         
  -3   2   8        756.29        720.87         6.20 o                         
  -2   2   8       3706.17       3467.32        44.91 o                         
  -1   2   8        310.99        369.59         5.24 o                         
   0   2   8       1046.40       1087.54         9.73 o                         
   1   2   8        103.22        119.02         1.43 o                         
   2   2   8        690.71        699.10         5.97 o                         
   3   2   8        680.28        713.61         9.02 o                         
   4   2   8        302.08        316.55         3.79 o                         
   5   2   8        119.42        116.79         2.43 o                         
   6   2   8        572.36        574.84        10.90 o                         
  -7   3   8        315.29        321.55         3.63 o                         
  -6   3   8        149.23        124.52         4.66 o                         
  -5   3   8         65.56         62.39         1.26 o                         
  -4   3   8        939.64        923.71         7.17 o                         
  -3   3   8       3831.98       3681.25        35.82 o                         
  -2   3   8          2.94          6.06         1.92 o                         
  -1   3   8       4839.32       5024.41        40.91 o                         
   0   3   8         14.28         13.01         1.00 o                         
   1   3   8         23.90         30.72         1.08 o                         
   2   3   8        216.20        214.13         2.68 o                         
   3   3   8        400.27        423.15         3.69 o                         
   4   3   8         40.63         41.81         1.18 o                         
   5   3   8        476.99        501.49         6.66 o                         
   6   3   8          7.35          6.92         0.79 o                         
  -7   4   8         28.86         29.92         0.81 o                         
  -6   4   8        514.27        495.79        10.48 o                         
  -5   4   8         86.81         82.88         1.60 o                         
  -4   4   8       1490.28       1452.67        16.08 o                         
  -3   4   8        308.92        291.79         3.45 o                         
  -2   4   8       4273.67       4101.28        37.22 o                         
  -1   4   8         30.53         33.70         1.23 o                         
   0   4   8        983.63        972.29         9.68 o                         
   1   4   8         55.52         59.91         1.24 o                         
   2   4   8         40.10         44.91         1.16 o                         
   3   4   8         61.23         58.94         1.19 o                         
   4   4   8       1156.89       1161.30         8.06 o                         
   5   4   8         11.68         11.12         0.94 o                         
   6   4   8        102.66        106.96         4.12 o                         
  -7   5   8        653.31        659.10        24.21 o                         
  -6   5   8        165.38        150.43         2.93 o                         
  -5   5   8         35.41         35.70         1.79 o                         
  -4   5   8          1.63          1.45         0.93 o                         
  -3   5   8        166.54        162.62         2.15 o                         
  -2   5   8        301.84        306.19         2.87 o                         
  -1   5   8       4423.67       4390.21        56.99 o                         
   0   5   8         29.71         35.46         1.20 o                         
   1   5   8        651.51        658.83         4.70 o                         
   2   5   8         20.67         21.29         0.96 o                         
   3   5   8        891.78        900.14         5.34 o                         
   4   5   8         62.76         58.88         1.12 o                         
   5   5   8        447.06        473.67         5.73 o                         
   6   5   8        170.01        169.62         4.46 o                         
  -7   6   8          3.38          3.47         1.08 o                         
  -6   6   8        576.06        535.73        12.56 o                         
  -5   6   8          5.94          8.41         1.13 o                         
  -4   6   8        859.72        846.26         6.39 o                         
  -3   6   8        390.05        386.71         3.56 o                         
  -2   6   8       2474.26       2436.05        11.28 o                         
  -1   6   8         28.07         30.68         1.11 o                         
   0   6   8         40.03         44.19         1.08 o                         
   1   6   8        244.37        252.44         3.69 o                         
   2   6   8        769.98        783.77         6.56 o                         
   3   6   8         37.43         37.20         1.07 o                         
   4   6   8        798.81        821.47         5.42 o                         
   5   6   8          3.54          4.23         0.73 o                         
   6   6   8        292.59        303.44         3.16 o                         
  -7   7   8        607.40        533.92        10.25 o                         
  -6   7   8          0.33         -0.15         1.25 o                         
  -5   7   8        506.42        523.51         3.88 o                         
  -4   7   8        101.74        103.53         1.56 o                         
  -3   7   8         87.82         89.91         1.46 o                         
  -2   7   8          6.09          5.84         0.99 o                         
  -1   7   8       2438.89       2473.99        11.40 o                         
   0   7   8        893.34        932.04         7.47 o                         
   1   7   8       1465.32       1444.39         8.98 o                         
   2   7   8        572.73        562.95         3.96 o                         
   3   7   8        554.62        568.64         5.03 o                         
   4   7   8        131.06        136.83         3.01 o                         
   5   7   8        741.90        776.43        10.92 o                         
   6   7   8          1.28          1.35         0.61 o                         
  -6   8   8        384.97        395.85         4.98 o                         
  -5   8   8          9.62          9.86         1.34 o                         
  -4   8   8        209.00        220.21         2.35 o                         
  -3   8   8        272.21        278.83         3.13 o                         
  -2   8   8       2071.70       2087.51        17.06 o                         
  -1   8   8          6.15          6.21         0.95 o                         
   0   8   8       1134.08       1134.15         8.25 o                         
   1   8   8       1041.55       1037.29         6.93 o                         
   2   8   8       1699.20       1636.04         9.93 o                         
   3   8   8        335.62        338.69         2.92 o                         
   4   8   8       1030.16       1057.42         8.48 o                         
   5   8   8         25.88         28.87         1.10 o                         
  -6   9   8          6.72          4.37         1.64 o                         
  -5   9   8         22.83         28.09         1.47 o                         
  -4   9   8        148.79        147.77         2.86 o                         
  -3   9   8         27.56         33.95         1.54 o                         
  -2   9   8        437.08        413.18         3.48 o                         
  -1   9   8       2706.80       2695.46        21.29 o                         
   0   9   8        638.85        629.06         5.61 o                         
   1   9   8         22.83         28.50         1.19 o                         
   2   9   8         89.08         98.15         1.75 o                         
   3   9   8        211.38        207.91         3.09 o                         
   4   9   8         43.51         48.93         1.16 o                         
   5   9   8        608.63        607.14         6.14 o                         
  -6  10   8         24.95         27.63         3.80 o                         
  -5  10   8        219.72        207.21         2.42 o                         
  -4  10   8        252.64        262.18         3.66 o                         
  -3  10   8         93.90         98.82         1.93 o                         
  -2  10   8        948.42        925.31         7.23 o                         
  -1  10   8         24.34         24.07         1.32 o                         
   0  10   8       1327.69       1318.14        10.65 o                         
   1  10   8         18.34         16.72         1.36 o                         
   2  10   8        204.84        218.54         3.83 o                         
   3  10   8        226.40        217.71         3.30 o                         
   4  10   8        293.36        276.15         2.66 o                         
   5  10   8          0.25          0.86         0.90 o                         
  -6  11   8         80.33         68.54         2.29 o                         
  -5  11   8         73.43         80.43         1.51 o                         
  -4  11   8         66.85         66.16         2.04 o                         
  -3  11   8        385.68        394.20         3.69 o                         
  -2  11   8        133.74        140.14         2.70 o                         
  -1  11   8        831.52        825.26         5.76 o                         
   0  11   8        292.55        277.80         2.75 o                         
   1  11   8       1475.46       1451.69        12.10 o                         
   2  11   8          0.58          0.56         1.27 o                         
   3  11   8         44.66         44.81         1.32 o                         
   4  11   8         82.60         80.83         1.57 o                         
   5  11   8        487.12        440.57         5.24 o                         
  -5  12   8         61.23         63.08         1.34 o                         
  -4  12   8        110.22         96.68         1.94 o                         
  -3  12   8        303.64        306.49         3.87 o                         
  -2  12   8        264.47        287.03         3.56 o                         
  -1  12   8        197.93        203.49         2.16 o                         
   0  12   8        175.44        168.87         2.87 o                         
   1  12   8        135.21        142.55         1.97 o                         
   2  12   8         25.88         29.17         1.34 o                         
   3  12   8        233.11        234.52         3.28 o                         
   4  12   8        383.50        392.03        11.17 o                         
   5  12   8          1.53          2.04         0.80 o                         
  -5  13   8        154.24        144.25         3.55 o                         
  -4  13   8        182.87        188.94         2.86 o                         
  -3  13   8        206.56        209.89         2.95 o                         
  -2  13   8        144.30        146.47         2.21 o                         
  -1  13   8        479.66        503.90         4.49 o                         
   0  13   8        388.04        383.91         3.37 o                         
   1  13   8         44.14         43.24         1.45 o                         
   2  13   8         20.11         18.86         1.29 o                         
   3  13   8         30.73         33.97         1.13 o                         
   4  13   8         99.19         93.69         1.80 o                         
  -5  14   8          4.98          4.42         1.73 o                         
  -4  14   8         18.15         21.61         1.48 o                         
  -3  14   8        109.56        104.28         1.84 o                         
  -2  14   8        261.94        265.24         2.91 o                         
  -1  14   8          0.24          1.03         1.21 o                         
   0  14   8         29.55         34.64         1.43 o                         
   1  14   8        194.68        199.12         2.82 o                         
   2  14   8        181.41        181.10         2.00 o                         
   3  14   8        258.03        263.25         5.52 o                         
   4  14   8        229.44        198.75         1.86 o                         
  -4  15   8          1.38          2.34         1.11 o                         
  -3  15   8        616.25        626.34        11.02 o                         
  -2  15   8         83.62         85.06         1.76 o                         
  -1  15   8        243.23        235.65         3.17 o                         
   0  15   8        171.22        168.80         3.02 o                         
   1  15   8         18.24         21.11         1.15 o                         
   2  15   8        138.18        123.20         2.27 o                         
   3  15   8         19.45         20.97         1.03 o                         
  -4  16   8         14.99         13.91         0.99 o                         
  -3  16   8        160.10        172.36         2.14 o                         
  -2  16   8        883.18        876.22        11.93 o                         
  -1  16   8        135.83        131.08         2.59 o                         
   0  16   8        518.45        517.81         6.34 o                         
   1  16   8         55.97         57.14         2.21 o                         
   2  16   8         27.69         30.13         1.15 o                         
   3  16   8        170.17        145.12         2.75 o                         
  -3  17   8         63.15         55.93         1.39 o                         
  -2  17   8        129.35        123.43         2.27 o                         
  -1  17   8        538.68        515.88         6.15 o                         
   0  17   8        599.34        571.46        15.30 o                         
   1  17   8         25.11         26.36         1.54 o                         
   2  17   8         21.28         18.19         1.44 o                         
  -3  18   8        218.40        152.92         6.68 o                         
  -2  18   8        295.52        261.81         3.15 o                         
  -1  18   8         52.57         48.29         1.94 o                         
   0  18   8         30.43         31.89         4.03 o                         
   1  18   8         68.11         67.61         2.23 o                         
   2  18   8         43.27         35.99         1.17 o                         
  -1  19   8         74.65         49.91         1.39 o                         
   0  19   8          0.96          0.79         0.79 o                         
  -7   0   9         41.96         42.09         1.41 o                         
  -5   0   9         55.80         59.34         1.62 o                         
  -3   0   9       8766.39       8883.91        55.64 o                         
  -1   0   9        693.36        694.47        10.52 o                         
   1   0   9       1645.49       1677.42        12.23 o                         
   3   0   9         43.78         53.13         1.90 o                         
   5   0   9        111.78        119.30         1.73 o                         
  -7   1   9          6.18          6.37         0.87 o                         
  -6   1   9         25.25         24.44         1.24 o                         
  -5   1   9         10.84         10.84         1.03 o                         
  -4   1   9       5718.77       5714.74        28.10 o                         
  -3   1   9        622.55        620.62         3.75 o                         
  -2   1   9         38.04         43.99         0.88 o                         
  -1   1   9         40.07         35.09         1.19 o                         
   0   1   9        189.47        174.49         2.07 o                         
   1   1   9        137.20        140.47         2.58 o                         
   2   1   9        419.95        420.81         3.57 o                         
   3   1   9        319.02        333.23         3.16 o                         
   4   1   9        417.78        435.12         4.01 o                         
   5   1   9         30.47         31.73         0.95 o                         
   6   1   9        361.05        344.29         4.71 o                         
  -7   2   9         70.54         66.78         2.19 o                         
  -6   2   9          3.61          6.39         1.07 o                         
  -5   2   9        291.43        288.82         2.73 o                         
  -4   2   9       1345.08       1362.87         7.56 o                         
  -3   2   9       1360.06       1338.98         6.27 o                         
  -2   2   9       1128.79       1136.75         9.58 o                         
  -1   2   9        172.13        204.52         2.01 o                         
   0   2   9         17.61         16.01         0.91 o                         
   1   2   9       1033.02       1057.49         5.80 o                         
   2   2   9        722.31        738.78         7.62 o                         
   3   2   9        694.42        707.92         7.79 o                         
   4   2   9        101.97        113.69         1.48 o                         
   5   2   9        219.99        234.28         2.12 o                         
   6   2   9        118.35        108.34         3.80 o                         
  -6   3   9         79.19         94.43         1.56 o                         
  -5   3   9          1.51          2.64         1.14 o                         
  -4   3   9        208.95        213.94         1.73 o                         
  -3   3   9         11.90         15.64         0.92 o                         
  -2   3   9        756.28        757.86         4.52 o                         
  -1   3   9         79.27         92.24         1.03 o                         
   0   3   9         51.92         57.55         1.14 o                         
   1   3   9        862.81        882.06         7.83 o                         
   2   3   9       4437.54       4509.14        21.55 o                         
   3   3   9        183.40        189.87         2.19 o                         
   4   3   9        245.49        255.47         4.98 o                         
   5   3   9         31.51         33.79         0.86 o                         
   6   3   9         25.06         24.74         0.83 o                         
  -6   4   9         13.41         12.40         1.01 o                         
  -5   4   9        174.97        182.17         2.08 o                         
  -4   4   9        142.20        149.17         1.57 o                         
  -3   4   9       1769.90       1800.14        10.18 o                         
  -2   4   9        935.81        935.84         4.25 o                         
  -1   4   9         34.39         36.76         0.83 o                         
   0   4   9         49.37         49.17         1.01 o                         
   1   4   9         61.28         70.86         1.27 o                         
   2   4   9         85.65         89.05         1.91 o                         
   3   4   9       3146.56       3207.36        30.57 o                         
   4   4   9          3.11          3.11         0.90 o                         
   5   4   9         63.10         70.73         1.15 o                         
   6   4   9         36.43         32.03         1.30 o                         
  -6   5   9         24.31         27.58         0.99 o                         
  -5   5   9          3.20          4.37         1.28 o                         
  -4   5   9        761.93        772.33         9.04 o                         
  -3   5   9        144.04        151.92         1.93 o                         
  -2   5   9       2853.48       2922.33        19.33 o                         
  -1   5   9         26.25         28.66         0.87 o                         
   0   5   9        190.77        180.70         2.47 o                         
   1   5   9        491.89        511.26         3.97 o                         
   2   5   9       2084.97       2067.03        14.52 o                         
   3   5   9          0.75          2.95         1.10 o                         
   4   5   9         43.77         52.12         1.12 o                         
   5   5   9         40.26         48.69         1.16 o                         
  -6   6   9          0.11         -1.33         2.29 o                         
  -5   6   9       1246.59       1264.40         9.34 o                         
  -4   6   9         32.98         34.29         1.29 o                         
  -3   6   9       1239.19       1280.42         7.57 o                         
  -2   6   9        238.32        256.03         2.24 o                         
  -1   6   9         30.95         27.81         0.92 o                         
   0   6   9        239.84        254.84         2.22 o                         
   1   6   9        621.42        620.09         4.03 o                         
   2   6   9        228.75        234.24         4.06 o                         
   3   6   9       1868.77       1915.94        13.55 o                         
   4   6   9        427.49        465.86         6.81 o                         
   5   6   9         78.22         91.19         1.71 o                         
  -6   7   9        122.83        117.81         2.17 o                         
  -5   7   9        427.76        439.28         4.80 o                         
  -4   7   9       1861.60       1934.00        21.95 o                         
  -3   7   9         67.45         69.30         1.66 o                         
  -2   7   9        283.92        254.88         2.45 o                         
  -1   7   9         54.42         48.14         1.12 o                         
   0   7   9        215.88        199.92         1.92 o                         
   1   7   9        100.18        100.01         1.42 o                         
   2   7   9         73.91         76.68         1.41 o                         
   3   7   9          3.54          5.21         1.01 o                         
   4   7   9        543.50        543.39         3.97 o                         
   5   7   9         10.79         13.63         1.12 o                         
  -6   8   9         99.99         96.95         2.03 o                         
  -5   8   9         43.75         49.23         1.67 o                         
  -4   8   9          0.42          0.14         1.70 o                         
  -3   8   9       1318.85       1383.36         9.81 o                         
  -2   8   9        218.65        226.17         2.13 o                         
  -1   8   9         25.90         32.63         1.17 o                         
   0   8   9         47.20         50.01         1.36 o                         
   1   8   9        484.36        494.29         6.24 o                         
   2   8   9          0.72          0.94         1.24 o                         
   3   8   9       1029.45       1051.49         9.48 o                         
   4   8   9          0.77          0.63         0.98 o                         
   5   8   9         24.95         25.11         1.00 o                         
  -6   9   9         31.58         34.93         2.01 o                         
  -5   9   9        383.81        381.51         3.91 o                         
  -4   9   9        928.16        962.17         7.99 o                         
  -3   9   9         16.83         14.09         1.34 o                         
  -2   9   9        268.21        264.25         3.01 o                         
  -1   9   9        362.28        366.04         4.66 o                         
   0   9   9         27.00         30.25         1.41 o                         
   1   9   9          0.82          1.50         1.31 o                         
   2   9   9       1008.37        988.39        14.81 o                         
   3   9   9          1.74          2.43         1.41 o                         
   4   9   9        161.24        158.00         2.06 o                         
   5   9   9          0.34          0.71         0.54 o                         
  -6  10   9         91.92         61.03         2.01 o                         
  -5  10   9        127.22        136.75         1.98 o                         
  -4  10   9          1.72          1.13         1.31 o                         
  -3  10   9        745.91        772.34         8.12 o                         
  -2  10   9        299.18        310.46         2.97 o                         
  -1  10   9        149.39        150.81         3.29 o                         
   0  10   9          0.47          1.57         1.22 o                         
   1  10   9       1184.96       1172.89        16.65 o                         
   2  10   9        202.25        200.59         2.57 o                         
   3  10   9        143.86        157.02         5.23 o                         
   4  10   9         72.28         76.77         1.42 o                         
   5  10   9         88.52         60.47         1.10 o                         
  -5  11   9         33.97         39.86         1.35 o                         
  -4  11   9       1132.37       1141.09        10.02 o                         
  -3  11   9        130.07        127.42         2.20 o                         
  -2  11   9         51.25         45.76         1.49 o                         
  -1  11   9         76.90         77.49         1.35 o                         
   0  11   9         20.85         24.12         1.27 o                         
   1  11   9        627.07        608.99         6.78 o                         
   2  11   9        469.09        456.95         7.49 o                         
   3  11   9         26.21         24.34         1.23 o                         
   4  11   9        557.22        604.14        14.17 o                         
  -5  12   9        169.60        170.04         2.96 o                         
  -4  12   9         89.51         94.43         1.74 o                         
  -3  12   9       1170.43       1198.68        10.68 o                         
  -2  12   9        447.41        456.12         6.57 o                         
  -1  12   9        272.14        248.61         6.00 o                         
   0  12   9        121.38        117.09         1.69 o                         
   1  12   9         49.27         52.19         1.47 o                         
   2  12   9         76.56         76.42         1.53 o                         
   3  12   9        211.15        207.20         3.53 o                         
   4  12   9         38.65         31.80         1.10 o                         
  -5  13   9         20.85         19.38         1.64 o                         
  -4  13   9        552.91        548.08         7.36 o                         
  -3  13   9          6.54          8.89         1.29 o                         
  -2  13   9        196.67        195.86         3.41 o                         
  -1  13   9        259.93        242.08         4.57 o                         
   0  13   9         30.60         29.92         1.16 o                         
   1  13   9        601.44        587.68         6.50 o                         
   2  13   9        609.73        605.65         7.19 o                         
   3  13   9         79.66         81.33         1.39 o                         
   4  13   9         36.21         29.48         3.60 o                         
  -4  14   9        350.80        332.27         3.75 o                         
  -3  14   9        815.81        771.01         6.98 o                         
  -2  14   9        264.47        273.49         4.58 o                         
  -1  14   9         17.05         20.07         1.47 o                         
   0  14   9          0.49         -0.64         1.10 o                         
   1  14   9        163.83        161.93         2.29 o                         
   2  14   9          1.56          0.18         1.10 o                         
   3  14   9         47.85         39.66         1.43 o                         
  -4  15   9        144.62        132.46         2.32 o                         
  -3  15   9         90.45         93.15         1.72 o                         
  -2  15   9        553.24        540.19         6.54 o                         
  -1  15   9        103.87        106.35         2.32 o                         
   0  15   9         57.68         53.71         1.19 o                         
   1  15   9         53.10         50.85         1.47 o                         
   2  15   9        164.48        152.73         2.42 o                         
   3  15   9          5.42          3.28         1.33 o                         
  -3  16   9         88.92         81.78         1.58 o                         
  -2  16   9        352.61        318.47         4.10 o                         
  -1  16   9         34.79         35.34         1.10 o                         
   0  16   9        168.99        163.84         3.22 o                         
   1  16   9         20.59         21.53         1.43 o                         
   2  16   9         50.05         49.02         3.32 o                         
  -3  17   9         88.83         60.45         1.98 o                         
  -2  17   9         86.45         69.31         3.20 o                         
  -1  17   9         98.35         88.26         2.12 o                         
   0  17   9         21.00         22.68         1.74 o                         
   1  17   9        258.78        236.66         3.84 o                         
   2  17   9        204.00        122.05        10.02 o                         
  -1  18   9         98.56         65.57         1.56 o                         
   0  18   9          6.29          6.75         1.00 o                         
  -6   0  10        721.68        768.41        25.83 o                         
  -4   0  10        659.74        713.57         6.25 o                         
  -2   0  10        357.56        337.04         2.71 o                         
   0   0  10       2234.02       2277.23        14.07 o                         
   2   0  10         37.93         37.02         1.34 o                         
   4   0  10         57.13         68.23         1.68 o                         
  -6   1  10         15.68         18.97         1.10 o                         
  -5   1  10       1123.39       1197.51         8.32 o                         
  -4   1  10          9.48         10.52         1.14 o                         
  -3   1  10        358.89        371.67         4.11 o                         
  -2   1  10         10.48         10.19         0.93 o                         
  -1   1  10        182.00        186.76         1.44 o                         
   0   1  10          9.38         11.91         1.00 o                         
   1   1  10       1969.26       1897.55        14.56 o                         
   2   1  10          8.31          8.92         1.06 o                         
   3   1  10        630.57        684.38         4.59 o                         
   4   1  10         23.35         26.20         1.00 o                         
   5   1  10        709.13        722.00         6.03 o                         
  -6   2  10        630.10        669.14        13.03 o                         
  -5   2  10          3.53          2.31         1.02 o                         
  -4   2  10         44.15         50.07         1.21 o                         
  -3   2  10       1572.50       1629.67         9.83 o                         
  -2   2  10         43.30         41.93         1.09 o                         
  -1   2  10         31.82         43.34         0.99 o                         
   0   2  10       1366.30       1364.37         6.93 o                         
   1   2  10         79.78         81.24         1.35 o                         
   2   2  10        888.96        870.35         9.22 o                         
   3   2  10       2032.16       2197.96        28.78 o                         
   4   2  10        220.61        233.83         2.31 o                         
   5   2  10          6.78          6.15         0.94 o                         
  -6   3  10         57.79         58.14         1.54 o                         
  -5   3  10        770.87        795.14         9.72 o                         
  -4   3  10         11.92         12.64         1.05 o                         
  -3   3  10        647.08        678.51         6.02 o                         
  -2   3  10         63.42         56.08         1.15 o                         
  -1   3  10        358.29        411.76         2.40 o                         
   0   3  10          1.13          1.51         0.93 o                         
   1   3  10        806.10        750.89         5.36 o                         
   2   3  10        198.65        205.52         2.12 o                         
   3   3  10        821.06        851.97         5.29 o                         
   4   3  10         15.93         18.70         0.85 o                         
   5   3  10        456.56        484.37         5.44 o                         
  -6   4  10       1236.31       1262.46        16.90 o                         
  -5   4  10         83.38         85.13         1.55 o                         
  -4   4  10        430.29        450.24         3.55 o                         
  -3   4  10          5.35          5.09         1.14 o                         
  -2   4  10        118.11        122.79         1.57 o                         
  -1   4  10          0.19          1.43         0.94 o                         
   0   4  10       1368.55       1407.69         7.55 o                         
   1   4  10         26.34         22.06         1.20 o                         
   2   4  10         24.25         31.32         1.22 o                         
   3   4  10          1.61          1.47         1.04 o                         
   4   4  10        510.15        528.18         3.39 o                         
   5   4  10         11.60         11.83         1.07 o                         
  -6   5  10          2.03          0.59         1.89 o                         
  -5   5  10       1316.79       1322.41        12.74 o                         
  -4   5  10          0.36          1.04         1.52 o                         
  -3   5  10        467.98        463.20         3.44 o                         
  -2   5  10        543.12        553.47         3.89 o                         
  -1   5  10        707.03        755.35         5.15 o                         
   0   5  10         56.21         52.16         1.31 o                         
   1   5  10         70.76         76.69         1.43 o                         
   2   5  10        130.01        138.49         1.98 o                         
   3   5  10        574.86        574.10         3.97 o                         
   4   5  10        389.48        432.41         5.36 o                         
   5   5  10        225.74        241.13         3.09 o                         
  -6   6  10       1300.39       1304.55        24.49 o                         
  -5   6  10         32.37         38.87         1.98 o                         
  -4   6  10         31.64         38.68         1.55 o                         
  -3   6  10        610.65        631.19         4.46 o                         
  -2   6  10        909.16        903.46        10.33 o                         
  -1   6  10        106.67        118.68         1.72 o                         
   0   6  10        441.37        461.92         3.17 o                         
   1   6  10         52.80         51.99         1.17 o                         
   2   6  10         29.75         31.35         1.17 o                         
   3   6  10        318.28        325.15         3.64 o                         
   4   6  10        107.75        105.04         1.44 o                         
   5   6  10         12.91         16.03         1.08 o                         
  -6   7  10         62.72         62.20         3.11 o                         
  -5   7  10        537.35        580.52         6.07 o                         
  -4   7  10        155.39        151.65         2.25 o                         
  -3   7  10         26.16         24.78         1.36 o                         
  -2   7  10       1430.00       1470.69        10.29 o                         
  -1   7  10       1450.42       1400.58         9.26 o                         
   0   7  10          5.88          5.75         1.21 o                         
   1   7  10        690.89        693.20         5.92 o                         
   2   7  10        199.53        202.48         2.13 o                         
   3   7  10        154.15        156.49         2.30 o                         
   4   7  10        109.51        123.69         3.68 o                         
   5   7  10         32.06         24.06         1.07 o                         
  -6   8  10        424.64        369.44         7.33 o                         
  -5   8  10         12.54         11.57         1.89 o                         
  -4   8  10        175.33        179.21         2.56 o                         
  -3   8  10        133.36        130.36         1.97 o                         
  -2   8  10         96.31         92.25         1.76 o                         
  -1   8  10        780.86        798.35         6.06 o                         
   0   8  10       1383.35       1327.47        12.27 o                         
   1   8  10        163.91        167.04         2.12 o                         
   2   8  10        138.25        130.18         2.38 o                         
   3   8  10         72.00         74.33         2.06 o                         
   4   8  10        254.74        253.56         3.09 o                         
  -5   9  10       1041.80       1026.84        13.94 o                         
  -4   9  10        342.32        344.49         3.14 o                         
  -3   9  10         30.68         32.00         1.67 o                         
  -2   9  10        571.44        592.35         6.26 o                         
  -1   9  10        133.34        140.49         2.19 o                         
   0   9  10         21.24         18.25         1.84 o                         
   1   9  10        413.57        404.47         4.94 o                         
   2   9  10         83.49         91.16         2.04 o                         
   3   9  10         19.82         22.69         1.82 o                         
   4   9  10          1.84          3.02         1.14 o                         
  -5  10  10          1.44          2.47         1.37 o                         
  -4  10  10        216.33        225.28         2.69 o                         
  -3  10  10          4.62          4.47         1.41 o                         
  -2  10  10        296.41        289.04         3.52 o                         
  -1  10  10          7.65          8.68         1.58 o                         
   0  10  10        395.10        403.25         4.07 o                         
   1  10  10        289.68        302.88         3.63 o                         
   2  10  10        225.37        237.79         4.40 o                         
   3  10  10          3.98          3.69         0.88 o                         
   4  10  10        479.68        437.97         6.49 o                         
  -5  11  10        168.04        140.30        16.28 o                         
  -4  11  10        305.70        331.73         3.77 o                         
  -3  11  10        110.83        101.32         2.04 o                         
  -2  11  10         18.78         20.02         1.75 o                         
  -1  11  10         31.25         34.65         1.87 o                         
   0  11  10         20.79         19.37         1.31 o                         
   1  11  10        631.46        654.95         7.79 o                         
   2  11  10          9.13          7.53         1.54 o                         
   3  11  10         15.82         17.66         1.01 o                         
   4  11  10        185.92        157.52         6.18 o                         
  -4  12  10        129.78        133.32         2.02 o                         
  -3  12  10          0.33          0.83         1.31 o                         
  -2  12  10         36.18         35.60         1.66 o                         
  -1  12  10        278.57        293.98         4.77 o                         
   0  12  10        893.22        911.47        18.15 o                         
   1  12  10         48.26         44.70         1.58 o                         
   2  12  10        202.14        216.02         3.80 o                         
   3  12  10          0.44          0.49         0.97 o                         
  -4  13  10        208.13        194.38         2.42 o                         
  -3  13  10         41.48         44.25         1.51 o                         
  -2  13  10          8.06          8.23         1.32 o                         
  -1  13  10        169.68        172.41         2.79 o                         
   0  13  10        138.41        132.49         5.02 o                         
   1  13  10        391.03        391.93         3.93 o                         
   2  13  10          0.45          1.42         1.15 o                         
   3  13  10         14.97         13.31         1.49 o                         
  -4  14  10         80.49         51.03         1.33 o                         
  -3  14  10          3.39          2.33         1.22 o                         
  -2  14  10        125.85        117.74         3.92 o                         
  -1  14  10        234.08        241.68         5.71 o                         
   0  14  10         54.75         52.56         1.65 o                         
   1  14  10         32.30         26.39         1.33 o                         
   2  14  10        142.18        133.17         2.54 o                         
   3  14  10         38.55         26.03         1.36 o                         
  -3  15  10         16.76         12.52         1.08 o                         
  -2  15  10         42.49         45.37         2.53 o                         
  -1  15  10         97.80         79.41         4.22 o                         
   0  15  10         28.99         23.38         1.23 o                         
   1  15  10         50.96         46.05         1.77 o                         
   2  15  10         90.71         70.11         6.88 o                         
  -2  16  10         17.29         14.19         1.21 o                         
  -1  16  10         28.79         26.13         2.91 o                         
   0  16  10        143.58        123.03         9.94 o                         
   1  16  10         93.64         67.19         6.09 o                         
  -1  17  10         94.18         52.47         1.92 o                         
   0  17  10         32.22         18.61         1.42 o                         
  -5   0  11        200.67        197.59         7.54 o                         
  -3   0  11        374.65        380.40         4.81 o                         
  -1   0  11        195.10        189.27         2.05 o                         
   1   0  11        509.62        457.14         9.29 o                         
   3   0  11        987.34       1029.72        10.45 o                         
   5   0  11         22.02         19.23         1.14 o                         
  -6   1  11         37.13         38.05         1.89 o                         
  -5   1  11         54.67         54.65         1.42 o                         
  -4   1  11         25.60         30.52         1.42 o                         
  -3   1  11         28.83         30.17         1.20 o                         
  -2   1  11        843.69        898.35         4.67 o                         
  -1   1  11          2.27          3.88         1.02 o                         
   0   1  11        172.13        141.50         1.66 o                         
   1   1  11         24.46         20.09         1.35 o                         
   2   1  11       1625.06       1656.85        10.09 o                         
   3   1  11        176.98        189.30         3.44 o                         
   4   1  11         72.97         78.02         1.75 o                         
   5   1  11         17.38         17.65         1.14 o                         
  -6   2  11        444.07        467.09         9.22 o                         
  -5   2  11         20.37         24.01         1.33 o                         
  -4   2  11         23.63         20.88         1.25 o                         
  -3   2  11       1381.80       1447.22        10.54 o                         
  -2   2  11          0.57          2.51         1.07 o                         
  -1   2  11         32.01         39.37         1.22 o                         
   0   2  11        248.22        226.10         1.96 o                         
   1   2  11        205.91        194.50         1.90 o                         
   2   2  11        847.78        907.13        11.34 o                         
   3   2  11        254.24        270.60         4.36 o                         
   4   2  11        285.65        289.34         4.19 o                         
   5   2  11         97.55         78.84         2.07 o                         
  -6   3  11        364.69        355.71         7.21 o                         
  -5   3  11          1.82          3.81         1.93 o                         
  -4   3  11        225.54        235.16         2.37 o                         
  -3   3  11        618.28        634.38         4.25 o                         
  -2   3  11        842.05        853.79         5.02 o                         
  -1   3  11        672.33        683.41         7.89 o                         
   0   3  11         71.46         70.31         1.28 o                         
   1   3  11         85.41         81.63         1.34 o                         
   2   3  11         98.03        100.22         1.40 o                         
   3   3  11        493.64        554.26         7.50 o                         
   4   3  11        406.29        408.64         5.14 o                         
  -6   4  11         51.67         49.93         1.98 o                         
  -5   4  11         28.51         31.90         2.09 o                         
  -4   4  11        192.67        196.35         2.90 o                         
  -3   4  11        186.52        207.11         2.38 o                         
  -2   4  11          3.24          4.70         1.24 o                         
  -1   4  11        730.82        716.07         4.73 o                         
   0   4  11         26.06         22.33         1.13 o                         
   1   4  11         37.41         41.99         1.18 o                         
   2   4  11          1.55          0.08         1.06 o                         
   3   4  11       1851.72       1976.76        11.97 o                         
   4   4  11        121.11        123.31         3.66 o                         
  -5   5  11          0.26         -0.02         1.76 o                         
  -4   5  11        104.75        115.40         2.37 o                         
  -3   5  11        327.03        327.19         2.91 o                         
  -2   5  11        858.04        857.75         5.73 o                         
  -1   5  11        198.48        206.79         3.05 o                         
   0   5  11         18.17         22.02         1.21 o                         
   1   5  11         15.72         16.13         1.15 o                         
   2   5  11        586.56        615.53         6.09 o                         
   3   5  11         60.66         63.06         1.11 o                         
   4   5  11        588.73        549.74        17.03 o                         
  -5   6  11         17.10         21.54         1.87 o                         
  -4   6  11          6.35          5.96         1.62 o                         
  -3   6  11         59.90         74.70         1.69 o                         
  -2   6  11        387.71        426.65         3.71 o                         
  -1   6  11       1212.73       1159.47         7.81 o                         
   0   6  11         34.05         35.95         1.23 o                         
   1   6  11        111.13        106.15         2.70 o                         
   2   6  11          2.73          2.57         0.97 o                         
   3   6  11       1080.21       1086.60        14.00 o                         
   4   6  11        186.27        155.70         8.33 o                         
  -5   7  11          2.08          3.97         1.51 o                         
  -4   7  11        126.57        132.33         2.32 o                         
  -3   7  11        266.12        264.43         3.29 o                         
  -2   7  11        531.43        600.88         5.56 o                         
  -1   7  11         90.94         83.13         2.02 o                         
   0   7  11        199.47        183.57         2.04 o                         
   1   7  11        152.27        153.59         1.88 o                         
   2   7  11        242.24        241.64         4.06 o                         
   3   7  11        181.52        190.34         2.80 o                         
   4   7  11        387.07        400.54         6.45 o                         
  -5   8  11         19.18         19.80         1.40 o                         
  -4   8  11         92.47         98.33         1.77 o                         
  -3   8  11        376.85        405.16         4.21 o                         
  -2   8  11          9.23         11.63         1.27 o                         
  -1   8  11        287.16        305.20         3.73 o                         
   0   8  11          5.42          7.32         1.64 o                         
   1   8  11         26.37         30.86         1.81 o                         
   2   8  11          0.71          0.88         1.37 o                         
   3   8  11        635.47        634.30        10.86 o                         
   4   8  11         59.63         57.13         1.46 o                         
  -5   9  11          3.98          3.61         1.05 o                         
  -4   9  11         21.98         25.35         1.20 o                         
  -3   9  11          2.17          2.35         1.31 o                         
  -2   9  11        385.17        414.18         4.94 o                         
  -1   9  11        172.72        166.56         2.40 o                         
   0   9  11         25.97         30.25         1.56 o                         
   1   9  11         21.76         18.50         1.51 o                         
   2   9  11        530.76        535.04         8.32 o                         
   3   9  11         87.14         89.73         2.82 o                         
   4   9  11        226.94        180.29         2.66 o                         
  -5  10  11         36.62         22.28         0.98 o                         
  -4  10  11          8.79          9.68         1.09 o                         
  -3  10  11        387.30        373.73         4.37 o                         
  -2  10  11        433.26        465.95         5.27 o                         
  -1  10  11         29.42         31.04         1.95 o                         
   0  10  11         25.21         27.93         1.22 o                         
   1  10  11        536.65        555.14         6.71 o                         
   2  10  11         27.37         27.54         1.27 o                         
   3  10  11        121.86        116.94         2.61 o                         
  -4  11  11         44.83         41.08         1.32 o                         
  -3  11  11         86.93         87.85         2.12 o                         
  -2  11  11        293.90        260.38         3.64 o                         
  -1  11  11        646.87        665.99        10.28 o                         
   0  11  11         93.30         97.06         1.65 o                         
   1  11  11         22.47         21.93         1.17 o                         
   2  11  11        374.33        366.67         8.31 o                         
   3  11  11         12.04         13.79         0.93 o                         
  -4  12  11         11.80          8.68         0.85 o                         
  -3  12  11        125.65        125.80         2.69 o                         
  -2  12  11         85.63         81.53         2.52 o                         
  -1  12  11        180.44        187.15         3.25 o                         
   0  12  11         57.80         55.41         1.69 o                         
   1  12  11         71.40         70.26         1.45 o                         
   2  12  11        244.66        231.95         4.25 o                         
   3  12  11        212.07        145.61         6.79 o                         
  -3  13  11        215.91        164.11         6.14 o                         
  -2  13  11        176.02        173.34         3.73 o                         
  -1  13  11        325.95        317.89        10.36 o                         
   0  13  11         30.50         29.79         1.25 o                         
   1  13  11         34.78         33.35         1.18 o                         
   2  13  11        259.13        218.90         5.58 o                         
  -3  14  11         76.76         65.70         2.20 o                         
  -2  14  11         55.45         52.24         1.89 o                         
  -1  14  11         63.24         60.06         2.06 o                         
   0  14  11         43.23         37.92         2.12 o                         
   1  14  11        134.54        114.95         6.72 o                         
  -2  15  11         41.25         27.95         2.32 o                         
  -1  15  11         48.06         40.43         2.10 o                         
   0  15  11        380.34        344.11         7.09 o                         
  -4   0  12        821.95        868.78         7.86 o                         
  -2   0  12         20.03         27.06         1.44 o                         
   0   0  12       1143.63       1227.40        16.19 o                         
   2   0  12        815.73        842.07        12.51 o                         
   4   0  12        446.60        400.10         7.83 o                         
  -5   1  12        138.50        137.89         3.96 o                         
  -4   1  12         51.45         52.60         1.54 o                         
  -3   1  12        160.22        177.62         2.18 o                         
  -2   1  12          0.08         -0.20         1.02 o                         
  -1   1  12         27.96         30.92         1.17 o                         
   0   1  12         11.23         13.47         1.16 o                         
   1   1  12       2298.99       2378.79        18.41 o                         
   2   1  12          0.25          0.54         1.08 o                         
   3   1  12         57.99         70.76         1.68 o                         
   4   1  12         63.74         59.42         1.95 o                         
  -5   2  12        221.27        224.21         3.76 o                         
  -4   2  12        140.64        155.44         2.32 o                         
  -3   2  12         25.94         29.89         1.35 o                         
  -2   2  12         15.53         19.35         1.17 o                         
  -1   2  12        346.15        316.83         3.22 o                         
   0   2  12        730.79        765.61         5.64 o                         
   1   2  12        268.68        269.87         2.47 o                         
   2   2  12        369.11        395.48         2.90 o                         
   3   2  12         24.44         23.86         0.86 o                         
   4   2  12         74.18         62.09         3.99 o                         
  -5   3  12        520.27        529.32        10.58 o                         
  -4   3  12         24.22         25.56         1.67 o                         
  -3   3  12         25.62         32.35         1.41 o                         
  -2   3  12         18.77         17.34         1.14 o                         
  -1   3  12        294.98        278.14         2.25 o                         
   0   3  12          7.29          8.84         0.96 o                         
   1   3  12        941.22       1040.06         7.57 o                         
   2   3  12          1.12          1.97         0.93 o                         
   3   3  12         32.46         37.74         0.91 o                         
   4   3  12         49.75         40.29         2.10 o                         
  -5   4  12          6.69          8.30         1.34 o                         
  -4   4  12        498.93        530.04         6.54 o                         
  -3   4  12          9.67          9.80         1.32 o                         
  -2   4  12         15.09         18.72         1.22 o                         
  -1   4  12          7.03          7.79         1.05 o                         
   0   4  12       1076.38       1090.57         8.53 o                         
   1   4  12          3.66          3.10         1.00 o                         
   2   4  12        189.96        200.30         1.83 o                         
   3   4  12         44.74         47.03         0.91 o                         
   4   4  12         46.52         41.33         1.61 o                         
  -5   5  12        483.27        460.33         5.35 o                         
  -4   5  12         11.67         13.07         1.64 o                         
  -3   5  12         64.63         70.91         1.61 o                         
  -2   5  12         27.57         24.10         1.36 o                         
  -1   5  12        485.61        474.78         3.67 o                         
   0   5  12         40.17         49.95         1.57 o                         
   1   5  12        663.76        699.47         6.54 o                         
   2   5  12         14.92         14.99         0.84 o                         
   3   5  12         19.98         25.46         1.15 o                         
  -5   6  12        148.39        144.95         3.02 o                         
  -4   6  12        221.69        247.93         3.53 o                         
  -3   6  12         35.77         34.42         1.59 o                         
  -2   6  12         34.68         32.14         1.45 o                         
  -1   6  12        130.66        120.23         1.86 o                         
   0   6  12        983.95        983.45         8.81 o                         
   1   6  12         77.91         80.16         1.27 o                         
   2   6  12         78.50         76.27         1.31 o                         
   3   6  12        426.07        409.32        14.34 o                         
  -5   7  12         87.39         61.04         1.41 o                         
  -4   7  12         34.94         33.77         1.33 o                         
  -3   7  12         21.59         24.79         1.40 o                         
  -2   7  12        161.60        154.21         1.90 o                         
  -1   7  12        100.90        119.30         1.78 o                         
   0   7  12        124.85        120.06         2.49 o                         
   1   7  12        626.81        643.35         8.76 o                         
   2   7  12        268.27        286.07         3.15 o                         
   3   7  12         61.61         55.55         2.84 o                         
  -4   8  12         94.93         90.64         2.56 o                         
  -3   8  12        361.99        359.94         6.24 o                         
  -2   8  12         23.45         27.99         1.43 o                         
  -1   8  12        232.98        237.26         2.96 o                         
   0   8  12        574.90        588.90        11.19 o                         
   1   8  12         19.66         21.60         1.56 o                         
   2   8  12        461.68        464.05         4.06 o                         
   3   8  12         13.83         10.66         0.82 o                         
  -4   9  12         42.32         39.65         3.25 o                         
  -3   9  12        129.33        130.89         2.46 o                         
  -2   9  12         84.69         75.48         1.73 o                         
  -1   9  12        150.52        156.18         4.26 o                         
   0   9  12         84.61         84.21         2.60 o                         
   1   9  12       1026.24       1067.77        22.01 o                         
   2   9  12        146.05        142.54         2.26 o                         
   3   9  12         82.71         61.68         1.53 o                         
  -4  10  12        127.03         91.17        12.14 o                         
  -3  10  12         88.61         82.70         1.75 o                         
  -2  10  12         77.18         67.24         3.32 o                         
  -1  10  12        588.81        607.86         9.23 o                         
   0  10  12        397.47        401.56         4.44 o                         
   1  10  12          0.04          0.84         1.52 o                         
   2  10  12        133.89        120.98         2.72 o                         
  -3  11  12         27.52         29.84         1.40 o                         
  -2  11  12        672.39        603.86        22.28 o                         
  -1  11  12        136.91        132.24         4.41 o                         
   0  11  12          0.57          0.78         1.12 o                         
   1  11  12        182.75        167.43         2.61 o                         
   2  11  12        128.67        100.81        15.97 o                         
  -3  12  12         51.55         25.60         1.51 o                         
  -2  12  12         33.53         28.64         1.66 o                         
  -1  12  12         54.70         49.67         1.37 o                         
   0  12  12        342.25        335.34         6.30 o                         
   1  12  12         91.52         80.09         2.20 o                         
  -2  13  12          3.38          2.44         1.36 o                         
  -1  13  12         31.31         29.26         1.28 o                         
   0  13  12          7.25          6.46         0.96 o                         
  -3   0  13        107.41        129.59         3.49 o                         
  -1   0  13        851.35        926.28         8.69 o                         
   1   0  13        106.79        123.64         4.11 o                         
   3   0  13        117.03        112.51         3.22 o                         
  -4   1  13         44.77         51.38         2.81 o                         
  -3   1  13          0.36          0.85         1.29 o                         
  -2   1  13       1212.14       1292.36         8.96 o                         
  -1   1  13         29.36         24.90         1.21 o                         
   0   1  13         68.80         91.51         2.20 o                         
   1   1  13         30.95         35.12         1.24 o                         
   2   1  13         20.97         28.53         0.94 o                         
   3   1  13          0.89          0.83         1.09 o                         
  -4   2  13         31.39         38.11         1.51 o                         
  -3   2  13        315.17        328.21         3.53 o                         
  -2   2  13         77.88         78.08         1.39 o                         
  -1   2  13       1035.78       1068.36         6.73 o                         
   0   2  13        591.05        591.89         4.55 o                         
   1   2  13         19.04         22.54         0.92 o                         
   2   2  13         45.77         49.51         0.96 o                         
   3   2  13         85.51         80.71         4.56 o                         
  -4   3  13         20.33         23.65         1.63 o                         
  -3   3  13        134.12        138.91         2.05 o                         
  -2   3  13        949.71        989.31        10.61 o                         
  -1   3  13        122.96        135.96         1.66 o                         
   0   3  13        517.47        507.27         4.00 o                         
   1   3  13        160.39        158.74         2.09 o                         
   2   3  13         63.58         72.75         1.12 o                         
   3   3  13         37.54         42.35         1.98 o                         
  -4   4  13         26.12         28.00         1.54 o                         
  -3   4  13         91.62        104.87         1.96 o                         
  -2   4  13         18.77         17.06         1.18 o                         
  -1   4  13       1439.40       1518.57        10.91 o                         
   0   4  13          0.27          1.43         0.99 o                         
   1   4  13        178.38        209.57         4.19 o                         
   2   4  13         85.47         89.46         2.74 o                         
   3   4  13         63.18         54.10         2.13 o                         
  -4   5  13         13.82         18.44         1.31 o                         
  -3   5  13          7.25          9.43         1.25 o                         
  -2   5  13        749.92        832.21         7.01 o                         
  -1   5  13         25.97         32.66         1.22 o                         
   0   5  13        167.15        161.70         3.98 o                         
   1   5  13         12.93         17.40         0.94 o                         
   2   5  13        224.20        224.44         3.12 o                         
   3   5  13         73.69         56.27         2.01 o                         
  -4   6  13        261.03        248.72         3.88 o                         
  -3   6  13        224.53        233.37         4.00 o                         
  -2   6  13          0.18          0.14         1.13 o                         
  -1   6  13        812.64        887.35         8.05 o                         
   0   6  13          0.55          2.27         1.18 o                         
   1   6  13         34.19         33.91         1.52 o                         
   2   6  13         85.33         79.14         3.56 o                         
  -4   7  13         88.82         63.88         1.43 o                         
  -3   7  13        246.56        255.73         4.02 o                         
  -2   7  13        944.30        959.36        16.10 o                         
  -1   7  13         71.95         70.50         1.64 o                         
   0   7  13        172.74        173.75         4.41 o                         
   1   7  13         81.73         75.05         1.67 o                         
   2   7  13         14.08         14.85         1.70 o                         
  -3   8  13         31.00         31.73         1.46 o                         
  -2   8  13         78.02         71.42         1.55 o                         
  -1   8  13       1294.78       1316.13        15.47 o                         
   0   8  13        149.87        157.30         2.98 o                         
   1   8  13         94.54        100.34         2.44 o                         
   2   8  13         57.16         43.66         2.77 o                         
  -3   9  13          2.42          1.39         0.83 o                         
  -2   9  13        472.26        417.31        17.67 o                         
  -1   9  13         36.40         37.07         1.49 o                         
   0   9  13         90.33         75.76         1.76 o                         
   1   9  13         90.34         79.10         1.48 o                         
  -2  10  13         24.02         20.32         1.42 o                         
  -1  10  13        224.98        194.50         3.45 o                         
   0  10  13        195.26        162.81        10.93 o                         
   1  10  13         60.60         58.70         1.79 o                         
  -2  11  13        330.16        272.11         3.98 o                         
  -1  11  13          1.86          1.16         0.70 o                         
   0  11  13        249.03        210.56        14.21 o                         
  -2   0  14        102.46         99.45         3.52 o                         
   0   0  14         82.24        101.83         2.22 o                         
   2   0  14       1146.72       1208.07        22.72 o                         
  -3   1  14        643.11        626.71        12.33 o                         
  -2   1  14          0.53          2.93         1.39 o                         
  -1   1  14        117.25        147.10         3.99 o                         
   0   1  14          0.01          0.69         1.03 o                         
   1   1  14        314.43        363.08         5.33 o                         
   2   1  14        187.53        205.42         3.33 o                         
  -3   2  14        163.66        186.83         3.31 o                         
  -2   2  14         52.37         59.06         2.04 o                         
  -1   2  14          5.48          1.42         1.08 o                         
   0   2  14         22.18         27.53         1.23 o                         
   1   2  14          3.96          3.07         1.24 o                         
   2   2  14        370.47        342.38         9.33 o                         
  -3   3  14        998.61       1084.62        20.60 o                         
  -2   3  14         31.75         31.24         1.29 o                         
  -1   3  14        117.43        122.54         2.68 o                         
   0   3  14          0.75          1.03         1.04 o                         
   1   3  14        208.02        219.97         3.57 o                         
   2   3  14         22.59         24.00         1.10 o                         
  -3   4  14         41.28         38.98         1.53 o                         
  -2   4  14        168.57        180.04         2.74 o                         
  -1   4  14        151.20        152.82         2.49 o                         
   0   4  14         50.31         55.81         2.28 o                         
   1   4  14         88.06         92.13         1.55 o                         
  -3   5  14        568.71        528.88         8.82 o                         
  -2   5  14          2.62          0.43         1.41 o                         
  -1   5  14         19.42         22.49         1.78 o                         
   0   5  14          2.04          2.27         1.27 o                         
   1   5  14        306.87        307.68         4.35 o                         
  -3   6  14          0.08          1.30         1.27 o                         
  -2   6  14         43.74         42.10         2.13 o                         
  -1   6  14         24.69         17.45         1.14 o                         
   0   6  14         19.81         22.69         2.23 o                         
   1   6  14        614.45        589.33        25.71 o                         
  -2   7  14        249.44        247.71         5.35 o                         
  -1   7  14         14.69         17.08         1.16 o                         
   0   7  14        245.31        209.59         3.49 o                         
   1   7  14         23.96         17.62         1.48 o                         
  -1   8  14          1.31          1.46         0.95 o                         
   0   8  14         44.47         32.98         1.67 o                         
  -1   0  15        285.24        253.07         5.54 o                         
  -1   1  15         13.75         15.77         1.11 o                         
  -1   2  15        294.54        311.72         6.50 o                         
                                                                                
